# Supplementary material for: Circ-ZNF609 regulates G1-S progression in rhabdomyosarcoma
Source: Oncogene. 2019 Jan 22;38(20):3843–54. doi: 10.1038/s41388-019-0699-4 (PMC6544520; doi:10.1038/s41388-019-0699-4)
Supplement: Supplementary file 2 — Table S1 [file 41388_2019_699_MOESM2_ESM.xls]

## Sheet: MYO_si-SCR_VS_si-Circ
Ensembl Gene ID	Official Gene Symbol	SCR RPKM	SI RPKM	log2FC	P-value	FDR
ENSG00000269900	RMRP	201.606	1790.73	3.15109	3.29523e-22	4.36882e-18
ENSG00000166803	PCLAF	10.4083	1.56599	-2.73363	6.57865e-19	4.36099e-15
ENSG00000189343	AC004448.1	0.436736	9.08918	4.32844	6.19335e-16	2.73705e-12
ENSG00000277918	U1	36.5491	0.952533	-5.17187	9.41978e-16	3.12219e-12
ENSG00000238622	SNORD97	31.9615	0.340654	-6.14436	6.88407e-14	1.82538e-10
ENSG00000199883	RN7SKP90	0	12.6878	8.33342	2.8286e-13	6.25027e-10
ENSG00000275126	HIST1H4L	77.8943	16.2816	-2.25037	1.78482e-10	3.38045e-07
ENSG00000202538	RNU4-2	23.3253	1.10791	-4.30575	7.49985e-10	1.24291e-06
ENSG00000175305	CCNE2	5.47776	1.48514	-1.88213	1.18859e-09	1.75093e-06
ENSG00000277157	HIST1H4D	66.0987	15.5114	-2.08966	1.87942e-09	2.49174e-06
ENSG00000204899	MZT1	31.4738	10.7878	-1.5457	5.8164e-09	7.01034e-06
ENSG00000259001	AL355075.4	368.348	1658.56	2.17086	8.37599e-09	9.06117e-06
ENSG00000165244	ZNF367	5.04838	1.37325	-1.87787	8.88484e-09	9.06117e-06
ENSG00000201793	RN7SKP9	1.87537	16.3238	3.1096	4.05257e-08	3.83778e-05
ENSG00000176890	TYMS	13.4136	4.69944	-1.51397	6.81363e-08	5.68178e-05
ENSG00000274997	HIST1H2AH	70.365	21.9493	-1.67967	6.85688e-08	5.68178e-05
ENSG00000176887	SOX11	6.42841	2.56502	-1.324	8.90904e-08	6.70189e-05
ENSG00000119699	TGFB3	1.09518	3.69475	1.74671	9.09896e-08	6.70189e-05
ENSG00000202198	7SK	1.4831	13.114	3.09008	1.03131e-07	7.19637e-05
ENSG00000168078	PBK	31.0985	11.2925	-1.46207	1.21158e-07	8.03155e-05
ENSG00000177917	ARL6IP6	9.8332	3.65257	-1.42971	1.44953e-07	8.67869e-05
ENSG00000151725	CENPU	11.1739	4.08144	-1.45203	1.45614e-07	8.67869e-05
ENSG00000185697	MYBL1	10.1271	3.99633	-1.34113	1.50558e-07	8.67869e-05
ENSG00000164109	MAD2L1	9.46733	3.81921	-1.30963	1.68836e-07	9.32678e-05
ENSG00000138180	CEP55	23.978	8.15452	-1.55601	2.22647e-07	0.000118074
ENSG00000113368	LMNB1	15.597	5.47881	-1.51033	2.55335e-07	0.000130201
ENSG00000179387	ELMOD2	12.9854	5.30113	-1.29198	2.76779e-07	0.000135909
ENSG00000171848	RRM2	15.0814	5.65795	-1.41491	3.70334e-07	0.000175353
ENSG00000164104	HMGB2	50.5628	19.5133	-1.37381	5.10398e-07	0.00023334
ENSG00000184357	HIST1H1B	171.779	58.1917	-1.5606	5.93743e-07	0.000262395
ENSG00000072571	HMMR	14.1728	5.33667	-1.41069	6.41384e-07	0.000274305
ENSG00000019582	CD74	5.05615	13.0331	1.36726	8.4998e-07	0.000352157
ENSG00000124575	HIST1H1D	77.7255	29.87	-1.38071	1.06196e-06	0.000426649
ENSG00000177425	PAWR	3.05846	1.24914	-1.28902	1.80698e-06	0.000680153
ENSG00000277075	HIST1H2AE	125.645	49.2068	-1.35213	1.81102e-06	0.000680153
ENSG00000198618	PPIAP22	48.9603	18.6446	-1.39033	1.84685e-06	0.000680153
ENSG00000024526	DEPDC1	14.1085	5.51888	-1.3547	2.17457e-06	0.0007792
ENSG00000089685	BIRC5	20.3341	8.50556	-1.25716	2.28575e-06	0.000797485
ENSG00000231389	HLA-DPA1	1.79159	4.74725	1.40869	2.37693e-06	0.000808035
ENSG00000035499	DEPDC1B	3.12748	0.923614	-1.75741	2.58188e-06	0.000855765
ENSG00000120802	TMPO	18.8124	7.62672	-1.30293	3.32626e-06	0.0010756
ENSG00000201428	RN7SKP71	7.43841	28.859	1.96247	3.48568e-06	0.00110031
ENSG00000204287	HLA-DRA	26.0358	63.5568	1.28867	3.89633e-06	0.00120134
ENSG00000090889	KIF4A	10.9068	4.89537	-1.15619	4.20925e-06	0.00126832
ENSG00000112029	FBXO5	9.92001	4.01225	-1.30814	6.58468e-06	0.00193999
ENSG00000259865	AL390728.6	3.85454	0.898625	-2.08713	6.82038e-06	0.00196575
ENSG00000129226	CD68	0.555176	2.34344	2.06543	7.61098e-06	0.00214694
ENSG00000181722	ZBTB20	1.00843	2.7396	1.44061	7.95679e-06	0.00219773
ENSG00000273983	HIST1H3G	27.5003	11.8582	-1.21255	1.01638e-05	0.00275003
ENSG00000143476	DTL	7.77002	3.31337	-1.23156	1.07124e-05	0.00280947
ENSG00000198826	ARHGAP11A	13.909	6.10328	-1.18821	1.08073e-05	0.00280947
ENSG00000123485	HJURP	14.2936	6.20292	-1.20441	1.25967e-05	0.0031359
ENSG00000139354	GAS2L3	4.42077	1.82693	-1.27197	1.26236e-05	0.0031359
ENSG00000076003	MCM6	11.6745	5.56819	-1.06698	1.27726e-05	0.0031359
ENSG00000123219	CENPK	6.13503	2.43098	-1.33677	1.32923e-05	0.00320418
ENSG00000204525	HLA-C	42.3262	142.218	1.74821	1.36473e-05	0.00323099
ENSG00000206538	VGLL3	11.3131	5.0766	-1.15525	1.45388e-05	0.00338168
ENSG00000197061	HIST1H4C	168.43	72.8849	-1.20827	1.55904e-05	0.00356375
ENSG00000205208	C4orf46	9.38107	4.32162	-1.11868	1.64977e-05	0.00367657
ENSG00000233954	UQCRHL	3.40313	0.895927	-1.90417	1.66386e-05	0.00367657
ENSG00000137807	KIF23	18.1211	8.13672	-1.15473	1.75577e-05	0.00381043
ENSG00000170312	CDK1	20.6934	8.65395	-1.25865	1.78192e-05	0.00381043
ENSG00000145386	CCNA2	33.2543	14.5386	-1.19353	1.87427e-05	0.0039443
ENSG00000165389	SPTSSA	16.041	7.68047	-1.06334	2.01589e-05	0.00412654
ENSG00000153044	CENPH	7.53854	2.93904	-1.35991	2.04594e-05	0.00412654
ENSG00000101057	MYBL2	5.57989	2.17477	-1.35613	2.10681e-05	0.00412654
ENSG00000156970	BUB1B	12.247	5.48815	-1.15721	2.11593e-05	0.00412654
ENSG00000011426	ANLN	44.5381	18.3957	-1.27569	2.15092e-05	0.00412654
ENSG00000115163	CENPA	5.19529	1.67513	-1.63275	2.17016e-05	0.00412654
ENSG00000275713	HIST1H2BH	26.1019	11.3392	-1.20344	2.20214e-05	0.00412654
ENSG00000137812	KNL1	9.79668	4.3326	-1.17735	2.20987e-05	0.00412654
ENSG00000158164	TMSB15A	14.8009	4.65139	-1.66381	2.33371e-05	0.00429727
ENSG00000189403	HMGB1	52.0735	22.0256	-1.24124	2.52762e-05	0.00456252
ENSG00000029993	HMGB3	13.2562	5.8901	-1.16817	2.54659e-05	0.00456252
ENSG00000166851	PLK1	5.60097	2.53437	-1.14308	2.82073e-05	0.0049863
ENSG00000143228	NUF2	10.2202	4.48379	-1.18969	2.95104e-05	0.00510387
ENSG00000136514	RTP4	0.560369	11.4459	4.32426	2.96423e-05	0.00510387
ENSG00000121152	NCAPH	7.66532	3.17674	-1.27287	3.06586e-05	0.00521117
ENSG00000137804	NUSAP1	22.6813	10.1909	-1.15492	3.16436e-05	0.00531052
ENSG00000165949	IFI27	3.00076	43.1582	3.84379	3.24763e-05	0.00535947
ENSG00000156265	MAP3K7CL	4.49596	1.82648	-1.29494	3.30627e-05	0.00535947
ENSG00000196517	SLC6A9	0.087175	0.756231	3.08613	3.3148e-05	0.00535947
ENSG00000118193	KIF14	7.85466	3.41763	-1.20178	3.58165e-05	0.00572114
ENSG00000139211	AMIGO2	12.4569	6.18689	-1.00888	3.75499e-05	0.00588129
ENSG00000214814	FER1L6	0.665129	1.88331	1.50436	3.77062e-05	0.00588129
ENSG00000169607	CKAP2L	6.23931	2.82806	-1.1437	3.89407e-05	0.00596405
ENSG00000117399	CDC20	26.6596	12.6106	-1.08041	3.91365e-05	0.00596405
ENSG00000168679	SLC16A4	5.40878	13.8431	1.35404	4.1972e-05	0.00622218
ENSG00000188157	AGRN	1.10063	3.3636	1.6108	4.21737e-05	0.00622218
ENSG00000211459	MT-RNR1	150.639	65.8086	-1.19545	4.25918e-05	0.00622218
ENSG00000100526	CDKN3	12.0726	4.8382	-1.32003	4.27076e-05	0.00622218
ENSG00000196747	HIST1H2AI	98.5209	44.7744	-1.13577	4.482e-05	0.00645896
ENSG00000163808	KIF15	4.75222	2.03233	-1.22681	4.596e-05	0.00655202
ENSG00000139734	DIAPH3	7.49069	3.6126	-1.05121	4.8023e-05	0.00677329
ENSG00000185885	IFITM1	22.7808	310.798	3.7688	4.89035e-05	0.00682487
ENSG00000282988	HIST1H3D	33.9347	16.0946	-1.07532	5.36152e-05	0.00740448
ENSG00000102524	TNFSF13B	0.945671	11.4683	3.59114	5.69846e-05	0.00778867
ENSG00000180730	SHISA2	14.1782	6.99127	-1.01737	5.90207e-05	0.00798466
ENSG00000116194	ANGPTL1	3.3075	24.9985	2.91538	6.46243e-05	0.00865444
ENSG00000112742	TTK	11.5172	5.62964	-1.03365	6.94455e-05	0.00920708
ENSG00000159403	C1R	5.57396	23.8826	2.09828	7.08645e-05	0.00930219
ENSG00000213186	TRIM59	5.11783	2.59318	-0.982051	7.3374e-05	0.00953718
ENSG00000068489	PRR11	5.85712	2.64638	-1.14378	7.41273e-05	0.00954155
ENSG00000100342	APOL1	3.86414	33.6911	3.12224	7.60051e-05	0.00961827
ENSG00000171241	SHCBP1	13.547	6.28709	-1.10836	7.61743e-05	0.00961827
ENSG00000130775	THEMIS2	1.27605	10.1668	2.98916	7.9338e-05	0.00986481
ENSG00000137310	TCF19	13.2111	6.57246	-1.00684	7.96149e-05	0.00986481
ENSG00000237649	KIFC1	12.9911	5.96499	-1.12426	8.09366e-05	0.00993572
ENSG00000198901	PRC1	26.2711	11.964	-1.13505	8.42757e-05	0.0101923
ENSG00000169679	BUB1	10.713	5.19484	-1.04501	8.51111e-05	0.0101923
ENSG00000112183	RBM24	15.5816	6.55525	-1.24574	8.53329e-05	0.0101923
ENSG00000163535	SGO2	10.2285	4.55901	-1.16749	8.82092e-05	0.0104418
ENSG00000133119	RFC3	9.63189	4.21873	-1.19258	9.30582e-05	0.0108533
ENSG00000169019	COMMD8	29.3109	15.3104	-0.935778	9.33233e-05	0.0108533
ENSG00000111247	RAD51AP1	9.08967	3.9655	-1.19858	9.77985e-05	0.0111803
ENSG00000101412	E2F1	7.00853	2.87285	-1.28432	9.78215e-05	0.0111803
ENSG00000157456	CCNB2	15.2001	7.39498	-1.04109	9.9339e-05	0.011247
ENSG00000242574	HLA-DMB	0.992444	2.77296	1.48819	0.000101475	0.011247
ENSG00000248323	LUCAT1	0.289637	1.38005	2.23902	0.000101525	0.011247
ENSG00000110057	UNC93B1	2.54412	7.75626	1.60506	0.000101798	0.011247
ENSG00000189057	FAM111B	6.64279	2.63059	-1.33969	0.000103998	0.0113951
ENSG00000087586	AURKA	22.0438	10.9487	-1.00977	0.000105132	0.0114249
ENSG00000139178	C1RL	3.18219	6.94699	1.12461	0.000107051	0.0114697
ENSG00000146918	NCAPG2	8.01304	4.018	-0.995703	0.000107274	0.0114697
ENSG00000135114	OASL	4.18477	52.9122	3.65836	0.000109836	0.0116496
ENSG00000197714	ZNF460	6.10594	11.8978	0.961016	0.000110856	0.0116645
ENSG00000233476	EEF1A1P6	0.814455	3.30486	2.02702	0.000111765	0.0116675
ENSG00000271503	CCL5	0.460128	7.84832	4.05096	0.000114854	0.0118964
ENSG00000139433	GLTP	37.253	17.26	-1.10861	0.00012018	0.0123191
ENSG00000142731	PLK4	7.28004	3.44667	-1.08069	0.000120794	0.0123191
ENSG00000130303	BST2	7.09981	92.8388	3.70478	0.000128436	0.0128919
ENSG00000178999	AURKB	6.93076	2.93307	-1.24049	0.000129459	0.0128919
ENSG00000167476	JSRP1	3.46005	8.7948	1.34908	0.00013024	0.0128919
ENSG00000142583	SLC2A5	0.973899	2.58282	1.40884	0.0001303	0.0128919
ENSG00000135002	RFK	11.3217	6.00511	-0.915694	0.000135302	0.0131998
ENSG00000126787	DLGAP5	22.0749	10.3026	-1.10011	0.000135403	0.0131998
ENSG00000186185	KIF18B	2.66376	1.01801	-1.39165	0.000137884	0.0133435
ENSG00000131470	PSMC3IP	5.74157	2.29511	-1.32264	0.000140388	0.0134874
ENSG00000112144	ICK	9.04059	4.6507	-0.957798	0.00014143	0.0134898
ENSG00000117650	NEK2	7.91515	3.44222	-1.20193	0.000143352	0.0135755
ENSG00000130589	HELZ2	1.72994	7.95357	2.19923	0.000149076	0.0139215
ENSG00000200312	RN7SKP255	3.19172	12.5332	1.96699	0.000149106	0.0139215
ENSG00000105971	CAV2	57.4387	25.8921	-1.14928	0.000150201	0.0139256
ENSG00000167900	TK1	22.3885	11.913	-0.910652	0.000153531	0.0140641
ENSG00000182326	C1S	4.21003	14.9302	1.82506	0.000154382	0.0140641
ENSG00000259781	HMGB1P6	13.5494	5.05002	-1.42164	0.000154876	0.0140641
ENSG00000234745	HLA-B	37.6834	137.401	1.86614	0.000156334	0.0140784
ENSG00000254681	PKD1P5	0.169795	0.548174	1.67426	0.000158189	0.0140784
ENSG00000186871	ERCC6L	4.61138	2.07257	-1.15459	0.00015822	0.0140784
ENSG00000105193	RPS16	49.998	24.5278	-1.02734	0.000159759	0.0141205
ENSG00000278705	HIST1H4B	134.772	56.4648	-1.25375	0.000164943	0.0144133
ENSG00000204642	HLA-F	0.454881	3.73215	3.02394	0.000165245	0.0144133
ENSG00000117632	STMN1	77.9336	34.3889	-1.18028	0.000170121	0.0147416
ENSG00000144354	CDCA7	3.0815	0.938913	-1.71653	0.000173242	0.0148595
ENSG00000120992	LYPLA1	18.912	9.69649	-0.96393	0.000173723	0.0148595
ENSG00000162645	GBP2	6.113	17.0975	1.48319	0.000178427	0.015108
ENSG00000161800	RACGAP1	25.7401	12.5203	-1.04002	0.000178908	0.015108
ENSG00000041353	RAB27B	16.1278	34.8928	1.11351	0.000181209	0.0152055
ENSG00000164983	TMEM65	3.80572	1.90476	-1.00013	0.000185753	0.0154888
ENSG00000134321	RSAD2	3.16626	110.678	5.12565	0.000188798	0.0156443
ENSG00000162630	B3GALT2	3.52457	1.42029	-1.30513	0.000190422	0.0156808
ENSG00000171320	ESCO2	2.49285	0.977369	-1.35459	0.000196167	0.0160423
ENSG00000137767	SQOR	6.86246	14.5732	1.08752	0.00019809	0.0160423
ENSG00000114346	ECT2	24.2733	12.447	-0.963492	0.00019913	0.0160423
ENSG00000134057	CCNB1	51.213	25.5377	-1.00412	0.000199652	0.0160423
ENSG00000163378	EOGT	11.081	5.7766	-0.93869	0.000207407	0.0165651
ENSG00000152253	SPC25	5.84088	2.08734	-1.48052	0.000214152	0.0170013
ENSG00000111206	FOXM1	10.1155	5.23941	-0.950594	0.000216319	0.0170276
ENSG00000112984	KIF20A	21.7875	9.65955	-1.17448	0.000217051	0.0170276
ENSG00000129195	PIMREG	9.48321	4.26012	-1.15519	0.000219729	0.0171363
ENSG00000162654	GBP4	0.165092	3.13366	4.21717	0.000228529	0.0176417
ENSG00000163507	KIAA1524	12.6777	6.23611	-1.02429	0.000230176	0.0176417
ENSG00000134690	CDCA8	13.3133	6.44981	-1.04648	0.00023025	0.0176417
ENSG00000111801	BTN3A3	3.26532	10.5075	1.68424	0.000231532	0.0176417
ENSG00000175063	UBE2C	32.0407	15.6537	-1.03308	0.000240412	0.0182136
ENSG00000160932	LY6E	34.985	117.942	1.75285	0.000242051	0.0182336
ENSG00000213160	KLHL23	0.721394	0.186693	-1.94938	0.000246009	0.018427
ENSG00000080986	NDC80	12.2563	6.47135	-0.922728	0.000248243	0.0184899
ENSG00000088325	TPX2	32.7606	16.783	-0.965221	0.000250455	0.0185505
ENSG00000278588	HIST1H2BI	49.6143	22.3783	-1.14716	0.000256759	0.0187892
ENSG00000148677	ANKRD1	114.378	56.7167	-1.01173	0.00025739	0.0187892
ENSG00000013810	TACC3	5.4311	2.61265	-1.0568	0.00025793	0.0187892
ENSG00000182179	UBA7	5.27565	27.9532	2.40421	0.000260555	0.0188283
ENSG00000228716	DHFR	16.5385	8.46486	-0.966332	0.000261503	0.0188283
ENSG00000180596	HIST1H2BC	120.894	62.4429	-0.952752	0.000262727	0.0188283
ENSG00000164342	TLR3	2.17374	16.6767	2.93762	0.000267075	0.019037
ENSG00000147536	GINS4	3.79518	1.44056	-1.39134	0.000271826	0.0191915
ENSG00000126709	IFI6	130.378	581.082	2.15571	0.000272138	0.0191915
ENSG00000075303	SLC25A40	3.41295	1.59266	-1.1005	0.000279213	0.0195863
ENSG00000187608	ISG15	136.147	829.809	2.60737	0.000289998	0.0202358
ENSG00000274618	HIST1H4F	33.5997	13.4425	-1.32262	0.000299115	0.0207627
ENSG00000136108	CKAP2	28.6118	14.5639	-0.974669	0.00030129	0.0208047
ENSG00000137752	CASP1	0.458281	4.02807	3.12085	0.000302988	0.0208135
ENSG00000274267	HIST1H3B	103.98	47.9283	-1.11447	0.000304576	0.0208148
ENSG00000071539	TRIP13	9.63217	4.72134	-1.02979	0.00030646	0.0208362
ENSG00000164032	H2AFZ	129.404	62.1492	-1.05801	0.000315856	0.0213654
ENSG00000175602	CCDC85B	2.95102	10.2849	1.80501	0.000319742	0.0215185
ENSG00000204267	TAP2	1.51895	5.5458	1.86446	0.000325454	0.0217923
ENSG00000111665	CDCA3	4.3633	2.06921	-1.07628	0.000328511	0.0218864
ENSG00000119922	IFIT2	11.3055	216.723	4.26015	0.000332253	0.0219716
ENSG00000171860	C3AR1	1.62875	9.67785	2.56523	0.000334351	0.0219716
ENSG00000277775	HIST1H3F	86.5257	44.5978	-0.956259	0.000335287	0.0219716
ENSG00000101447	FAM83D	10.0177	4.79824	-1.06246	0.000336418	0.0219716
ENSG00000099203	TMED1	17.6999	32.6588	0.883492	0.00034049	0.0221285
ENSG00000185480	PARPBP	4.25264	1.83161	-1.21829	0.000349806	0.022623
ENSG00000172183	ISG20	0.292169	5.88113	4.31872	0.000352487	0.0226858
ENSG00000259207	ITGB3	2.75747	5.60119	1.022	0.00035433	0.0226943
ENSG00000092470	WDR76	6.60297	3.22908	-1.03293	0.000359943	0.0228658
ENSG00000168394	TAP1	12.3044	66.685	2.43762	0.000360459	0.0228658
ENSG00000105509	HAS1	13.5394	26.9353	0.990813	0.000366641	0.0231473
ENSG00000131747	TOP2A	57.1186	26.6788	-1.09833	0.000369901	0.0232424
ENSG00000278637	HIST1H4A	24.54	7.81543	-1.64793	0.000373096	0.0233194
ENSG00000100297	MCM5	7.58966	3.91539	-0.956109	0.000374643	0.0233194
ENSG00000138160	KIF11	18.9017	9.44346	-1.0015	0.000378575	0.023454
ENSG00000163131	CTSS	1.85564	9.04144	2.28234	0.000385236	0.0237556
ENSG00000179583	CIITA	0.720558	1.63089	1.17849	0.000393214	0.0241353
ENSG00000116473	RAP1A	5.63938	2.9761	-0.921784	0.000396581	0.0241674
ENSG00000128791	TWSG1	51.4327	26.4757	-0.957887	0.000397383	0.0241674
ENSG00000203727	SAMD5	7.32133	3.98661	-0.876033	0.000405059	0.0245218
ENSG00000239713	APOBEC3G	0.801683	4.42379	2.45874	0.000410218	0.0247212
ENSG00000134222	PSRC1	6.29922	3.0097	-1.06621	0.000412484	0.0247453
ENSG00000126215	XRCC3	1.06552	0.418726	-1.34148	0.000420349	0.0251035
ENSG00000151287	TEX30	10.539	5.07446	-1.05659	0.000425815	0.0253159
ENSG00000277224	HIST1H2BF	24.2497	11.3642	-1.09631	0.000429266	0.0254072
ENSG00000166046	TCP11L2	0.906855	2.01957	1.1546	0.000435226	0.0256455
ENSG00000125885	MCM8	5.03373	2.60401	-0.952119	0.00046307	0.0271654
ENSG00000251493	FOXD1	23.0532	11.6254	-0.985681	0.000467885	0.0272707
ENSG00000113389	NPR3	7.31834	3.61375	-1.01619	0.000468979	0.0272707
ENSG00000161888	SPC24	10.9519	5.47126	-0.999806	0.000471291	0.0272855
ENSG00000168016	TRANK1	0.574565	3.13198	2.44225	0.000478325	0.0274666
ENSG00000128284	APOL3	0.608915	3.54717	2.53627	0.000478562	0.0274666
ENSG00000180914	OXTR	16.7354	9.01352	-0.891687	0.000496118	0.0283515
ENSG00000081154	PCNP	50.0609	26.9838	-0.891625	0.000501185	0.028518
ENSG00000109805	NCAPG	18.5907	9.58969	-0.955569	0.000508774	0.0288262
ENSG00000026950	BTN3A1	2.88976	10.1788	1.814	0.000515917	0.0291065
ENSG00000185201	IFITM2	27.3934	104.494	1.93081	0.000521464	0.0292948
ENSG00000080839	RBL1	4.96782	2.50518	-0.990133	0.000529989	0.029648
ENSG00000273802	HIST1H2BG	60.9861	29.106	-1.06772	0.000547598	0.0305044
ENSG00000103888	CEMIP	4.4964	2.45105	-0.87466	0.000550918	0.030561
ENSG00000183856	IQGAP3	5.97494	2.96584	-1.0119	0.000556687	0.0307523
ENSG00000104177	MYEF2	0.719034	0.290371	-1.30181	0.000566726	0.0310096
ENSG00000164161	HHIP	1.80967	0.916254	-0.98058	0.000566765	0.0310096
ENSG00000138646	HERC5	1.69265	23.1544	3.77036	0.000569895	0.0310096
ENSG00000066279	ASPM	14.5589	7.56319	-0.944988	0.000570701	0.0310096
ENSG00000200488	RN7SKP203	15.2902	36.1977	1.2468	0.000574299	0.0310778
ENSG00000146859	TMEM140	0.431911	4.43585	3.3421	0.000577023	0.0310982
ENSG00000011347	SYT7	0.0913055	0.388962	2.04026	0.000588672	0.0315012
ENSG00000134285	FKBP11	4.67504	8.49526	0.862018	0.000589252	0.0315012
ENSG00000133321	RARRES3	1.01218	8.83612	3.10799	0.000596487	0.0317599
ENSG00000111845	PAK1IP1	17.4238	9.29373	-0.904778	0.000605809	0.0321272
ENSG00000202058	RN7SKP80	93.5016	193.294	1.04954	0.000617231	0.0324749
ENSG00000204592	HLA-E	70.8014	190.117	1.42495	0.000617264	0.0324749
ENSG00000143494	VASH2	0.205161	0.0444231	-2.16559	0.000625048	0.0327545
ENSG00000188211	NCR3LG1	0.677762	1.77859	1.39072	0.000628786	0.0328206
ENSG00000276043	UHRF1	12.0699	6.25738	-0.947686	0.000635426	0.0330372
ENSG00000125826	RBCK1	8.13012	16.5789	1.02732	0.000649192	0.0336211
ENSG00000166508	MCM7	27.7051	14.1884	-0.965795	0.000653762	0.033726
ENSG00000134070	IRAK2	2.6691	5.7407	1.10009	0.00065855	0.0338404
ENSG00000151651	ADAM8	0.0684668	0.36845	2.35597	0.000661084	0.0338404
ENSG00000278272	HIST1H3C	156.955	80.8026	-0.958888	0.000683755	0.0348663
ENSG00000196787	HIST1H2AG	37.2672	18.8145	-0.985279	0.000722731	0.0366815
ENSG00000076382	SPAG5	12.2949	6.41803	-0.938062	0.000724887	0.0366815
ENSG00000156587	UBE2L6	27.7484	117.165	2.07749	0.000732543	0.0367385
ENSG00000122952	ZWINT	24.4516	12.4973	-0.968379	0.000732926	0.0367385
ENSG00000105404	RABAC1	23.9793	49.4819	1.04601	0.000734326	0.0367385
ENSG00000196584	XRCC2	2.34708	0.938566	-1.32451	0.000748714	0.0373175
ENSG00000197536	C5orf56	0.128461	0.866651	2.74777	0.000770674	0.0380738
ENSG00000138642	HERC6	8.75383	40.1026	2.195	0.000772792	0.0380738
ENSG00000187837	HIST1H1C	239.508	128.82	-0.894459	0.000775354	0.0380738
ENSG00000172469	MANEA	7.9911	4.54337	-0.81587	0.000776178	0.0380738
ENSG00000254772	EEF1G	0.234664	1.06013	2.11972	0.000778246	0.0380738
ENSG00000182963	GJC1	7.0762	3.92653	-0.849315	0.000784219	0.0382249
ENSG00000065328	MCM10	3.98369	1.85609	-1.10459	0.000796248	0.0386691
ENSG00000141664	ZCCHC2	0.337985	1.4302	2.07262	0.000828476	0.0400873
ENSG00000142089	IFITM3	106.131	356.993	1.74979	0.000836772	0.040223
ENSG00000104518	GSDMD	1.48679	4.47199	1.58565	0.000837346	0.040223
ENSG00000110446	SLC15A3	0.605632	4.23064	2.79683	0.000850037	0.0406852
ENSG00000106462	EZH2	7.07136	3.58646	-0.981565	0.000877097	0.0417548
ENSG00000205220	PSMB10	3.43615	9.63546	1.48543	0.000880101	0.0417548
ENSG00000196139	AKR1C3	4.03049	7.65335	0.927387	0.000881834	0.0417548
ENSG00000112297	CRYBG1	3.80325	6.96122	0.872476	0.000887767	0.0418862
ENSG00000163739	CXCL1	2.16857	5.4719	1.32597	0.000895258	0.0420524
ENSG00000108771	DHX58	1.87977	8.35347	2.14656	0.000897633	0.0420524
ENSG00000112139	MDGA1	0.961487	1.86548	0.956024	0.000902706	0.0421411
ENSG00000162804	SNED1	2.45061	4.67715	0.933779	0.000922772	0.0429267
ENSG00000121211	MND1	2.89606	1.04384	-1.46231	0.000937662	0.0434668
ENSG00000198142	SOWAHC	3.10005	1.51682	-1.03159	0.000953473	0.0440458
ENSG00000164219	PGGT1B	4.98804	2.88321	-0.790657	0.000959945	0.0441908
ENSG00000165490	DDIAS	2.64529	1.25549	-1.07676	0.000976262	0.0447756
ENSG00000224578	HNRNPA1P48	2.533	0.856323	-1.55851	0.000979404	0.0447756
ENSG00000070831	CDC42	154.01	73.2408	-1.07215	0.000990989	0.0451496
ENSG00000175414	ARL10	0.906058	1.82186	1.00466	0.000999509	0.0453554
ENSG00000148773	MKI67	9.13973	4.943	-0.887152	0.001009	0.0453554
ENSG00000171223	JUNB	9.63463	18.5256	0.945342	0.00100919	0.0453554
ENSG00000214021	TTLL3	0.515803	1.11759	1.11246	0.00100955	0.0453554
ENSG00000043143	JADE2	2.2568	5.40499	1.25813	0.00101402	0.0453554
ENSG00000133106	EPSTI1	4.56605	25.406	2.47475	0.00101603	0.0453554
ENSG00000143815	LBR	9.892	5.28098	-0.906909	0.00102923	0.0456265
ENSG00000178685	PARP10	4.8068	14.7517	1.61649	0.00103218	0.0456265
ENSG00000012171	SEMA3B	0.690807	1.5762	1.18848	0.0010346	0.0456265
ENSG00000158406	HIST1H4H	53.7171	28.1169	-0.934012	0.00103587	0.0456265
ENSG00000161091	MFSD12	5.29101	11.3694	1.10232	0.0010452	0.0458849
ENSG00000175895	PLEKHF2	6.96343	3.65573	-0.929764	0.0010526	0.0460222
ENSG00000214357	NEURL1B	2.1096	0.932591	-1.17688	0.00105527	0.0460222
ENSG00000221963	APOL6	5.10618	19.8462	1.95792	0.00106685	0.0463748
ENSG00000102384	CENPI	5.51682	2.53842	-1.11875	0.00107908	0.0466683
ENSG00000245532	NEAT1	9.73945	19.2951	0.98633	0.00108064	0.0466683
ENSG00000119899	SLC17A5	12.0877	21.527	0.832645	0.00109019	0.0468779
ENSG00000169594	BNC1	6.87884	3.79505	-0.858923	0.00109257	0.0468779
ENSG00000240065	PSMB9	1.83974	11.3981	2.62582	0.00110066	0.0470728
ENSG00000141574	SECTM1	8.63466	20.5953	1.25378	0.00111834	0.0476753
ENSG00000111912	NCOA7	2.88762	7.25708	1.32804	0.0011253	0.0476893
ENSG00000075218	GTSE1	4.77607	2.3479	-1.02585	0.00112587	0.0476893
ENSG00000177674	AGTRAP	9.66074	23.5217	1.28194	0.00117657	0.0496782
ENSG00000129173	E2F8	0.837212	0.225059	-1.89913	0.00118148	0.0497274
ENSG00000281508	CDR1	0.342157	1.36275	1.99167	0.00118997	0.04987
ENSG00000132646	PCNA	91.8922	51.0321	-0.848375	0.00119926	0.04987
ENSG00000136982	DSCC1	4.37327	1.92989	-1.18297	0.00120038	0.04987
ENSG00000255529	POLR2M	7.81658	4.49442	-0.798723	0.00120279	0.04987
ENSG00000093009	CDC45	4.63837	2.12789	-1.12405	0.00120368	0.04987
ENSG00000119917	IFIT3	51.3991	317.551	2.62695	0.00121206	0.0500605
ENSG00000183688	RFLNB	6.84581	2.85835	-1.25401	0.00121583	0.0500605
ENSG00000148019	CEP78	3.09194	1.77963	-0.796639	0.00123298	0.0505535
ENSG00000152580	IGSF10	0.052793	0.250867	2.22904	0.00123543	0.0505535
ENSG00000268941	LINC01711	0.568018	2.1772	1.90061	0.00126104	0.0514103
ENSG00000137198	GMPR	3.90008	15.1484	1.95504	0.0012705	0.0514103
ENSG00000138778	CENPE	11.4061	6.28632	-0.859434	0.0012814	0.0514103
ENSG00000146411	SLC2A12	0.712766	2.51467	1.8088	0.00128707	0.0514103
ENSG00000119048	UBE2B	11.644	6.69343	-0.799845	0.00129356	0.0514103
ENSG00000164611	PTTG1	36.3879	19.7149	-0.884963	0.00129385	0.0514103
ENSG00000077152	UBE2T	24.3518	12.3206	-0.985141	0.00129678	0.0514103
ENSG00000157601	MX1	18.8114	164.881	3.13156	0.00129874	0.0514103
ENSG00000112039	FANCE	3.23984	1.3531	-1.25761	0.00130151	0.0514103
ENSG00000166503	HDGFL3	6.40175	3.60756	-0.826918	0.00130169	0.0514103
ENSG00000111331	OAS3	9.60891	71.4966	2.89504	0.00130247	0.0514103
ENSG00000197299	BLM	2.87009	1.24182	-1.21063	0.0013029	0.0514103
ENSG00000168496	FEN1	26.0779	14.4151	-0.855116	0.00131351	0.0515291
ENSG00000124610	HIST1H1A	11.2454	4.25984	-1.39062	0.00131369	0.0515291
ENSG00000138587	MNS1	2.88683	1.15051	-1.33125	0.0013428	0.0524393
ENSG00000105750	ZNF85	2.55978	1.21087	-1.07894	0.0013448	0.0524393
ENSG00000162729	IGSF8	6.49123	12.162	0.904765	0.00135433	0.0524525
ENSG00000263426	RN7SL471P	95.9716	263.154	1.45667	0.00135608	0.0524525
ENSG00000156802	ATAD2	11.7368	5.99444	-0.970281	0.00135701	0.0524525
ENSG00000134326	CMPK2	2.06406	29.3111	3.82485	0.00136383	0.052563
ENSG00000117724	CENPF	28.5454	14.3397	-0.993355	0.00138706	0.0533034
ENSG00000149260	CAPN5	5.08944	9.13017	0.843545	0.00139353	0.0533972
ENSG00000203814	HIST2H2BF	20.3338	11.0342	-0.882754	0.00148836	0.0568116
ENSG00000204264	PSMB8	16.9077	47.4575	1.488	0.00149121	0.0568116
ENSG00000109674	NEIL3	4.1356	1.84483	-1.16571	0.00150687	0.0572438
ENSG00000196878	LAMB3	1.39943	2.85171	1.0264	0.00153816	0.0582135
ENSG00000067955	CBFB	44.0927	24.2771	-0.861155	0.00154118	0.0582135
ENSG00000152455	SUV39H2	5.84385	2.87674	-1.02366	0.00155106	0.0584202
ENSG00000137959	IFI44L	13.0611	69.4555	2.41057	0.0015788	0.0592967
ENSG00000076108	BAZ2A	2.39326	4.47008	0.899251	0.00158397	0.0593227
ENSG00000169715	MT1E	91.5781	52.522	-0.80192	0.00160517	0.0599476
ENSG00000128951	DUT	12.2995	7.34962	-0.742822	0.00163972	0.0609244
ENSG00000231991	ANXA2P2	2.96636	7.28688	1.30207	0.00164052	0.0609244
ENSG00000224287	MSL3P1	0.625908	0.134716	-2.17853	0.00169008	0.0625897
ENSG00000154839	SKA1	7.26158	3.4579	-1.07427	0.00170018	0.0627884
ENSG00000123374	CDK2	13.492	7.57421	-0.834006	0.0017464	0.064316
ENSG00000166197	NOLC1	18.5922	10.6131	-0.809387	0.00176208	0.0647092
ENSG00000173821	RNF213	8.48056	40.9135	2.27022	0.00176684	0.0647092
ENSG00000106355	LSM5	9.32628	5.64346	-0.724702	0.0017915	0.0654316
ENSG00000168062	BATF2	0.421267	6.93728	4.0229	0.00180706	0.0658188
ENSG00000142945	KIF2C	14.1992	8.18033	-0.796156	0.00182127	0.0660077
ENSG00000196227	FAM217B	2.6176	1.29486	-1.01673	0.00182221	0.0660077
ENSG00000214548	MEG3	6.53757	12.2326	0.903386	0.0018357	0.0663153
ENSG00000159259	CHAF1B	2.31394	1.1309	-1.0332	0.0018866	0.0679185
ENSG00000186470	BTN3A2	3.94727	11.1876	1.50154	0.00189428	0.0679185
ENSG00000174808	BTC	0.674549	3.38615	2.31074	0.00189732	0.0679185
ENSG00000223496	EXOSC6	9.13867	5.40021	-0.757756	0.00190173	0.0679185
ENSG00000115267	IFIH1	5.14527	38.7281	2.91083	0.00190569	0.0679185
ENSG00000197860	SGTB	16.4921	9.3251	-0.821785	0.00191212	0.0679649
ENSG00000268205	AC005261.2	2.4725	5.12155	1.0479	0.00192359	0.068036
ENSG00000110719	TCIRG1	4.81048	8.24361	0.777856	0.00192439	0.068036
ENSG00000225828	FAM229A	0.133535	0.569441	2.03749	0.00196262	0.0692033
ENSG00000151693	ASAP2	9.91501	5.81027	-0.770697	0.0019861	0.0698454
ENSG00000092068	SLC7A8	7.13214	12.1926	0.773769	0.00200869	0.0704531
ENSG00000184635	ZNF93	1.71864	0.789144	-1.11814	0.00203688	0.0712533
ENSG00000206503	HLA-A	70.5978	139.195	0.9793	0.00205695	0.0717659
ENSG00000196205	EEF1A1P5	4.28986	8.92775	1.06002	0.00211121	0.0734657
ENSG00000177602	HASPIN	2.73907	1.12638	-1.28785	0.00218354	0.0757837
ENSG00000257103	LSM14A	20.3593	11.893	-0.775116	0.0021924	0.0758925
ENSG00000173193	PARP14	13.4247	70.8403	2.39946	0.00226268	0.0781213
ENSG00000014257	ACPP	0.0515789	0.278574	2.33908	0.00227996	0.0784748
ENSG00000136824	SMC2	19.8979	11.2445	-0.823901	0.00228664	0.0784748
ENSG00000107105	ELAVL2	6.80899	3.95842	-0.781392	0.0022918	0.0784748
ENSG00000134532	SOX5	0.351097	0.808416	1.20163	0.00230471	0.0784748
ENSG00000158402	CDC25C	2.88427	1.30931	-1.14056	0.00230665	0.0784748
ENSG00000100354	TNRC6B	2.83991	4.92262	0.793331	0.00230843	0.0784748
ENSG00000163818	LZTFL1	3.62882	1.97161	-0.876443	0.00231841	0.0785319
ENSG00000153904	DDAH1	34.2739	18.6745	-0.875394	0.00232619	0.0785319
ENSG00000157111	TMEM171	6.79678	13.6474	1.00532	0.00232788	0.0785319
ENSG00000123609	NMI	3.49413	15.0241	2.10209	0.00233437	0.0785511
ENSG00000133703	KRAS	8.3905	4.97279	-0.754751	0.00234652	0.0785938
ENSG00000156136	DCK	17.6881	10.4262	-0.762828	0.00234928	0.0785938
ENSG00000231607	DLEU2	1.81258	0.801054	-1.18347	0.00235343	0.0785938
ENSG00000070759	TESK2	0.202209	0.786525	1.93895	0.00237364	0.0789302
ENSG00000167306	MYO5B	0.174903	0.0482382	-1.81986	0.00238069	0.0789302
ENSG00000185507	IRF7	3.28484	13.8244	2.06908	0.00238136	0.0789302
ENSG00000181588	MEX3D	7.48035	3.39593	-1.13328	0.00238808	0.0789555
ENSG00000118058	KMT2A	2.03818	3.44207	0.755381	0.00243669	0.0802229
ENSG00000284691	AC073111.5	0.293941	0.990983	1.73611	0.00244454	0.0802229
ENSG00000172432	GTPBP2	6.89959	13.3087	0.946006	0.00244945	0.0802229
ENSG00000107020	PLGRKT	13.6224	7.38008	-0.882428	0.00245848	0.0802229
ENSG00000064932	SBNO2	3.85548	6.48159	0.75096	0.00246022	0.0802229
ENSG00000140853	NLRC5	2.30559	5.84246	1.34046	0.00246272	0.0802229
ENSG00000164087	POC1A	5.57289	2.73395	-1.02934	0.00247281	0.0803047
ENSG00000196126	HLA-DRB1	10.585	19.982	0.919595	0.0024786	0.0803047
ENSG00000248890	HHIP-AS1	2.10126	0.704877	-1.54539	0.0024834	0.0803047
ENSG00000164309	CMYA5	0.340744	0.814894	1.25338	0.00249641	0.080529
ENSG00000265735	RN7SL5P	34.997	64.4832	0.88251	0.00254079	0.0816286
ENSG00000163644	PPM1K	1.44703	4.71427	1.70199	0.00254281	0.0816286
ENSG00000104147	OIP5	4.19858	1.6206	-1.3767	0.00256136	0.0820254
ENSG00000089127	OAS1	5.98277	45.9239	2.93933	0.00257715	0.0823321
ENSG00000261468	AC096921.2	1.39938	3.28118	1.23308	0.00258367	0.082342
ENSG00000105810	CDK6	25.3905	14.1454	-0.8438	0.00261747	0.0831551
ENSG00000160447	PKN3	0.56622	0.153191	-1.88147	0.00262172	0.0831551
ENSG00000137809	ITGA11	1.52195	2.61557	0.780077	0.00263417	0.0833504
ENSG00000111335	OAS2	8.48389	45.109	2.40999	0.00264685	0.0835523
ENSG00000117394	SLC2A1	19.4504	11.4936	-0.759094	0.00266767	0.0840094
ENSG00000133195	SLC39A11	2.0751	3.81333	0.876505	0.00267482	0.0840351
ENSG00000105968	H2AFV	23.3379	13.2915	-0.81161	0.00269195	0.0843733
ENSG00000188153	COL4A5	4.24903	7.1399	0.748961	0.00271245	0.0848154
ENSG00000153130	SCOC	23.1373	13.6066	-0.766022	0.00277267	0.0864943
ENSG00000264940	SNORD3C	1.14631	3.74244	1.69521	0.00279095	0.08686
ENSG00000078018	MAP2	0.270462	0.827886	1.60296	0.00279798	0.0868749
ENSG00000173926	MARCH3	2.47294	1.26595	-0.963883	0.00280872	0.0870046
ENSG00000122643	NT5C3A	6.90436	22.7751	1.7209	0.0028186	0.0871071
ENSG00000165304	MELK	17.6883	10.4349	-0.76137	0.00285123	0.0879108
ENSG00000130813	C19orf66	8.31999	22.1017	1.4084	0.0029384	0.0903883
ENSG00000140464	PML	1.93696	4.58214	1.24068	0.00296134	0.090452
ENSG00000133026	MYH10	11.7652	6.87951	-0.773756	0.00296613	0.090452
ENSG00000181751	C5orf30	36.9668	20.7493	-0.832394	0.00297332	0.090452
ENSG00000144034	TPRKB	12.8442	7.4223	-0.791906	0.00297413	0.090452
ENSG00000204261	PSMB8-AS1	0.592985	2.07123	1.7823	0.00297459	0.090452
ENSG00000184661	CDCA2	8.56601	4.97722	-0.784141	0.00303506	0.0911155
ENSG00000137135	ARHGEF39	0.353546	0.110231	-1.67317	0.00304007	0.0911155
ENSG00000023171	GRAMD1B	1.72359	2.98631	0.792631	0.00304169	0.0911155
ENSG00000118523	CTGF	86.8782	46.608	-0.897863	0.00304498	0.0911155
ENSG00000117602	RCAN3	4.7245	2.7142	-0.797055	0.00304647	0.0911155
ENSG00000164649	CDCA7L	6.94089	3.76384	-0.882042	0.00304962	0.0911155
ENSG00000140525	FANCI	7.18889	4.14399	-0.795301	0.00305035	0.0911155
ENSG00000058056	USP13	4.8648	2.8848	-0.751444	0.00305341	0.0911155
ENSG00000162929	KIAA1841	3.01568	1.54061	-0.970666	0.00305826	0.0911155
ENSG00000171208	NETO2	6.67113	3.97063	-0.747108	0.00309721	0.0919324
ENSG00000274290	HIST1H2BE	10.139	5.19375	-0.968405	0.00309955	0.0919324
ENSG00000143127	ITGA10	9.88287	16.9154	0.774727	0.00311598	0.0922136
ENSG00000136490	LIMD2	1.22414	0.486486	-1.32029	0.00312555	0.0922909
ENSG00000229676	ZNF492	0.604367	0.190166	-1.64991	0.00313498	0.0923635
ENSG00000155629	PIK3AP1	0.151002	1.12165	2.8593	0.00315699	0.0925854
ENSG00000261799	AC007406.5	0.633906	1.61221	1.34233	0.00316007	0.0925854
ENSG00000189159	JPT1	43.1557	25.6008	-0.75342	0.00316875	0.0925854
ENSG00000145293	ENOPH1	24.2101	14.8802	-0.702416	0.00317233	0.0925854
ENSG00000144554	FANCD2	3.39756	1.87833	-0.856546	0.00318057	0.0925854
ENSG00000197892	KIF13B	3.82168	6.38542	0.740526	0.00318441	0.0925854
ENSG00000072041	SLC6A15	5.99394	10.4016	0.794849	0.00319225	0.0926103
ENSG00000187514	PTMA	193.179	98.6196	-0.970032	0.00322161	0.0932578
ENSG00000136859	ANGPTL2	8.33691	14.8445	0.830795	0.00323964	0.093413
ENSG00000108679	LGALS3BP	60.6901	157.217	1.37306	0.00324106	0.093413
ENSG00000108551	RASD1	0.762021	2.26187	1.55528	0.00326782	0.0939799
ENSG00000183354	KIAA2026	3.17253	5.09796	0.68342	0.00328024	0.0941329
ENSG00000174371	EXO1	5.26218	2.79975	-0.911799	0.00328792	0.0941496
ENSG00000200783	RN7SKP180	5.29185	1.18949	-2.06958	0.0033423	0.0955003
ENSG00000059378	PARP12	3.32331	15.0687	2.17938	0.00337878	0.0961067
ENSG00000040275	SPDL1	18.4873	11.0016	-0.748624	0.00338712	0.0961067
ENSG00000174428	GTF2IRD2B	0.691013	1.50738	1.12742	0.00339595	0.0961067
ENSG00000135047	CTSL	178.507	350.39	0.972995	0.00339933	0.0961067
ENSG00000094804	CDC6	2.88201	1.44471	-0.997766	0.00339976	0.0961067
ENSG00000171303	KCNK3	1.43602	2.96116	1.0486	0.00342599	0.0966286
ENSG00000168298	HIST1H1E	174.304	102.985	-0.759192	0.0034328	0.0966286
ENSG00000083720	OXCT1	14.995	8.88974	-0.753298	0.00346824	0.097262
ENSG00000169696	ASPSCR1	0.680353	1.33431	0.97593	0.00346998	0.097262
ENSG00000171033	PKIA	13.7879	8.2582	-0.739073	0.00349514	0.0977606
ENSG00000143153	ATP1B1	12.58	7.63398	-0.718746	0.00354624	0.0989812
ENSG00000125266	EFNB2	7.3032	3.93363	-0.888847	0.00356135	0.0991941
ENSG00000118194	TNNT2	2.98313	1.51747	-0.969742	0.00359659	0.0999657
ENSG00000153029	MR1	4.32693	7.44421	0.782914	0.00360909	0.100103
ENSG00000135048	TMEM2	10.8492	6.45045	-0.74988	0.00362662	0.100379
ENSG00000102119	EMD	13.2507	7.24676	-0.866632	0.0036445	0.100664
ENSG00000149131	SERPING1	0.460528	1.62731	1.80707	0.00369084	0.101732
ENSG00000197153	HIST1H3J	17.7642	8.72783	-1.02994	0.00373601	0.102706
ENSG00000107201	DDX58	32.922	145.304	2.14173	0.00374166	0.102706
ENSG00000165480	SKA3	6.6376	3.4763	-0.935289	0.00376671	0.10318
ENSG00000187193	MT1X	17.4284	28.6327	0.716421	0.00382338	0.104314
ENSG00000102287	GABRE	0.731927	1.51904	1.04696	0.00382559	0.104314
ENSG00000148153	INIP	9.43717	5.8879	-0.68138	0.00383866	0.104314
ENSG00000261371	PECAM1	0.13171	0.413707	1.6525	0.00384247	0.104314
ENSG00000179456	ZBTB18	6.51415	3.76331	-0.789506	0.00384746	0.104314
ENSG00000173918	C1QTNF1	2.00057	3.64666	0.864056	0.00388247	0.105048
ENSG00000116663	FBXO6	2.65573	7.95069	1.57385	0.00390731	0.105505
ENSG00000100036	SLC35E4	3.71152	6.44637	0.798265	0.00391902	0.105606
ENSG00000109685	NSD2	6.19833	3.60562	-0.781736	0.00393447	0.105786
ENSG00000183814	LIN9	3.42443	1.76233	-0.960726	0.00395023	0.105786
ENSG00000103024	NME3	4.68513	9.8758	1.08031	0.00395201	0.105786
ENSG00000166289	PLEKHF1	1.27027	2.79244	1.14046	0.00395761	0.105786
ENSG00000105559	PLEKHA4	7.94852	20.2854	1.35061	0.0040061	0.106867
ENSG00000068079	IFI35	11.7267	47.1027	2.00461	0.00402941	0.107273
ENSG00000230438	SERPINB9P1	0.384067	1.30569	1.74871	0.00407077	0.108157
ENSG00000112210	RAB23	19.343	11.5932	-0.737974	0.00413384	0.109613
ENSG00000165072	MAMDC2	15.9574	9.75133	-0.710504	0.00414391	0.109661
ENSG00000134954	ETS1	12.8349	7.5488	-0.7648	0.00417123	0.109954
ENSG00000132334	PTPRE	1.03076	1.84696	0.838662	0.0041716	0.109954
ENSG00000105011	ASF1B	7.44446	3.79419	-0.972679	0.00419432	0.110283
ENSG00000096092	TMEM14A	27.4708	16.2633	-0.755883	0.00420071	0.110283
ENSG00000214013	GANC	1.92596	3.37713	0.808491	0.00421543	0.110317
ENSG00000146281	PM20D2	1.1358	0.4642	-1.28871	0.00421865	0.110317
ENSG00000141338	ABCA8	3.60171	6.3282	0.814221	0.00424068	0.110675
ENSG00000112186	CAP2	15.1783	9.22359	-0.718273	0.00429038	0.111552
ENSG00000100749	VRK1	10.9041	6.47129	-0.7515	0.00429422	0.111552
ENSG00000152291	TGOLN2	23.1889	40.453	0.80282	0.00429954	0.111552
ENSG00000187955	COL14A1	2.47446	4.06321	0.714689	0.0043471	0.112381
ENSG00000152217	SETBP1	0.236755	0.546572	1.21038	0.00434844	0.112381
ENSG00000095002	MSH2	13.2189	7.62266	-0.795039	0.00436808	0.112669
ENSG00000077312	SNRPA	17.3598	10.9317	-0.667736	0.0043767	0.112672
ENSG00000178726	THBD	4.06632	7.1333	0.809665	0.00440726	0.113239
ENSG00000203760	CENPW	20.3818	11.0309	-0.886395	0.00443049	0.113481
ENSG00000100299	ARSA	2.68173	5.53864	1.04474	0.00443961	0.113481
ENSG00000119900	OGFRL1	18.3081	10.3697	-0.819508	0.00445064	0.113481
ENSG00000006634	DBF4	7.45937	4.15677	-0.845742	0.0044509	0.113481
ENSG00000257167	TMPO-AS1	0.732564	0.238817	-1.5799	0.00449161	0.114299
ENSG00000184979	USP18	7.79399	35.0926	2.16871	0.00451842	0.114693
ENSG00000154582	ELOC	15.2115	9.32287	-0.706449	0.00452441	0.114693
ENSG00000233822	HIST1H2BN	5.77451	3.36854	-0.775623	0.00453867	0.114835
ENSG00000164307	ERAP1	3.63363	7.43825	1.03203	0.00455581	0.115049
ENSG00000169228	RAB24	1.975	4.09353	1.04538	0.0045696	0.115178
ENSG00000252481	SCARNA13	113.518	184.006	0.696466	0.00460609	0.115878
ENSG00000176208	ATAD5	1.91828	1.03575	-0.889672	0.00466086	0.11654
ENSG00000107021	TBC1D13	4.57188	7.555	0.723888	0.00466095	0.11654
ENSG00000186767	SPIN4	5.00486	2.82983	-0.821824	0.00466274	0.11654
ENSG00000204540	PSORS1C1	0.127285	0.480911	1.90679	0.00466758	0.11654
ENSG00000104738	MCM4	21.3516	12.8222	-0.735735	0.00469213	0.116933
ENSG00000183458	AC138932.1	0.230045	0.584693	1.35217	0.0047191	0.117281
ENSG00000102172	SMS	83.6637	49.8857	-0.745975	0.0047281	0.117281
ENSG00000275714	HIST1H3A	18.0114	8.65718	-1.05304	0.00473613	0.117281
ENSG00000166889	PATL1	3.35142	7.01921	1.06407	0.00474293	0.117281
ENSG00000106571	GLI3	0.615836	1.25611	1.0273	0.00475031	0.117281
ENSG00000181061	HIGD1A	62.6618	38.2557	-0.711737	0.00477309	0.117441
ENSG00000104427	ZC2HC1A	4.33184	2.33132	-0.896172	0.00477453	0.117441
ENSG00000010030	ETV7	0.29547	2.99581	3.30692	0.00483211	0.117931
ENSG00000128881	TTBK2	1.54803	2.77004	0.8364	0.00484295	0.117931
ENSG00000183486	MX2	1.75732	10.5443	2.58358	0.00484862	0.117931
ENSG00000155158	TTC39B	1.71968	3.53517	1.03734	0.00484874	0.117931
ENSG00000165029	ABCA1	2.70773	4.52949	0.743609	0.00485327	0.117931
ENSG00000176749	CDK5R1	1.016	0.425733	-1.25436	0.00485575	0.117931
ENSG00000166845	C18orf54	3.03765	1.53062	-0.99257	0.0048567	0.117931
ENSG00000283029	AL139099.5	1.48001	5.50596	1.87835	0.00486761	0.117979
ENSG00000133065	SLC41A1	2.65263	4.45237	0.744895	0.00488754	0.118246
ENSG00000139505	MTMR6	20.0862	12.3471	-0.701637	0.00490256	0.118351
ENSG00000184227	ACOT1	0.96195	2.47428	1.34529	0.00492623	0.118351
ENSG00000159055	MIS18A	7.43438	3.46327	-1.09699	0.00493336	0.118351
ENSG00000251791	SCARNA6	82.6259	135.196	0.711645	0.00493437	0.118351
ENSG00000101003	GINS1	5.03633	2.64754	-0.931121	0.00494184	0.118351
ENSG00000138182	KIF20B	11.4158	6.81212	-0.745472	0.00494542	0.118351
ENSG00000142871	CYR61	55.4446	31.78	-0.802203	0.0049618	0.118364
ENSG00000124333	VAMP7	26.0851	16.0603	-0.699094	0.00497467	0.118364
ENSG00000182287	AP1S2	23.0912	14.1424	-0.707412	0.00498262	0.118364
ENSG00000092531	SNAP23	12.8766	7.89566	-0.705308	0.00498285	0.118364
ENSG00000168310	IRF2	3.39255	7.32658	1.10573	0.0049906	0.118364
ENSG00000167615	LENG8	2.06527	3.59458	0.801297	0.00501681	0.118604
ENSG00000017483	SLC38A5	3.62144	6.15002	0.762289	0.00501861	0.118604
ENSG00000167543	TP53I13	2.94	5.15298	0.811791	0.00506011	0.119372
ENSG00000118513	MYB	0.406432	0.129348	-1.63828	0.00508289	0.119696
ENSG00000138071	ACTR2	132.121	72.2882	-0.869994	0.00510851	0.120086
ENSG00000171094	ALK	1.6775	3.21024	0.934815	0.00517884	0.121368
ENSG00000185130	HIST1H2BL	70.1991	38.5877	-0.865706	0.00518731	0.121368
ENSG00000105287	PRKD2	1.25297	2.71716	1.11288	0.00519052	0.121368
ENSG00000008710	PKD1	1.36911	2.22263	0.700313	0.00521394	0.121701
ENSG00000137965	IFI44	37.8961	98.1396	1.37226	0.00524234	0.12173
ENSG00000175938	ORAI3	2.14407	4.1293	0.944368	0.00524261	0.12173
ENSG00000104131	EIF3J	18.0418	11.0965	-0.701609	0.00524272	0.12173
ENSG00000198554	WDHD1	6.16781	3.62311	-0.768802	0.00527631	0.122296
ENSG00000079616	KIF22	10.6659	6.4518	-0.724322	0.00530132	0.122661
ENSG00000156869	FRRS1	2.41408	5.11516	1.07818	0.00535095	0.123111
ENSG00000119403	PHF19	4.39932	2.54381	-0.792324	0.00535188	0.123111
ENSG00000168280	KIF5C	0.120457	0.609587	2.32224	0.00536453	0.123111
ENSG00000132274	TRIM22	34.1283	88.5502	1.37538	0.00536644	0.123111
ENSG00000177409	SAMD9L	22.0138	67.6172	1.61878	0.00537416	0.123111
ENSG00000103540	CCP110	3.82289	2.27705	-0.749439	0.00537646	0.123111
ENSG00000130513	GDF15	1.69649	3.52301	1.05302	0.0054043	0.123353
ENSG00000095203	EPB41L4B	1.2223	0.584747	-1.06145	0.00541038	0.123353
ENSG00000121621	KIF18A	9.94304	6.27402	-0.66343	0.00541711	0.123353
ENSG00000164932	CTHRC1	70.7402	43.3357	-0.706975	0.0054438	0.123353
ENSG00000240342	AC026366.1	67.8758	37.5382	-0.852429	0.00544394	0.123353
ENSG00000179104	TMTC2	0.304677	0.679312	1.14706	0.00544614	0.123353
ENSG00000029153	ARNTL2	15.5632	9.01811	-0.787773	0.00545217	0.123353
ENSG00000189308	LIN54	5.95298	3.80882	-0.644664	0.00548017	0.123775
ENSG00000134247	PTGFRN	13.2193	21.5011	0.701517	0.00549197	0.123831
ENSG00000105612	DNASE2	9.37361	15.3225	0.707862	0.00554358	0.124782
ENSG00000105048	TNNT1	10.0381	5.67689	-0.819135	0.00563631	0.126654
ENSG00000130202	NECTIN2	12.9243	23.2195	0.84456	0.0056554	0.126685
ENSG00000179958	DCTPP1	12.3842	7.10923	-0.79993	0.00565679	0.126685
ENSG00000102098	SCML2	1.20668	0.538084	-1.16735	0.00567582	0.126887
ENSG00000187479	C11orf96	0.162511	0.608181	1.85555	0.00568494	0.126887
ENSG00000132530	XAF1	6.77307	22.7822	1.74915	0.00576361	0.128264
ENSG00000139182	CLSTN3	0.380392	0.847958	1.1513	0.00577275	0.128264
ENSG00000164509	IL31RA	0.614175	1.32013	1.09603	0.00577564	0.128264
ENSG00000008083	JARID2	2.66821	4.55944	0.771104	0.00581336	0.128699
ENSG00000197601	FAR1	18.4953	11.4794	-0.688063	0.00581466	0.128699
ENSG00000273703	HIST1H2BM	50.4514	25.4523	-0.989896	0.00584858	0.129234
ENSG00000164305	CASP3	40.8527	24.4662	-0.738877	0.00587287	0.129438
ENSG00000124201	ZNFX1	21.9116	56.534	1.36725	0.0058815	0.129438
ENSG00000116668	SWT1	1.70519	3.62999	1.08314	0.00588709	0.129438
ENSG00000231925	TAPBP	7.86057	14.1851	0.851084	0.00592966	0.130158
ENSG00000066855	MTFR1	8.41129	5.15293	-0.705176	0.00595032	0.130396
ENSG00000135899	SP110	4.98746	15.3866	1.62422	0.00599343	0.131124
ENSG00000100926	TM9SF1	2.13788	3.9741	0.896853	0.00600377	0.131133
ENSG00000008300	CELSR3	0.0240037	0.0919702	1.89893	0.00601914	0.131193
ENSG00000113504	SLC12A7	0.137686	0.415834	1.56424	0.00602627	0.131193
ENSG00000060491	OGFR	7.54744	13.3546	0.822064	0.00606646	0.131851
ENSG00000166340	TPP1	2.08017	3.73335	0.841787	0.00618594	0.134228
ENSG00000137842	TMEM62	2.58009	6.38792	1.30509	0.00624624	0.135315
ENSG00000169871	TRIM56	2.26009	4.47351	0.983315	0.00628082	0.1358
ENSG00000013016	EHD3	6.8833	11.0347	0.681271	0.00629801	0.1358
ENSG00000157637	SLC38A10	5.3056	8.72719	0.718776	0.00629935	0.1358
ENSG00000168497	CAVIN2	50.6108	30.4724	-0.731606	0.00635936	0.136871
ENSG00000134716	CYP2J2	0.443572	1.57532	1.81095	0.00642642	0.138003
ENSG00000152240	HAUS1	13.0411	7.90011	-0.723955	0.00643836	0.138003
ENSG00000188610	FAM72B	1.11185	0.408383	-1.45098	0.0064432	0.138003
ENSG00000274641	HIST1H2BO	60.5197	34.048	-0.832817	0.00647208	0.138398
ENSG00000185339	TCN2	2.43824	4.94299	1.01657	0.00650838	0.13895
ENSG00000188706	ZDHHC9	5.75074	9.78566	0.766158	0.00652363	0.139015
ENSG00000173894	CBX2	0.548715	0.215848	-1.34479	0.00653237	0.139015
ENSG00000188483	IER5L	2.32328	4.58327	0.980831	0.00657132	0.13962
ENSG00000215030	AC073621.1	2.11238	10.481	2.3067	0.00659964	0.13962
ENSG00000111445	RFC5	6.25519	3.51386	-0.831277	0.00660149	0.13962
ENSG00000164171	ITGA2	16.5756	36.8975	1.15414	0.00660296	0.13962
ENSG00000196954	CASP4	6.37805	11.4443	0.84257	0.00666453	0.140698
ENSG00000198168	SVIP	3.4082	1.93808	-0.812627	0.00668879	0.140836
ENSG00000213533	TMEM110	0.462925	1.03668	1.15397	0.00669231	0.140836
ENSG00000132436	FIGNL1	5.86911	3.42379	-0.779695	0.00673422	0.141493
ENSG00000124795	DEK	49.3793	28.5009	-0.793198	0.00675278	0.141659
ENSG00000106785	TRIM14	1.52576	5.64296	1.88354	0.00676715	0.141736
ENSG00000242498	ARPIN	2.93445	1.75823	-0.7388	0.00681807	0.142504
ENSG00000115539	PDCL3	14.9944	9.01556	-0.732067	0.00682831	0.142504
ENSG00000125247	TMTC4	2.40941	1.30629	-0.883803	0.00683608	0.142504
ENSG00000120437	ACAT2	15.6475	9.5713	-0.708068	0.00684822	0.142533
ENSG00000174032	SLC25A30	3.76091	2.26315	-0.733645	0.00688142	0.142602
ENSG00000161011	SQSTM1	28.9829	53.3572	0.880339	0.00688614	0.142602
ENSG00000228232	GAPDHP1	0.720769	2.32846	1.68975	0.00688689	0.142602
ENSG00000198315	ZKSCAN8	3.12851	4.93795	0.657754	0.00689454	0.142602
ENSG00000155256	ZFYVE27	5.18459	8.43211	0.700602	0.00693828	0.143283
ENSG00000117620	SLC35A3	2.43542	1.5026	-0.698459	0.0069863	0.14405
ENSG00000100226	GTPBP1	3.13522	6.54496	1.06031	0.00703181	0.144764
ENSG00000189190	ZNF600	0.934554	1.96893	1.07447	0.00706081	0.145135
ENSG00000072840	EVC	6.43066	10.6302	0.725776	0.00709672	0.145641
ENSG00000072121	ZFYVE26	2.60171	5.63778	1.11448	0.00710739	0.145641
ENSG00000138092	CENPO	6.39516	3.88442	-0.719305	0.00712745	0.145827
ENSG00000139154	AEBP2	4.29965	2.60529	-0.722771	0.00717299	0.146532
ENSG00000172731	LRRC20	1.10264	0.464849	-1.24538	0.00725798	0.14804
ENSG00000160352	ZNF714	2.9153	1.7444	-0.741024	0.00731545	0.148983
ENSG00000278463	HIST1H2AB	21.6462	10.9565	-0.97752	0.00738594	0.149983
ENSG00000100162	CENPM	4.07908	1.85267	-1.13671	0.00740339	0.149983
ENSG00000123268	ATF1	15.0121	9.36108	-0.682787	0.00740923	0.149983
ENSG00000164985	PSIP1	13.8913	8.46287	-0.71549	0.00740979	0.149983
ENSG00000163702	IL17RC	2.65238	4.49989	0.761471	0.0074753	0.151079
ENSG00000127528	KLF2	1.75165	0.693175	-1.31502	0.00754787	0.152313
ENSG00000073111	MCM2	11.1357	6.51564	-0.773183	0.00758739	0.152878
ENSG00000102908	NFAT5	2.22948	3.76535	0.756895	0.00760492	0.152999
ENSG00000215146	BX322639.1	0.247954	0.0743974	-1.74452	0.00765764	0.153826
ENSG00000177508	IRX3	2.08739	1.01717	-1.03531	0.0077117	0.154591
ENSG00000178385	PLEKHM3	0.804894	1.4021	0.802165	0.00772383	0.154591
ENSG00000157873	TNFRSF14	0.694256	1.5496	1.15198	0.0077307	0.154591
ENSG00000156509	FBXO43	0.322442	0.089938	-1.7983	0.00776877	0.15494
ENSG00000230590	FTX	1.08154	1.70704	0.657038	0.00777155	0.15494
ENSG00000205581	HMGN1	54.0591	32.1494	-0.749713	0.00780971	0.155467
ENSG00000112245	PTP4A1	19.5755	12.2133	-0.68026	0.00786585	0.15635
ENSG00000102554	KLF5	9.6687	5.82054	-0.730545	0.00790495	0.156892
ENSG00000129667	RHBDF2	0.67264	1.98012	1.55027	0.00795094	0.157504
ENSG00000101868	POLA1	4.86423	2.86791	-0.764019	0.00797219	0.157504
ENSG00000112773	FAM46A	32.6832	65.3489	0.999397	0.00798781	0.157504
ENSG00000136492	BRIP1	4.30705	2.41693	-0.836325	0.00799502	0.157504
ENSG00000173542	MOB1B	10.7458	6.66981	-0.687632	0.00799517	0.157504
ENSG00000106346	USP42	0.912791	1.73385	0.924049	0.00802072	0.157773
ENSG00000206053	JPT2	18.4625	11.299	-0.70847	0.0080628	0.158365
ENSG00000277147	LINC00869	0.0515554	0.183108	1.77614	0.00808114	0.158491
ENSG00000138675	FGF5	15.9811	9.48495	-0.75178	0.00813435	0.159299
ENSG00000136146	MED4	16.4123	10.4752	-0.646373	0.00815442	0.159456
ENSG00000174125	TLR1	0.517799	1.22452	1.23763	0.00820313	0.160068
ENSG00000100522	GNPNAT1	28.8449	18.0335	-0.678033	0.00820987	0.160068
ENSG00000205413	SAMD9	35.0504	112.795	1.68607	0.00825422	0.160618
ENSG00000115419	GLS	46.9154	26.8289	-0.806197	0.00826231	0.160618
ENSG00000164308	ERAP2	8.0088	16.0547	1.00272	0.00828073	0.160741
ENSG00000267160	AC091152.2	0.584422	0.165754	-1.82629	0.00830861	0.161046
ENSG00000106546	AHR	13.913	8.74539	-0.669522	0.00835983	0.161802
ENSG00000066557	LRRC40	17.4917	10.8248	-0.692955	0.00838259	0.161802
ENSG00000272419	AC241585.2	0.148526	0.447421	1.5805	0.00838423	0.161802
ENSG00000019186	CYP24A1	0.305962	0.868035	1.48474	0.00843607	0.162499
ENSG00000123473	STIL	4.27298	2.66421	-0.682341	0.00844485	0.162499
ENSG00000000971	CFH	34.4097	67.7301	0.976869	0.0084651	0.162559
ENSG00000172061	LRRC15	0.195732	0.480326	1.28618	0.00847415	0.162559
ENSG00000163191	S100A11	434.815	261.092	-0.735747	0.00850171	0.162559
ENSG00000254470	AP5B1	1.66478	2.92187	0.811909	0.00850263	0.162559
ENSG00000278677	HIST1H2AM	8.22009	3.41201	-1.26599	0.00850926	0.162559
ENSG00000155970	MICU3	3.15847	1.82681	-0.789115	0.00853474	0.162811
ENSG00000186665	C17orf58	2.40425	1.1418	-1.07753	0.00855148	0.162857
ENSG00000087494	PTHLH	0.71264	1.53665	1.11247	0.0085617	0.162857
ENSG00000154451	GBP5	0.235383	1.15268	2.27912	0.00863749	0.164063
ENSG00000204257	HLA-DMA	5.92638	10.2048	0.786937	0.00868178	0.164668
ENSG00000184995	IFNE	1.56481	3.49393	1.14588	0.00870001	0.16473
ENSG00000170581	STAT2	29.6674	79.5398	1.42257	0.00870989	0.16473
ENSG00000185745	IFIT1	79.1219	319.606	2.01406	0.00873292	0.16493
ENSG00000145908	ZNF300	4.91844	2.92761	-0.748045	0.0087558	0.165127
ENSG00000128394	APOBEC3F	0.719008	2.35737	1.70408	0.00878065	0.165185
ENSG00000005379	TSPOAP1	0.0632941	0.181656	1.4959	0.0087838	0.165185
ENSG00000167513	CDT1	1.52028	0.716439	-1.08112	0.00881656	0.165567
ENSG00000103042	SLC38A7	2.10764	3.43779	0.705066	0.00882933	0.165572
ENSG00000138496	PARP9	11.4717	33.4471	1.54345	0.00885219	0.165766
ENSG00000091651	ORC6	5.00379	2.96745	-0.75523	0.00889586	0.166219
ENSG00000276410	HIST1H2BB	33.3949	16.2112	-1.04689	0.0089034	0.166219
ENSG00000113805	CNTN3	1.04981	2.02799	0.945083	0.0089289	0.166219
ENSG00000153989	NUS1	9.89761	6.45491	-0.616573	0.00895499	0.166219
ENSG00000263740	RN7SL4P	79.7596	132.522	0.734855	0.00895876	0.166219
ENSG00000187134	AKR1C1	6.10909	11.1407	0.867843	0.00896952	0.166219
ENSG00000104432	IL7	0.414969	1.0686	1.36271	0.00897598	0.166219
ENSG00000113441	LNPEP	7.73324	14.3123	0.887711	0.00898585	0.166219
ENSG00000104497	SNX16	3.11798	1.77878	-0.811841	0.00898923	0.166219
ENSG00000107551	RASSF4	0.93541	1.69326	0.853311	0.00904099	0.166836
ENSG00000204386	NEU1	9.2937	15.3213	0.720149	0.00905452	0.166836
ENSG00000166716	ZNF592	2.67934	4.36877	0.703137	0.00906034	0.166836
ENSG00000138035	PNPT1	10.5864	29.9575	1.50005	0.00911699	0.167646
ENSG00000112149	CD83	1.31039	0.552403	-1.24928	0.0092275	0.169234
ENSG00000114270	COL7A1	2.47904	4.06114	0.70977	0.00922888	0.169234
ENSG00000100393	EP300	1.84339	2.86093	0.633291	0.00927431	0.169697
ENSG00000146386	ABRACL	26.9573	15.8595	-0.76792	0.00927973	0.169697
ENSG00000254531	FLJ20021	1.91499	4.46376	1.22241	0.00930531	0.169931
ENSG00000162607	USP1	23.033	14.1761	-0.700798	0.00934438	0.17041
ENSG00000204388	HSPA1B	5.02714	9.54869	0.921893	0.00940345	0.171251
ENSG00000163395	IGFN1	0.0323019	0.109758	1.73985	0.0094189	0.171297
ENSG00000156026	MCU	8.03311	5.19416	-0.627711	0.00944582	0.171552
ENSG00000173207	CKS1B	20.3774	12.6133	-0.693554	0.00948348	0.171844
ENSG00000198056	PRIM1	4.60915	2.33924	-0.97947	0.00948787	0.171844
ENSG00000130702	LAMA5	0.322867	0.676679	1.07426	0.0095071	0.171954
ENSG00000174442	ZWILCH	12.3654	7.64834	-0.693647	0.00951985	0.171954
ENSG00000162614	NEXN	15.655	9.80483	-0.673942	0.00957417	0.1727
ENSG00000152377	SPOCK1	21.2908	35.264	0.727966	0.00961679	0.172968
ENSG00000112118	MCM3	21.7232	13.2784	-0.710449	0.00964143	0.172968
ENSG00000158373	HIST1H2BD	80.9723	49.4325	-0.71133	0.00966056	0.172968
ENSG00000177943	MAMDC4	0.0993859	0.322032	1.64483	0.00966502	0.172968
ENSG00000158169	FANCC	1.09776	0.561623	-0.966575	0.00967292	0.172968
ENSG00000132639	SNAP25	0.231459	0.664236	1.49859	0.00967475	0.172968
ENSG00000196116	TDRD7	7.16629	19.9295	1.47447	0.00968039	0.172968
ENSG00000243678	NME2	14.0222	24.1568	0.78603	0.00970305	0.17314
ENSG00000166396	SERPINB7	20.022	12.5494	-0.672525	0.00973027	0.173334
ENSG00000120699	EXOSC8	8.57772	5.32802	-0.688609	0.00974006	0.173334
ENSG00000119514	GALNT12	0.482258	1.16911	1.27381	0.00976486	0.173542
ENSG00000160229	ZNF66	0.516456	0.16998	-1.5797	0.00979291	0.173808
ENSG00000165410	CFL2	31.5908	17.438	-0.856755	0.0098728	0.174878
ENSG00000166482	MFAP4	1.28103	2.89557	1.18482	0.00987959	0.174878
ENSG00000104321	TRPA1	0.278504	0.0971167	-1.51029	0.00989432	0.174905
ENSG00000140105	WARS	13.9243	38.5111	1.46733	0.00996442	0.17591
ENSG00000146950	SHROOM2	1.66112	0.950297	-0.802857	0.0100133	0.176537
ENSG00000150995	ITPR1	3.8938	7.09567	0.86464	0.0100322	0.176636
ENSG00000155363	MOV10	7.1005	15.5148	1.1268	0.0101272	0.178043
ENSG00000131153	GINS2	5.1101	2.74943	-0.89586	0.010139	0.178043
ENSG00000086475	SEPHS1	13.2823	8.40972	-0.658096	0.0101673	0.178164
ENSG00000080371	RAB21	5.36987	3.42836	-0.647303	0.0101727	0.178164
ENSG00000279312	AL136164.4	0.675885	0.214309	-1.6236	0.0101961	0.1783
ENSG00000005810	MYCBP2	6.6232	11.3867	0.781342	0.0102074	0.1783
ENSG00000206337	HCP5	0.272026	1.43102	2.35766	0.0102781	0.179298
ENSG00000182481	KPNA2	78.1209	46.9608	-0.734229	0.0103405	0.18015
ENSG00000261061	AC092718.4	5.386	2.31472	-1.20318	0.0103541	0.180151
ENSG00000167191	GPRC5B	1.48179	0.801781	-0.882838	0.0104338	0.181299
ENSG00000188725	SMIM15	39.5793	25.52	-0.632975	0.0104637	0.181582
ENSG00000185164	NOMO2	11.3797	18.2967	0.684578	0.0104941	0.18183
ENSG00000104205	SGK3	1.28951	0.661366	-0.958095	0.0105055	0.18183
ENSG00000110628	SLC22A18	0.272526	0.625909	1.19571	0.0105792	0.182867
ENSG00000226053	LINC01776	1.09557	0.429755	-1.32608	0.0106807	0.183981
ENSG00000144821	MYH15	4.43294	6.86718	0.631361	0.010685	0.183981
ENSG00000075711	DLG1	15.7208	9.82463	-0.678039	0.0106853	0.183981
ENSG00000182196	ARL6IP4	0.594589	1.40861	1.24068	0.0107126	0.184212
ENSG00000128944	KNSTRN	16.874	10.7638	-0.648015	0.0107816	0.185158
ENSG00000133687	TMTC1	2.37828	3.75363	0.657777	0.0108157	0.185169
ENSG00000138080	EMILIN1	14.5683	22.9331	0.654912	0.0108189	0.185169
ENSG00000072401	UBE2D1	7.55701	4.47714	-0.757646	0.0108474	0.185169
ENSG00000135451	TROAP	2.72507	1.49491	-0.866396	0.0108507	0.185169
ENSG00000122641	INHBA	38.5754	23.5573	-0.711484	0.0108521	0.185169
ENSG00000172260	NEGR1	3.09908	2.05668	-0.590868	0.0108773	0.185361
ENSG00000097046	CDC7	4.44538	2.56263	-0.797001	0.0109134	0.185607
ENSG00000116750	UCHL5	5.20538	3.33001	-0.64551	0.0109197	0.185607
ENSG00000126860	EVI2A	3.24128	1.63995	-0.975992	0.0110015	0.186713
ENSG00000271605	MILR1	2.14881	4.21029	0.969799	0.0110145	0.186713
ENSG00000137200	CMTR1	13.2952	25.5051	0.939254	0.011027	0.186713
ENSG00000131876	SNRPA1	5.79154	3.551	-0.70577	0.0110443	0.186767
ENSG00000183496	MEX3B	0.986736	0.451367	-1.11768	0.0110681	0.18684
ENSG00000152767	FARP1	1.94441	1.21265	-0.680006	0.0110768	0.18684
ENSG00000267855	NDUFA7	1.83189	3.74883	1.02646	0.0111315	0.187523
ENSG00000078140	UBE2K	13.755	8.64245	-0.670967	0.0112484	0.189003
ENSG00000178467	P4HTM	1.8021	2.94256	0.706974	0.0112561	0.189003
ENSG00000101347	SAMHD1	18.9072	60.0137	1.66599	0.0112708	0.189003
ENSG00000263934	SNORD3A	12110.2	28236.7	1.22135	0.0112763	0.189003
ENSG00000010292	NCAPD2	16.5659	9.88805	-0.745159	0.0113241	0.189565
ENSG00000111816	FRK	0.13692	0.316291	1.19118	0.0113514	0.189781
ENSG00000144199	FAHD2B	0.230418	0.651184	1.48683	0.0114341	0.190923
ENSG00000228502	EEF1A1P11	0.403698	1.19718	1.56712	0.0114912	0.191636
ENSG00000258655	ARHGAP5-AS1	0.471219	1.34951	1.48145	0.0115335	0.1921
ENSG00000108639	SYNGR2	0.751381	1.48786	0.986369	0.011626	0.193178
ENSG00000197565	COL4A6	0.182469	0.425623	1.23167	0.0116274	0.193178
ENSG00000196678	ERI2	3.64793	2.25602	-0.694771	0.0116498	0.193308
ENSG00000184992	BRI3BP	3.50267	2.11903	-0.725224	0.0117304	0.194403
ENSG00000125347	IRF1	1.83997	4.03967	1.13197	0.0118448	0.196053
ENSG00000158985	CDC42SE2	7.28944	4.84871	-0.587523	0.0119326	0.196581
ENSG00000172534	HCFC1	1.43323	2.34802	0.712838	0.011937	0.196581
ENSG00000131351	HAUS8	2.12381	1.16246	-0.867528	0.0119594	0.196581
ENSG00000137942	FNBP1L	9.24754	5.85708	-0.65868	0.0119597	0.196581
ENSG00000181523	SGSH	1.89356	3.13577	0.728917	0.0119691	0.196581
ENSG00000134531	EMP1	81.3382	46.4148	-0.809283	0.0119814	0.196581
ENSG00000051180	RAD51	2.99301	1.51488	-0.986035	0.0119915	0.196581
ENSG00000164220	F2RL2	17.2163	10.7525	-0.677645	0.0119953	0.196581
ENSG00000128335	APOL2	17.3452	37.9441	1.12862	0.0120435	0.197067
ENSG00000197530	MIB2	0.808358	1.48113	0.875254	0.0120547	0.197067
ENSG00000104889	RNASEH2A	10.0768	6.00939	-0.747808	0.012117	0.197841
ENSG00000180611	MB21D2	2.48915	1.32979	-0.900485	0.0121955	0.198879
ENSG00000165832	TRUB1	16.124	10.5175	-0.616366	0.012214	0.198936
ENSG00000204252	HLA-DOA	0.305769	0.740407	1.27896	0.0123233	0.200469
ENSG00000279495	AL928654.5	0.838687	0.322773	-1.3548	0.0123537	0.200718
ENSG00000135776	ABCB10	7.60883	4.8242	-0.657873	0.0123713	0.200758
ENSG00000138346	DNA2	2.99188	1.74221	-0.781578	0.0124018	0.200876
ENSG00000114127	XRN1	9.27099	19.5965	1.07948	0.0124089	0.200876
ENSG00000145331	TRMT10A	2.43917	1.36467	-0.838673	0.0124513	0.201316
ENSG00000165704	HPRT1	9.79016	5.7652	-0.765639	0.0124814	0.201558
ENSG00000159335	PTMS	51.3543	32.932	-0.640229	0.0126025	0.203265
ENSG00000101928	MOSPD1	12.9595	8.27161	-0.645463	0.0126382	0.203592
ENSG00000170860	LSM3	17.1647	11.1256	-0.625098	0.0126563	0.203637
ENSG00000125637	PSD4	0.294722	0.568392	0.940337	0.0126761	0.20371
ENSG00000081923	ATP8B1	11.3642	7.19453	-0.658614	0.012737	0.204439
ENSG00000156804	FBXO32	1.38792	2.43876	0.812913	0.012808	0.204953
ENSG00000152689	RASGRP3	0.407699	1.07362	1.3937	0.0128124	0.204953
ENSG00000151881	TMEM267	6.55111	4.01914	-0.7031	0.0128154	0.204953
ENSG00000133083	DCLK1	0.971281	0.523673	-0.884105	0.0128419	0.205129
ENSG00000265972	TXNIP	33.6021	57.5163	0.77531	0.012887	0.20521
ENSG00000276368	HIST1H2AJ	12.0318	5.75782	-1.05352	0.0129007	0.20521
ENSG00000028137	TNFRSF1B	3.36522	6.16733	0.870214	0.0129284	0.20521
ENSG00000075336	TIMM21	4.51688	2.75929	-0.709367	0.0129323	0.20521
ENSG00000170921	TANC2	2.30842	3.68169	0.673801	0.0129524	0.20521
ENSG00000164520	RAET1E	0.556174	1.25123	1.1637	0.0129584	0.20521
ENSG00000138379	MSTN	3.83776	1.74221	-1.12818	0.012965	0.20521
ENSG00000163918	RFC4	7.23587	4.25779	-0.767441	0.0129952	0.20521
ENSG00000170160	CCDC144A	0.454551	0.830515	0.862933	0.0130037	0.20521
ENSG00000166471	TMEM41B	18.2928	11.4904	-0.671456	0.013015	0.20521
ENSG00000100629	CEP128	1.58003	0.945584	-0.741105	0.0130172	0.20521
ENSG00000131459	GFPT2	13.6251	21.1019	0.631366	0.013097	0.206223
ENSG00000198482	ZNF808	2.38714	3.96267	0.728541	0.0131232	0.20639
ENSG00000196358	NTNG2	1.65241	2.71027	0.713954	0.0131651	0.206709
ENSG00000197223	C1D	8.00718	5.14029	-0.639364	0.0131793	0.206709
ENSG00000088298	EDEM2	21.5033	32.8989	0.613343	0.0131902	0.206709
ENSG00000177706	FAM20C	6.26383	9.39427	0.584418	0.0132608	0.207571
ENSG00000179051	RCC2	16.6663	10.7477	-0.633589	0.0133507	0.208636
ENSG00000185127	C6orf120	23.8523	15.4341	-0.627129	0.0133659	0.208636
ENSG00000157551	KCNJ15	1.01366	1.70619	0.752345	0.0133761	0.208636
ENSG00000266028	SRGAP2	0.99838	1.74328	0.799915	0.0135623	0.211198
ENSG00000102871	TRADD	3.45039	5.75071	0.735742	0.0135722	0.211198
ENSG00000111049	MYF5	50.8036	32.2628	-0.65424	0.0135918	0.211255
ENSG00000221988	PPT2	1.3553	2.53807	0.90202	0.0136173	0.211292
ENSG00000130066	SAT1	28.6672	45.5875	0.669098	0.0136261	0.211292
ENSG00000180198	RCC1	9.62688	6.04524	-0.672339	0.0136504	0.211421
ENSG00000163703	CRELD1	3.7089	6.10684	0.716037	0.0136859	0.211725
ENSG00000086200	IPO11	6.04852	3.98224	-0.60406	0.0137115	0.211873
ENSG00000177084	POLE	2.13542	1.40238	-0.606575	0.0137281	0.211882
ENSG00000072195	SPEG	1.76507	2.66323	0.593919	0.0139169	0.214547
ENSG00000169139	UBE2V2	14.0161	9.08551	-0.625668	0.0139348	0.214573
ENSG00000196081	ZNF724	1.96311	0.998265	-0.976571	0.0140845	0.216627
ENSG00000122958	VPS26A	20.0713	13.1632	-0.608925	0.0141377	0.217017
ENSG00000136874	STX17	2.6194	4.87644	0.893123	0.0141426	0.217017
ENSG00000112992	NNT	12.7664	8.26179	-0.627772	0.0141638	0.217091
ENSG00000176971	FIBIN	6.48699	10.6676	0.719639	0.014187	0.217196
ENSG00000148848	ADAM12	6.1956	9.63749	0.637571	0.0143059	0.218763
ENSG00000172995	ARPP21	0.325784	0.119435	-1.41981	0.014422	0.220177
ENSG00000170271	FAXDC2	0.834734	1.49548	0.842466	0.0144316	0.220177
ENSG00000163634	THOC7	28.9529	19.0449	-0.603373	0.014454	0.220266
ENSG00000169429	CXCL8	2.89808	5.20978	0.842695	0.0145232	0.220879
ENSG00000123975	CKS2	70.88	42.7391	-0.732098	0.0145276	0.220879
ENSG00000178445	GLDC	0.539204	1.02176	0.917611	0.0145561	0.221059
ENSG00000170779	CDCA4	9.80218	6.14915	-0.670988	0.0146148	0.221481
ENSG00000109576	AADAT	2.94708	1.46573	-0.996797	0.0146173	0.221481
ENSG00000040341	STAU2	4.1972	2.71789	-0.625067	0.0146699	0.222025
ENSG00000065911	MTHFD2	12.5786	7.87098	-0.677473	0.0147262	0.222455
ENSG00000070770	CSNK2A2	6.71509	4.33045	-0.630719	0.0147319	0.222455
ENSG00000267374	AC016205.1	0.615355	0.224609	-1.45709	0.0147519	0.222504
ENSG00000163950	SLBP	41.8246	27.2576	-0.617452	0.0148563	0.223823
ENSG00000186522	SEPT10	27.4233	18.0542	-0.602826	0.0149184	0.224505
ENSG00000205403	CFI	5.0962	7.84057	0.621365	0.0149417	0.224599
ENSG00000105270	CLIP3	1.22684	2.26037	0.878823	0.015105	0.226797
ENSG00000122176	FMOD	0.213649	0.659785	1.60572	0.0152571	0.228659
ENSG00000138696	BMPR1B	1.11351	2.01359	0.850635	0.0152851	0.228659
ENSG00000105518	TMEM205	3.79784	6.64306	0.807181	0.0153115	0.228659
ENSG00000266074	BAHCC1	0.266619	0.521413	0.972768	0.0153134	0.228659
ENSG00000228300	C19orf24	4.92331	8.17786	0.732792	0.0153152	0.228659
ENSG00000232774	FLJ22447	13.8187	9.18155	-0.590635	0.0154347	0.22949
ENSG00000280071	FP565260.6	0.338585	1.12183	1.72352	0.0154432	0.22949
ENSG00000106617	PRKAG2	3.05017	1.89774	-0.683029	0.015453	0.22949
ENSG00000104442	ARMC1	20.352	13.2474	-0.62016	0.0154558	0.22949
ENSG00000081320	STK17B	53.6711	33.1768	-0.693854	0.0154686	0.22949
ENSG00000138376	BARD1	5.82815	3.6142	-0.691742	0.0154747	0.22949
ENSG00000250251	PKD1P6	0.292406	0.625551	1.08739	0.0155594	0.230488
ENSG00000170323	FABP4	1.57385	0.60894	-1.34343	0.0155797	0.230531
ENSG00000001617	SEMA3F	0.40073	0.951039	1.23358	0.015603	0.230618
ENSG00000181904	C5orf24	17.2557	11.1396	-0.630867	0.0156698	0.231327
ENSG00000197780	TAF13	58.4487	38.3955	-0.60606	0.0157009	0.231327
ENSG00000102575	ACP5	0.282233	0.738312	1.39877	0.0157033	0.231327
ENSG00000164221	CCDC112	4.89046	2.96216	-0.721197	0.0157661	0.231994
ENSG00000213639	PPP1CB	49.7599	30.4998	-0.706302	0.01581	0.232383
ENSG00000245556	SCAMP1-AS1	1.97518	4.0662	1.04243	0.0158311	0.232424
ENSG00000265817	FSBP	0.370312	0.87895	1.2336	0.0158479	0.232424
ENSG00000115415	STAT1	124.685	322.275	1.36995	0.0158728	0.232532
ENSG00000092010	PSME1	32.8258	63.3953	0.948827	0.0159752	0.233774
ENSG00000136436	CALCOCO2	7.63718	12.5777	0.718955	0.0160025	0.233858
ENSG00000133943	C14orf159	2.98459	5.07636	0.763907	0.0160288	0.233858
ENSG00000138756	BMP2K	4.63848	3.13537	-0.564854	0.0160354	0.233858
ENSG00000169436	COL22A1	3.69418	5.58976	0.598425	0.0160532	0.233858
ENSG00000100911	PSME2	27.2524	55.3931	1.0229	0.0160692	0.233858
ENSG00000254726	MEX3A	1.94335	1.12589	-0.783979	0.0161828	0.235211
ENSG00000176244	ACBD7	0.702032	0.201157	-1.74187	0.0161976	0.235211
ENSG00000163637	PRICKLE2	2.96805	4.53826	0.612377	0.0162533	0.235565
ENSG00000168939	SPRY3	0.161904	0.360485	1.16094	0.0162575	0.235565
ENSG00000185215	TNFAIP2	4.70936	7.04882	0.58279	0.016371	0.236951
ENSG00000159023	EPB41	0.139806	0.311903	1.14927	0.0164478	0.237802
ENSG00000072864	NDE1	2.75741	1.63185	-0.7568	0.0165172	0.238545
ENSG00000019991	HGF	3.91595	6.63103	0.761565	0.0165516	0.238783
ENSG00000163331	DAPL1	1.16852	2.78951	1.25487	0.0166396	0.239791
ENSG00000113456	RAD1	5.05766	3.35651	-0.590614	0.0167417	0.240951
ENSG00000124508	BTN2A2	3.02937	4.75998	0.653553	0.0167564	0.240951
ENSG00000132388	UBE2G1	11.0503	7.31205	-0.594805	0.0168526	0.242071
ENSG00000136840	ST6GALNAC4	4.87585	7.76847	0.67201	0.0168831	0.242247
ENSG00000177238	TRIM72	6.89961	4.52566	-0.609051	0.0169097	0.242366
ENSG00000267534	S1PR2	1.45137	2.78603	0.93986	0.0169672	0.242663
ENSG00000067082	KLF6	30.3323	19.5583	-0.633101	0.0169795	0.242663
ENSG00000002549	LAP3	33.1593	82.0362	1.30656	0.0169899	0.242663
ENSG00000171791	BCL2	0.176339	0.0690866	-1.34269	0.0170036	0.242663
ENSG00000111602	TIMELESS	6.59567	4.02129	-0.716477	0.0172087	0.245326
ENSG00000129116	PALLD	21.7478	13.2713	-0.712152	0.0172701	0.245937
ENSG00000184588	PDE4B	4.6516	7.80129	0.744921	0.0173025	0.246134
ENSG00000100600	LGMN	7.34302	11.2473	0.615099	0.0175063	0.248535
ENSG00000175197	DDIT3	7.99852	14.0981	0.813115	0.0175141	0.248535
ENSG00000172590	MRPL52	12.8139	8.629	-0.568896	0.0175275	0.248535
ENSG00000139624	CERS5	5.52335	3.63263	-0.60224	0.0175478	0.248557
ENSG00000249264	EEF1A1P9	0.321044	0.953526	1.54956	0.0176126	0.249209
ENSG00000080819	CPOX	8.16725	5.18182	-0.658529	0.0176888	0.250019
ENSG00000183826	BTBD9	2.88286	4.22207	0.5508	0.0178052	0.251396
ENSG00000173786	CNP	14.958	27.8478	0.896258	0.0178295	0.251453
ENSG00000073584	SMARCE1	12.7955	8.39989	-0.606842	0.0178765	0.251453
ENSG00000267041	ZNF850	1.44961	0.820053	-0.816274	0.0178827	0.251453
ENSG00000158201	ABHD3	1.25676	0.616797	-1.03456	0.0178916	0.251453
ENSG00000096746	HNRNPH3	11.2768	6.39321	-0.820416	0.0179041	0.251453
ENSG00000090857	PDPR	4.10131	6.21469	0.599028	0.01794	0.251643
ENSG00000174799	CEP135	2.27024	1.39928	-0.697382	0.0179555	0.251643
ENSG00000141441	GAREM1	1.12634	2.12755	0.9136	0.018039	0.251932
ENSG00000172613	RAD9A	0.384005	0.883701	1.18716	0.0180409	0.251932
ENSG00000183287	CCBE1	13.8794	9.16693	-0.598304	0.0180646	0.251932
ENSG00000204316	MRPL38	0.650739	1.32229	1.02389	0.0180678	0.251932
ENSG00000132357	CARD6	2.57592	4.36075	0.761913	0.0180712	0.251932
ENSG00000184445	KNTC1	5.59206	3.62914	-0.624438	0.0181388	0.252609
ENSG00000132383	RPA1	12.5903	8.34433	-0.593503	0.0182183	0.253451
ENSG00000258738	AL121603.2	0.902194	0.333	-1.40047	0.0184332	0.255773
ENSG00000174343	CHRNA9	0.177	0.484347	1.44254	0.0184529	0.255773
ENSG00000112619	PRPH2	0.329911	0.799376	1.25656	0.0184545	0.255773
ENSG00000170390	DCLK2	0.925726	0.430062	-1.09289	0.0184688	0.255773
ENSG00000259972	AC009120.2	0.333196	0.770612	1.195	0.0184817	0.255773
ENSG00000151789	ZNF385D	1.02841	1.63899	0.674258	0.018559	0.256514
ENSG00000160216	AGPAT3	2.52511	3.88442	0.61976	0.0185743	0.256514
ENSG00000063587	ZNF275	1.21213	2.06999	0.775875	0.0186114	0.256514
ENSG00000124635	HIST1H2BJ	32.4408	20.5055	-0.663756	0.0186217	0.256514
ENSG00000099957	P2RX6	1.32674	2.3749	0.834046	0.018632	0.256514
ENSG00000124491	F13A1	2.33654	1.28061	-0.859943	0.0186531	0.256539
ENSG00000065882	TBC1D1	7.36895	4.84392	-0.604925	0.0187036	0.256966
ENSG00000260549	MT1L	47.0743	28.3119	-0.729409	0.018757	0.257335
ENSG00000153162	BMP6	0.449522	1.0651	1.25478	0.0187692	0.257335
ENSG00000132109	TRIM21	14.1546	38.3554	1.43672	0.0188338	0.257953
ENSG00000115275	MOGS	12.0863	18.0928	0.581464	0.0188767	0.258253
ENSG00000153310	FAM49B	5.37031	3.61252	-0.571787	0.0188947	0.258253
ENSG00000236453	AC003092.1	1.14218	2.67256	1.20905	0.0189422	0.258636
ENSG00000181544	FANCB	2.59399	1.3398	-0.957172	0.019051	0.259855
ENSG00000137496	IL18BP	0.216264	0.619444	1.49054	0.0191449	0.260867
ENSG00000112414	ADGRG6	0.976578	0.52859	-0.885769	0.0192076	0.260968
ENSG00000182095	TNRC18	1.29292	2.15212	0.737951	0.0192129	0.260968
ENSG00000168116	KIAA1586	13.0714	8.92552	-0.550716	0.0192148	0.260968
ENSG00000154305	MIA3	12.849	20.8159	0.695697	0.0192311	0.260968
ENSG00000169231	THBS3	9.65644	14.4846	0.585169	0.0192777	0.261256
ENSG00000116128	BCL9	0.647924	1.18168	0.864238	0.0192994	0.261256
ENSG00000204131	NHSL2	0.206234	0.395417	0.940076	0.0193228	0.261256
ENSG00000205269	TMEM170B	1.14366	0.585493	-0.955737	0.0193546	0.261256
ENSG00000077684	JADE1	4.19463	2.8486	-0.559095	0.0193597	0.261256
ENSG00000163840	DTX3L	19.5411	49.2264	1.33259	0.0193705	0.261256
ENSG00000012822	CALCOCO1	6.59725	9.91614	0.587913	0.019443	0.261654
ENSG00000136169	SETDB2	1.68412	2.81281	0.737554	0.0194516	0.261654
ENSG00000181804	SLC9A9	1.95995	3.2565	0.729815	0.0194649	0.261654
ENSG00000177565	TBL1XR1	14.6057	9.57759	-0.608754	0.019479	0.261654
ENSG00000247077	PGAM5	7.60837	4.98862	-0.609811	0.0195812	0.262686
ENSG00000151233	GXYLT1	3.65203	2.39152	-0.611998	0.0195954	0.262686
ENSG00000151849	CENPJ	4.03447	2.53119	-0.675153	0.0196546	0.263146
ENSG00000162636	FAM102B	4.37205	2.96347	-0.562308	0.0196695	0.263146
ENSG00000168137	SETD5	3.74262	5.67322	0.600015	0.0197309	0.263649
ENSG00000170044	ZPLD1	0.204999	0.481814	1.21696	0.0197468	0.263649
ENSG00000102359	SRPX2	9.75955	14.8058	0.601659	0.0198731	0.264869
ENSG00000116183	PAPPA2	0.0817695	0.214385	1.37521	0.0198822	0.264869
ENSG00000085840	ORC1	3.93317	2.25333	-0.807907	0.0199084	0.264869
ENSG00000112343	TRIM38	4.68576	9.10141	0.956879	0.0199181	0.264869
ENSG00000144366	GULP1	4.09884	2.75276	-0.573584	0.0199635	0.265206
ENSG00000162981	FAM84A	0.365115	0.169492	-1.09294	0.0199949	0.265358
ENSG00000188167	TMPPE	0.742409	1.40221	0.916495	0.0200253	0.265495
ENSG00000137628	DDX60	8.17337	20.4873	1.32494	0.0202691	0.26846
ENSG00000112697	TMEM30A	75.5771	47.3551	-0.674364	0.0203813	0.269676
ENSG00000085382	HACE1	2.28124	1.42913	-0.672085	0.0204318	0.269912
ENSG00000162073	PAQR4	2.46574	1.15666	-1.08291	0.0204458	0.269912
ENSG00000105650	PDE4C	0.105423	0.26005	1.29736	0.0204602	0.269912
ENSG00000100479	POLE2	2.68555	1.41233	-0.932468	0.020499	0.270155
ENSG00000214194	SMIM30	33.7144	22.6359	-0.574702	0.0206716	0.272159
ENSG00000188064	WNT7B	0.795677	1.4883	0.902504	0.0208633	0.274209
ENSG00000151176	PLBD2	1.99675	3.28317	0.719807	0.0208687	0.274209
ENSG00000174684	B4GAT1	9.72192	14.6326	0.590302	0.0208899	0.274217
ENSG00000224660	SH3BP5-AS1	0.663482	1.21236	0.864387	0.0210089	0.275076
ENSG00000131242	RAB11FIP4	0.251809	0.117172	-1.08604	0.0210131	0.275076
ENSG00000136052	SLC41A2	2.48173	3.95657	0.671041	0.0210177	0.275076
ENSG00000173801	JUP	0.746056	0.358302	-1.04972	0.021086	0.275439
ENSG00000112511	PHF1	5.78404	8.65308	0.580631	0.0210869	0.275439
ENSG00000135148	TRAFD1	9.93893	16.88	0.763393	0.0213316	0.278162
ENSG00000165169	DYNLT3	52.6747	34.7031	-0.602016	0.0213456	0.278162
ENSG00000197635	DPP4	11.833	18.0203	0.606939	0.0213781	0.278162
ENSG00000231528	FAM225A	0.161893	0.37595	1.19672	0.0213969	0.278162
ENSG00000247556	OIP5-AS1	10.3569	6.76975	-0.613791	0.0214045	0.278162
ENSG00000169689	CENPX	11.3036	6.74527	-0.740896	0.0214213	0.278162
ENSG00000104219	ZDHHC2	3.38252	2.17607	-0.637876	0.0214805	0.278657
ENSG00000165501	LRR1	8.7932	5.4712	-0.683125	0.0215418	0.27918
ENSG00000175334	BANF1	31.3338	21.0262	-0.576223	0.0216319	0.280075
ENSG00000182087	TMEM259	7.36177	11.3152	0.621964	0.0218824	0.282876
ENSG00000182628	SKA2	18.068	12.2189	-0.564345	0.021891	0.282876
ENSG00000102921	N4BP1	4.90997	8.80734	0.841574	0.0219342	0.282998
ENSG00000203706	SERTAD4-AS1	2.92695	1.23766	-1.21359	0.0219723	0.282998
ENSG00000181381	DDX60L	6.63308	17.1052	1.36623	0.0219805	0.282998
ENSG00000138758	SEPT11	56.7222	33.9301	-0.741243	0.02199	0.282998
ENSG00000143742	SRP9	179.608	114.531	-0.649202	0.0220071	0.282998
ENSG00000064687	ABCA7	0.366542	0.7056	0.94956	0.0221256	0.284246
ENSG00000090013	BLVRB	10.4646	15.9701	0.609307	0.0222081	0.285029
ENSG00000104695	PPP2CB	19.1694	12.9293	-0.568094	0.0222716	0.285567
ENSG00000143401	ANP32E	30.813	20.2835	-0.603758	0.0224338	0.287185
ENSG00000171658	NMRAL2P	0.209008	0.561241	1.3973	0.0224411	0.287185
ENSG00000182093	WRB	6.98793	4.74704	-0.5559	0.0224824	0.287399
ENSG00000277443	MARCKS	94.9927	59.7342	-0.669235	0.0225011	0.287399
ENSG00000109881	CCDC34	3.2858	1.90481	-0.786655	0.0225811	0.288004
ENSG00000103253	HAGHL	0.167317	0.45763	1.43608	0.0226052	0.288004
ENSG00000229994	RPL5P4	2.32098	0.965721	-1.23725	0.0226377	0.288004
ENSG00000229152	ANKRD10-IT1	4.08242	1.98542	-1.03749	0.0226662	0.288004
ENSG00000177889	UBE2N	19.0243	12.7576	-0.576431	0.0226737	0.288004
ENSG00000166246	C16orf71	0.106666	0.294813	1.44155	0.0226789	0.288004
ENSG00000066248	NGEF	2.51543	1.4807	-0.760665	0.0228216	0.28954
ENSG00000142961	MOB3C	2.16795	4.07329	0.906229	0.0229562	0.290969
ENSG00000164850	GPER1	1.38202	2.56177	0.894984	0.0230715	0.291972
ENSG00000198768	APCDD1L	4.08299	6.47536	0.663895	0.0230794	0.291972
ENSG00000196562	SULF2	0.553855	1.02562	0.881207	0.0231036	0.291999
ENSG00000163820	FYCO1	4.30111	6.48573	0.591471	0.0231563	0.292265
ENSG00000158270	COLEC12	1.0204	1.84212	0.854883	0.0231706	0.292265
ENSG00000105486	LIG1	4.13252	2.73817	-0.593591	0.0231907	0.292265
ENSG00000197472	ZNF695	0.5758	0.219356	-1.39687	0.0232159	0.292305
ENSG00000123091	RNF11	85.8006	55.4625	-0.629413	0.0232717	0.292619
ENSG00000146670	CDCA5	5.34171	3.33516	-0.679256	0.023285	0.292619
ENSG00000213903	LTB4R	0.123018	0.334062	1.40532	0.0233131	0.292694
ENSG00000168283	BMI1	12.3108	8.17286	-0.592085	0.0233581	0.292737
ENSG00000197586	ENTPD6	9.50325	14.59	0.617539	0.0233607	0.292737
ENSG00000178719	GRINA	20.4456	32.8681	0.684514	0.0234145	0.293134
ENSG00000128923	MINDY2	5.62844	3.7999	-0.567073	0.0234759	0.293626
ENSG00000134602	STK26	7.09247	4.56991	-0.635518	0.0236109	0.294794
ENSG00000178695	KCTD12	17.0838	11.4395	-0.578857	0.023627	0.294794
ENSG00000008324	SS18L2	11.1056	6.568	-0.762118	0.0236486	0.294794
ENSG00000117984	CTSD	17.789	26.6876	0.585603	0.0236582	0.294794
ENSG00000167978	SRRM2	2.93627	4.3988	0.583654	0.0236871	0.294863
ENSG00000198909	MAP3K3	7.0267	4.58961	-0.611919	0.0237083	0.294863
ENSG00000135272	MDFIC	36.0479	23.805	-0.598682	0.0237872	0.295306
ENSG00000108306	FBXL20	1.52709	2.30659	0.593702	0.0238075	0.295306
ENSG00000198176	TFDP1	29.7551	20.1617	-0.561286	0.0238107	0.295306
ENSG00000119969	HELLS	2.98357	1.88117	-0.666859	0.0238345	0.295325
ENSG00000023839	ABCC2	0.270851	0.625024	1.21608	0.0239759	0.296655
ENSG00000170915	PAQR8	2.0094	1.16556	-0.785125	0.0239969	0.296655
ENSG00000149948	HMGA2	7.05539	4.67838	-0.592302	0.024009	0.296655
ENSG00000248449	PCDHGB8P	0.156539	0.44217	1.49071	0.0241714	0.298385
ENSG00000113971	NPHP3	1.87239	1.18002	-0.667296	0.0242284	0.2984
ENSG00000104081	BMF	0.38298	0.773032	1.00005	0.0242305	0.2984
ENSG00000060718	COL11A1	2.6869	4.01864	0.580833	0.0242483	0.2984
ENSG00000258659	TRIM34	0.764456	1.64195	1.09409	0.0242627	0.2984
ENSG00000060656	PTPRU	10.2812	15.3554	0.578653	0.0243374	0.298711
ENSG00000213949	ITGA1	3.49626	5.19634	0.571761	0.0243453	0.298711
ENSG00000165948	IFI27L1	3.79507	6.06028	0.674145	0.0243556	0.298711
ENSG00000067445	TRO	4.48533	6.45576	0.525382	0.0244435	0.299511
ENSG00000101911	PRPS2	9.4193	6.20496	-0.602554	0.0244864	0.29976
ENSG00000177453	NIM1K	0.453741	1.018	1.14561	0.0245553	0.300185
ENSG00000129810	SGO1	2.55679	1.47409	-0.797384	0.0245716	0.300185
ENSG00000101000	PROCR	26.1515	39.9762	0.613111	0.024589	0.300185
ENSG00000184381	PLA2G6	0.334595	0.65088	0.952024	0.0246608	0.300684
ENSG00000143669	LYST	1.19631	1.79081	0.580074	0.0246857	0.300684
ENSG00000182916	TCEAL7	39.0659	26.9923	-0.532674	0.0247122	0.300684
ENSG00000070756	PABPC1	66.8427	41.839	-0.675672	0.0247206	0.300684
ENSG00000115318	LOXL3	8.63827	12.8532	0.5728	0.0247698	0.300805
ENSG00000107560	RAB11FIP2	5.4688	3.71655	-0.557471	0.0247759	0.300805
ENSG00000127948	POR	4.02393	6.10132	0.60004	0.0248501	0.301218
ENSG00000176692	FOXC2	3.1495	1.73765	-0.850683	0.0248774	0.301218
ENSG00000214413	BBIP1	3.37674	2.22721	-0.60193	0.024899	0.301218
ENSG00000073331	ALPK1	1.1251	1.94077	0.782213	0.0249103	0.301218
ENSG00000186566	GPATCH8	2.16831	3.24466	0.582735	0.0249444	0.301218
ENSG00000138780	GSTCD	4.60202	3.06661	-0.585886	0.0249462	0.301218
ENSG00000260025	AC009414.2	6.08129	2.43963	-1.2794	0.0249791	0.30134
ENSG00000174804	FZD4	3.82191	5.59014	0.548206	0.0250154	0.301504
ENSG00000090447	TFAP4	0.430115	0.201898	-1.09455	0.0250773	0.301776
ENSG00000101945	SUV39H1	2.86762	1.68319	-0.768814	0.0250835	0.301776
ENSG00000048471	SNX29	2.3057	3.35413	0.541792	0.0252167	0.302931
ENSG00000181104	F2R	43.642	26.8489	-0.700252	0.0252252	0.302931
ENSG00000141665	FBXO15	0.0603702	0.189353	1.57693	0.0252517	0.302974
ENSG00000163638	ADAMTS9	0.337614	0.669201	0.974831	0.0253041	0.303329
ENSG00000072422	RHOBTB1	7.343	5.0067	-0.551526	0.02538	0.303669
ENSG00000197119	SLC25A29	0.84454	0.444863	-0.915307	0.0253905	0.303669
ENSG00000122483	CCDC18	4.3589	2.83265	-0.622687	0.025425	0.303669
ENSG00000146830	GIGYF1	2.30319	3.5174	0.610919	0.0254442	0.303669
ENSG00000239789	MRPS17	6.24006	3.90245	-0.676371	0.025447	0.303669
ENSG00000179750	APOBEC3B	5.22671	2.69928	-0.959899	0.0254939	0.303669
ENSG00000089280	FUS	4.14032	2.88605	-0.520271	0.0255586	0.303669
ENSG00000181029	TRAPPC5	0.189737	0.465241	1.26403	0.0255699	0.303669
ENSG00000117228	GBP1	18.5124	45.0719	1.28335	0.0255713	0.303669
ENSG00000140416	TPM1	70.6848	41.8088	-0.757544	0.0255803	0.303669
ENSG00000196636	SDHAF3	4.00885	2.31627	-0.790437	0.0255844	0.303669
ENSG00000134909	ARHGAP32	0.951398	1.48697	0.643592	0.0256806	0.304322
ENSG00000138735	PDE5A	1.02472	0.500291	-1.02344	0.0256854	0.304322
ENSG00000177733	HNRNPA0	11.466	7.47063	-0.617316	0.0257475	0.304786
ENSG00000249378	LINC01060	0.248033	0.606992	1.29792	0.0257857	0.304966
ENSG00000157107	FCHO2	6.90527	4.80019	-0.524195	0.0258679	0.305665
ENSG00000116396	KCNC4	0.391941	0.620462	0.662111	0.0258914	0.30567
ENSG00000178053	MLF1	2.91741	1.71616	-0.762578	0.0259352	0.305915
ENSG00000263528	IKBKE	1.81867	3.0966	0.763015	0.025993	0.30606
ENSG00000162928	PEX13	9.52605	6.51758	-0.547527	0.0259937	0.30606
ENSG00000110852	CLEC2B	0.515797	1.32953	1.36384	0.0260348	0.306273
ENSG00000085999	RAD54L	1.79768	0.815188	-1.15138	0.0261368	0.307016
ENSG00000131370	SH3BP5	3.08908	1.8426	-0.740359	0.0261443	0.307016
ENSG00000100823	APEX1	59.5173	40.2526	-0.564268	0.0261753	0.307108
ENSG00000056972	TRAF3IP2	3.22174	4.85757	0.592739	0.0262632	0.307867
ENSG00000225138	SLC9A3-AS1	0.326102	0.743212	1.16483	0.0263675	0.308671
ENSG00000167670	CHAF1A	4.94997	3.18629	-0.637419	0.0263784	0.308671
ENSG00000154608	CEP170P1	0.903091	0.465899	-0.950062	0.0264116	0.308787
ENSG00000237296	SMG1P1	0.23712	0.47752	1.00922	0.0264901	0.309364
ENSG00000172115	CYCS	49.768	32.5578	-0.612307	0.0265201	0.309364
ENSG00000148356	LRSAM1	1.07354	1.87608	0.800451	0.0265345	0.309364
ENSG00000163291	PAQR3	3.37604	2.3033	-0.553036	0.0265543	0.309364
ENSG00000203668	CHML	9.65533	6.56161	-0.557226	0.0266946	0.310472
ENSG00000107731	UNC5B	3.26437	4.91318	0.587733	0.0267144	0.310472
ENSG00000139209	SLC38A4	2.91671	1.71912	-0.760184	0.0267196	0.310472
ENSG00000197093	GAL3ST4	2.50426	4.67355	0.895695	0.0268234	0.311236
ENSG00000240972	MIF	29.6081	61.9769	1.0668	0.0268323	0.311236
ENSG00000184786	TCTE3	1.57312	0.786943	-0.989293	0.026898	0.311371
ENSG00000104375	STK3	2.01445	1.33046	-0.599708	0.0269039	0.311371
ENSG00000205476	CCDC85C	0.665593	0.393878	-0.751385	0.0269144	0.311371
ENSG00000205336	ADGRG1	0.638851	1.15123	0.848825	0.0272205	0.314017
ENSG00000188229	TUBB4B	181.974	116.139	-0.647805	0.0272252	0.314017
ENSG00000187522	HSPA14	5.33652	3.40333	-0.645492	0.0272345	0.314017
ENSG00000204177	BMS1P1	0.395905	0.838351	1.0639	0.0272379	0.314017
ENSG00000276966	HIST1H4E	111.944	67.9556	-0.719638	0.0272716	0.314083
ENSG00000159399	HK2	8.70955	16.1322	0.888201	0.0272985	0.314083
ENSG00000183778	B3GALT5	0.224882	0.460809	1.02136	0.0273147	0.314083
ENSG00000007968	E2F2	0.250587	0.0937274	-1.40774	0.0273441	0.314149
ENSG00000142920	AZIN2	0.75075	1.31805	0.816042	0.0274631	0.314856
ENSG00000143891	GALM	6.53339	9.88719	0.596455	0.0275104	0.314856
ENSG00000104824	HNRNPL	21.0095	14.2052	-0.5647	0.0275414	0.314856
ENSG00000008086	CDKL5	0.768285	1.29198	0.745531	0.0275624	0.314856
ENSG00000050344	NFE2L3	0.607845	1.58295	1.36921	0.0275899	0.314856
ENSG00000112312	GMNN	8.21163	4.8517	-0.762095	0.0275923	0.314856
ENSG00000143515	ATP8B2	14.4488	21.6863	0.585555	0.0276095	0.314856
ENSG00000276256	AC011043.1	0.769472	0.304185	-1.33867	0.0276264	0.314856
ENSG00000114933	INO80D	1.46789	2.22318	0.596899	0.0276377	0.314856
ENSG00000243317	C7orf73	12.8591	8.79401	-0.548107	0.0276773	0.314856
ENSG00000137872	SEMA6D	0.0710109	0.182376	1.34861	0.027681	0.314856
ENSG00000092853	CLSPN	7.3939	4.53069	-0.709139	0.0277037	0.314856
ENSG00000015153	YAF2	1.90216	1.23098	-0.628783	0.0277143	0.314856
ENSG00000121957	GPSM2	3.99912	2.65574	-0.590206	0.0277507	0.314999
ENSG00000167779	IGFBP6	76.0001	113.507	0.578829	0.0278019	0.315311
ENSG00000117707	PROX1	0.146627	0.382628	1.35844	0.027891	0.315703
ENSG00000100206	DMC1	0.328296	0.114537	-1.48121	0.0278924	0.315703
ENSG00000168811	IL12A	0.793193	1.59917	1.01225	0.027908	0.315703
ENSG00000103326	CAPN15	1.50728	2.55617	0.765741	0.0279815	0.316265
ENSG00000142552	RCN3	53.0531	79.393	0.58173	0.0280517	0.316788
ENSG00000132967	HMGB1P5	5.90085	3.30467	-0.835874	0.0281453	0.31757
ENSG00000163923	RPL39L	6.96843	3.76218	-0.886015	0.0281776	0.31757
ENSG00000198715	GLMP	15.4075	22.7001	0.559156	0.0281928	0.31757
ENSG00000179397	CATSPERE	0.153706	0.375169	1.2762	0.0282447	0.317884
ENSG00000064666	CNN2	38.727	23.6053	-0.713402	0.0283104	0.318265
ENSG00000186193	SAPCD2	1.40332	0.710957	-0.988499	0.0283265	0.318265
ENSG00000169660	HEXDC	0.528785	1.23633	1.22212	0.0285122	0.319856
ENSG00000163803	PLB1	0.0673714	0.173169	1.34481	0.0285189	0.319856
ENSG00000065809	FAM107B	2.28774	1.24399	-0.871747	0.0285405	0.319856
ENSG00000163389	POGLUT1	5.1796	7.68104	0.567957	0.0286869	0.320531
ENSG00000101134	DOK5	6.18314	3.77367	-0.707547	0.028702	0.320531
ENSG00000090581	GNPTG	8.52067	12.5106	0.554512	0.0287083	0.320531
ENSG00000099901	RANBP1	21.0835	13.923	-0.598467	0.0287204	0.320531
ENSG00000174938	SEZ6L2	0.203254	0.475592	1.21373	0.0287216	0.320531
ENSG00000121774	KHDRBS1	29.9731	20.4853	-0.5489	0.0287537	0.32062
ENSG00000144810	COL8A1	62.9463	37.8356	-0.734265	0.0288225	0.321117
ENSG00000178922	HYI	4.94067	3.1178	-0.662769	0.0288687	0.321361
ENSG00000278828	HIST1H3H	47.9863	31.6556	-0.601123	0.0289381	0.321863
ENSG00000177000	MTHFR	1.64084	2.50325	0.607688	0.0289722	0.321875
ENSG00000145623	OSMR	11.0425	16.4258	0.573244	0.0290119	0.321875
ENSG00000157766	ACAN	0.976478	0.568778	-0.784197	0.029012	0.321875
ENSG00000256043	CTSO	11.2281	16.7535	0.578056	0.0291036	0.322258
ENSG00000135045	C9orf40	3.36553	1.78156	-0.921415	0.0291067	0.322258
ENSG00000172819	RARG	6.2978	9.1173	0.533809	0.0291204	0.322258
ENSG00000136999	NOV	1.00308	1.90368	0.923548	0.0291437	0.322258
ENSG00000269343	ZNF587B	2.82922	4.37333	0.627272	0.0292008	0.32262
ENSG00000273033	LINC02035	0.563195	1.18282	1.07747	0.0292721	0.32291
ENSG00000163565	IFI16	26.779	53.882	1.00847	0.0292757	0.32291
ENSG00000154589	LY96	15.3326	24.466	0.671951	0.0293959	0.323966
ENSG00000092140	G2E3	4.46729	2.47301	-0.855418	0.0294252	0.324019
ENSG00000186687	LYRM7	4.90559	3.32274	-0.562571	0.0296368	0.326079
ENSG00000100505	TRIM9	0.205714	0.406284	0.980416	0.0297965	0.327564
ENSG00000167325	RRM1	40.8126	26.8049	-0.606385	0.029858	0.327968
ENSG00000012048	BRCA1	4.33097	2.67586	-0.697217	0.0299826	0.329064
ENSG00000141696	P3H4	10.1998	15.042	0.559397	0.0300895	0.329888
ENSG00000140307	GTF2A2	17.2447	11.8828	-0.537202	0.0301074	0.329888
ENSG00000206190	ATP10A	2.184	5.02239	1.19946	0.0301699	0.330299
ENSG00000124226	RNF114	12.9377	21.6658	0.74299	0.0301977	0.330331
ENSG00000023318	ERP44	13.7719	21.015	0.609198	0.0302342	0.330426
ENSG00000124207	CSE1L	55.199	36.1646	-0.610182	0.030269	0.330426
ENSG00000134970	TMED7	67.895	43.0416	-0.657772	0.0303115	0.330426
ENSG00000006576	PHTF2	7.89913	5.43684	-0.539319	0.0303361	0.330426
ENSG00000062582	MRPS24	0.844818	2.11798	1.33403	0.0303362	0.330426
ENSG00000187123	LYPD6	4.32882	2.73188	-0.660813	0.030356	0.330426
ENSG00000216775	AL109918.1	7.14957	4.73203	-0.595633	0.0303921	0.330549
ENSG00000126821	SGPP1	12.9924	8.99785	-0.529765	0.030476	0.331098
ENSG00000144228	SPOPL	5.52063	3.81151	-0.535758	0.030498	0.331098
ENSG00000065060	UHRF1BP1	0.917031	1.47935	0.685463	0.0305175	0.331098
ENSG00000112208	BAG2	9.7412	6.7157	-0.536522	0.0307525	0.333182
ENSG00000250722	SELENOP	0.699331	0.350204	-0.988652	0.0307599	0.333182
ENSG00000144791	LIMD1	6.64407	9.77827	0.55722	0.0308178	0.333537
ENSG00000196372	ASB13	1.93772	3.31003	0.774363	0.0309545	0.334239
ENSG00000182544	MFSD5	9.51969	13.7919	0.535775	0.0309962	0.334239
ENSG00000096968	JAK2	4.65353	7.90863	0.763244	0.0310044	0.334239
ENSG00000128989	ARPP19	33.7431	22.2048	-0.603559	0.0310168	0.334239
ENSG00000136643	RPS6KC1	12.807	20.1524	0.65355	0.0310278	0.334239
ENSG00000114405	C3orf14	3.96225	2.52626	-0.649259	0.031034	0.334239
ENSG00000145604	SKP2	22.1922	15.0484	-0.56082	0.0311749	0.335472
ENSG00000130304	SLC27A1	0.552403	0.956879	0.791196	0.0312331	0.335472
ENSG00000116161	CACYBP	19.9629	13.5706	-0.557101	0.0312386	0.335472
ENSG00000123610	TNFAIP6	4.67798	9.03805	0.94335	0.031291	0.335472
ENSG00000100263	RHBDD3	2.82784	4.57846	0.698525	0.031297	0.335472
ENSG00000138678	GPAT3	24.9273	40.1336	0.686424	0.0313002	0.335472
ENSG00000173706	HEG1	8.23855	12.3346	0.58274	0.0314155	0.336435
ENSG00000156017	CARNMT1	6.97786	4.60201	-0.602656	0.0314434	0.336463
ENSG00000147082	CCNB3	0.092894	0.247951	1.39359	0.0315857	0.337712
ENSG00000168118	RAB4A	9.09698	5.79884	-0.646443	0.0316318	0.337933
ENSG00000197136	PCNX3	2.19154	3.36936	0.622238	0.0316629	0.337993
ENSG00000157600	TMEM164	2.04495	3.11517	0.605228	0.0316891	0.338
ENSG00000245025	AC107959.1	0.589834	1.53489	1.36636	0.0317889	0.338792
ENSG00000171757	LRRC34	1.08513	0.594695	-0.859686	0.0318561	0.339236
ENSG00000164754	RAD21	36.8297	24.1095	-0.611443	0.0320773	0.341
ENSG00000120334	CENPL	4.46367	2.84192	-0.64892	0.0321324	0.341
ENSG00000183530	PRR14L	4.80559	7.29915	0.601997	0.0321486	0.341
ENSG00000198832	SELENOM	7.81304	12.2341	0.649513	0.0321527	0.341
ENSG00000168404	MLKL	2.23816	4.97164	1.14805	0.0322051	0.341
ENSG00000126803	HSPA2	2.95756	1.876	-0.65842	0.032206	0.341
ENSG00000104472	CHRAC1	4.68971	2.98454	-0.65015	0.0322222	0.341
ENSG00000167123	CERCAM	16.3449	24.2528	0.569537	0.0322526	0.341
ENSG00000173715	C11orf80	1.71787	0.950526	-0.846004	0.0322533	0.341
ENSG00000086758	HUWE1	11.1304	16.7931	0.593315	0.0323195	0.341355
ENSG00000173041	ZNF680	2.84645	1.77263	-0.686317	0.0323384	0.341355
ENSG00000213390	ARHGAP19	2.21703	1.41507	-0.648339	0.0324378	0.342133
ENSG00000188313	PLSCR1	14.5157	40.1194	1.4661	0.0325135	0.342659
ENSG00000169908	TM4SF1	60.1066	37.7854	-0.669263	0.0325907	0.343199
ENSG00000102349	KLF8	0.323064	0.631601	0.965734	0.0326541	0.343516
ENSG00000196155	PLEKHG4	1.20291	2.04717	0.771093	0.0326821	0.343516
ENSG00000280219	AC093908.1	1.22761	2.03516	0.72406	0.0326985	0.343516
ENSG00000123080	CDKN2C	5.61921	3.65827	-0.618213	0.0327472	0.343755
ENSG00000119777	TMEM214	7.31845	10.6151	0.536858	0.0328538	0.344602
ENSG00000162063	CCNF	3.36147	2.11436	-0.670043	0.0330041	0.345903
ENSG00000231721	LINC-PINT	1.44567	2.47728	0.770082	0.033229	0.347986
ENSG00000171735	CAMTA1	1.8791	1.20484	-0.638002	0.0332814	0.348259
ENSG00000213463	SYNJ2BP	8.1643	5.65742	-0.5296	0.0334291	0.349048
ENSG00000261786	AC006058.1	2.08247	3.29976	0.661045	0.0334348	0.349048
ENSG00000185513	L3MBTL1	0.112243	0.243079	1.09406	0.0334572	0.349048
ENSG00000181467	RAP2B	12.2093	8.2762	-0.560375	0.033479	0.349048
ENSG00000146409	SLC18B1	3.87267	7.05367	0.861416	0.0334884	0.349048
ENSG00000186635	ARAP1	2.9282	4.18633	0.515079	0.0335693	0.349379
ENSG00000115286	NDUFS7	1.87809	2.94223	0.650817	0.0336055	0.349379
ENSG00000117505	DR1	10.4284	7.19134	-0.536277	0.0336089	0.349379
ENSG00000055609	KMT2C	2.91408	4.32521	0.569031	0.0336255	0.349379
ENSG00000069431	ABCC9	3.5603	5.16159	0.535701	0.0340085	0.353038
ENSG00000243199	AC115223.1	1.0207	2.36255	1.21058	0.0340547	0.353038
ENSG00000168566	SNRNP48	5.79576	4.03637	-0.521724	0.0340576	0.353038
ENSG00000185728	YTHDF3	21.0477	14.4797	-0.539877	0.0340846	0.353042
ENSG00000187097	ENTPD5	1.84668	2.75101	0.575418	0.0341222	0.353156
ENSG00000113494	PRLR	0.217907	0.403385	0.889804	0.0342592	0.354297
ENSG00000165359	INTS6L	1.15753	1.9686	0.761053	0.0343418	0.354874
ENSG00000077942	FBLN1	1.88638	1.193	-0.663855	0.0344513	0.355729
ENSG00000102699	PARP4	21.6796	33.9866	0.648298	0.0345261	0.355846
ENSG00000162961	DPY30	13.296	9.40944	-0.498286	0.0345262	0.355846
ENSG00000160710	ADAR	37.3662	72.0273	0.946669	0.034568	0.355846
ENSG00000170540	ARL6IP1	78.2904	51.2227	-0.61218	0.0345857	0.355846
ENSG00000254122	PCDHGB7	1.82805	2.85846	0.647011	0.0345969	0.355846
ENSG00000147041	SYTL5	4.03864	6.36052	0.651661	0.0347942	0.3575
ENSG00000182871	COL18A1	4.08891	5.93028	0.537429	0.0348204	0.3575
ENSG00000111647	UHRF1BP1L	11.1457	16.1499	0.535158	0.0348386	0.3575
ENSG00000197903	HIST1H2BK	82.767	55.2735	-0.580889	0.0349129	0.357872
ENSG00000166825	ANPEP	82.8295	134.632	0.700805	0.0349469	0.357872
ENSG00000108018	SORCS1	0.0961299	0.213366	1.15949	0.0349558	0.357872
ENSG00000184232	OAF	13.8408	20.3862	0.557962	0.0350136	0.357979
ENSG00000111802	TDP2	13.6563	9.61915	-0.506344	0.0350203	0.357979
ENSG00000158156	XKR8	5.1756	7.77687	0.588333	0.0350915	0.358431
ENSG00000165617	DACT1	3.13561	1.97309	-0.663706	0.0351485	0.358517
ENSG00000131188	PRR7	0.481134	1.28704	1.43331	0.0351541	0.358517
ENSG00000070950	RAD18	3.85741	2.60765	-0.564156	0.0352438	0.359156
ENSG00000088340	FER1L4	0.233236	0.439387	0.912581	0.0353156	0.359513
ENSG00000183098	GPC6	7.81843	11.2771	0.528614	0.0353499	0.359513
ENSG00000174353	STAG3L3	0.532287	1.01625	0.931746	0.035363	0.359513
ENSG00000225733	FGD5-AS1	35.9022	24.4507	-0.554165	0.0353873	0.359513
ENSG00000123178	SPRYD7	6.07665	4.04894	-0.585059	0.0354659	0.359784
ENSG00000213096	ZNF254	3.30551	2.2619	-0.547136	0.0354682	0.359784
ENSG00000197019	SERTAD1	13.5864	20.3142	0.578797	0.0355319	0.359856
ENSG00000234127	TRIM26	6.39694	11.0173	0.782494	0.035537	0.359856
ENSG00000153094	BCL2L11	0.388775	0.799402	1.02768	0.0355568	0.359856
ENSG00000164188	RANBP3L	0.39267	0.847206	1.08973	0.0356574	0.360599
ENSG00000105329	TGFB1	4.17308	6.34871	0.605191	0.035691	0.360664
ENSG00000134152	KATNBL1	6.47755	4.52163	-0.518735	0.0358104	0.36103
ENSG00000154102	C16orf74	0.691019	0.276326	-1.28234	0.0358275	0.36103
ENSG00000111906	HDDC2	7.08485	4.98199	-0.506723	0.0358431	0.36103
ENSG00000151151	IPMK	4.44165	2.7831	-0.677592	0.0358623	0.36103
ENSG00000137814	HAUS2	9.82412	6.86003	-0.51675	0.0358779	0.36103
ENSG00000197063	MAFG	6.02336	8.58921	0.511702	0.0358906	0.36103
ENSG00000072210	ALDH3A2	5.9305	8.63301	0.542636	0.0359748	0.361603
ENSG00000168140	VASN	4.79567	7.82835	0.710642	0.0360171	0.361613
ENSG00000214114	MYCBP	11.7427	8.29667	-0.50034	0.0360304	0.361613
ENSG00000146143	PRIM2	8.23248	5.83937	-0.494541	0.0360667	0.361704
ENSG00000120159	CAAP1	6.9867	4.65658	-0.585955	0.0360976	0.36174
ENSG00000183578	TNFAIP8L3	13.5865	9.40791	-0.530904	0.0362046	0.362538
ENSG00000111676	ATN1	0.583948	1.04909	0.845387	0.0363278	0.363497
ENSG00000105519	CAPS	0.608899	1.17544	0.95176	0.0365561	0.365506
ENSG00000149633	KIAA1755	3.3959	5.66371	0.736179	0.036621	0.365684
ENSG00000135365	PHF21A	0.948702	1.46463	0.624561	0.0366291	0.365684
ENSG00000176641	RNF152	3.98593	2.81235	-0.50168	0.0366904	0.36602
ENSG00000106305	AIMP2	14.641	10.0689	-0.538991	0.0367271	0.366111
ENSG00000205352	PRR13	15.0668	10.7294	-0.489378	0.0367713	0.366276
ENSG00000175832	ETV4	2.75693	1.68775	-0.705154	0.0368306	0.366592
ENSG00000134207	SYT6	0.391461	0.178203	-1.11366	0.0369334	0.367069
ENSG00000164068	RNF123	2.46849	3.58562	0.537476	0.0369408	0.367069
ENSG00000119986	AVPI1	7.90282	12.1015	0.615276	0.0369616	0.367069
ENSG00000201998	SNORA23	60.8894	95.1664	0.646784	0.0371106	0.368273
ENSG00000100300	TSPO	68.5877	111.519	0.701806	0.0372141	0.369024
ENSG00000105402	NAPA	11.0742	18.3219	0.725829	0.0372619	0.369057
ENSG00000166348	USP54	1.20747	1.85771	0.620055	0.0372887	0.369057
ENSG00000250182	EEF1A1P13	0.963099	2.3156	1.27015	0.0373009	0.369057
ENSG00000163781	TOPBP1	11.2346	7.79578	-0.52713	0.0374557	0.370209
ENSG00000110514	MADD	2.81901	4.08431	0.534823	0.0375102	0.370209
ENSG00000132386	SERPINF1	21.4764	30.9716	0.527821	0.037516	0.370209
ENSG00000198841	KTI12	6.03346	9.24972	0.615545	0.0375324	0.370209
ENSG00000175348	TMEM9B	26.2877	18.2533	-0.525921	0.0375602	0.370209
ENSG00000270231	NBPF8	3.35891	4.9773	0.56484	0.0375889	0.370209
ENSG00000235552	AP005202.1	0.971144	2.20343	1.19252	0.0376129	0.370209
ENSG00000116337	AMPD2	7.13637	10.2461	0.521291	0.0378012	0.371787
ENSG00000139531	SUOX	2.96113	4.5615	0.620184	0.0378887	0.371948
ENSG00000143942	CHAC2	4.95411	2.85676	-0.794515	0.0379297	0.371948
ENSG00000088756	ARHGAP28	0.389908	0.203339	-0.925141	0.0379439	0.371948
ENSG00000223478	AL441992.1	3.02908	1.30609	-1.19942	0.037981	0.371948
ENSG00000112081	SRSF3	45.7456	30.5215	-0.583805	0.0379822	0.371948
ENSG00000226950	DANCR	5.08315	2.57748	-0.971327	0.037986	0.371948
ENSG00000198648	STK39	13.3909	9.37031	-0.514572	0.0381137	0.372923
ENSG00000177628	GBA	19.5794	28.2211	0.52713	0.0382816	0.374093
ENSG00000171222	SCAND1	4.73222	9.42052	0.995975	0.0382897	0.374093
ENSG00000120690	ELF1	7.14606	11.2236	0.649658	0.0383628	0.374258
ENSG00000049449	RCN1	49.7612	32.5297	-0.613107	0.0383629	0.374258
ENSG00000170222	ADPRM	5.08457	8.16373	0.682107	0.0384211	0.37455
ENSG00000119878	CRIPT	8.22701	5.46847	-0.591035	0.0384928	0.374973
ENSG00000140043	PTGR2	0.738184	0.419574	-0.813626	0.0385839	0.375584
ENSG00000258376	AC004846.1	0.496014	0.203053	-1.27347	0.038634	0.375795
ENSG00000162687	KCNT2	0.404061	0.953346	1.2286	0.0386846	0.375931
ENSG00000185880	TRIM69	3.89992	8.39191	1.10434	0.0387047	0.375931
ENSG00000247081	BAALC-AS1	0.170306	0.429313	1.2995	0.0387762	0.37635
ENSG00000198521	ZNF43	2.40231	1.60356	-0.584534	0.0388709	0.376994
ENSG00000128849	CGNL1	0.397993	0.70913	0.823361	0.0389064	0.377062
ENSG00000112659	CUL9	1.33216	2.02319	0.599484	0.0390961	0.378382
ENSG00000184307	ZDHHC23	0.27013	0.518245	0.928335	0.0390997	0.378382
ENSG00000101187	SLCO4A1	0.373708	0.91903	1.27217	0.039136	0.378458
ENSG00000134769	DTNA	1.29615	1.90449	0.554865	0.0392446	0.379088
ENSG00000198355	PIM3	2.47606	4.04769	0.706249	0.039284	0.379088
ENSG00000161638	ITGA5	61.9636	102.611	0.727621	0.0392869	0.379088
ENSG00000155100	OTUD6B	7.91709	5.41724	-0.54907	0.0393259	0.379187
ENSG00000182054	IDH2	20.1806	12.025	-0.74532	0.0393812	0.379372
ENSG00000136826	KLF4	3.13505	5.18197	0.726512	0.0394022	0.379372
ENSG00000187634	SAMD11	5.57771	8.01047	0.520568	0.0394901	0.379942
ENSG00000260196	AC124798.1	0.170276	0.44641	1.34431	0.0395519	0.379965
ENSG00000137868	STRA6	0.921706	1.56811	0.760221	0.0395903	0.379965
ENSG00000012963	UBR7	14.1421	9.90602	-0.51336	0.0396346	0.379965
ENSG00000180855	ZNF443	1.96944	1.12826	-0.800382	0.0396625	0.379965
ENSG00000117410	ATP6V0B	20.9858	30.2011	0.524787	0.039688	0.379965
ENSG00000184983	NDUFA6	50.5461	35.3705	-0.514926	0.0396963	0.379965
ENSG00000015475	BID	4.7053	2.9884	-0.650558	0.0397024	0.379965
ENSG00000103994	ZNF106	18.2091	12.1561	-0.582776	0.0397218	0.379965
ENSG00000147416	ATP6V1B2	10.713	15.6805	0.549066	0.0398178	0.380609
ENSG00000175130	MARCKSL1	36.2611	25.0613	-0.531976	0.0398795	0.380924
ENSG00000067066	SP100	12.1553	21.7992	0.842416	0.0399965	0.381766
ENSG00000005022	SLC25A5	90.4654	62.4213	-0.535045	0.0400802	0.38229
ENSG00000006625	GGCT	10.9604	7.23462	-0.599332	0.0401694	0.382601
ENSG00000155189	AGPAT5	15.0155	10.266	-0.54953	0.0401865	0.382601
ENSG00000138363	ATIC	6.58114	4.45787	-0.562452	0.0402298	0.382601
ENSG00000121769	FABP3	8.29697	4.46731	-0.883554	0.0402386	0.382601
ENSG00000204524	ZNF805	3.726	5.68443	0.6081	0.0402571	0.382601
ENSG00000103502	CDIPT	12.1004	17.4155	0.526056	0.0403463	0.383065
ENSG00000180879	SSR4	21.9477	31.9697	0.542834	0.0403637	0.383065
ENSG00000081803	CADPS2	0.691889	1.4848	1.09347	0.0404899	0.383988
ENSG00000203797	DDO	3.3996	8.04394	1.23694	0.0406129	0.38466
ENSG00000271780	AL118558.3	0.730742	1.64622	1.17801	0.0406188	0.38466
ENSG00000165801	ARHGEF40	6.3773	9.19745	0.527866	0.0407169	0.385085
ENSG00000130751	NPAS1	0.558874	1.12959	1.01755	0.0407218	0.385085
ENSG00000129028	THAP10	1.95093	1.08617	-0.845219	0.0407584	0.385156
ENSG00000213928	IRF9	0.597779	1.31758	1.12004	0.0409039	0.385865
ENSG00000139926	FRMD6	25.3919	16.8068	-0.595064	0.0409158	0.385865
ENSG00000176928	GCNT4	0.138869	0.314107	1.15492	0.0409312	0.385865
ENSG00000139597	N4BP2L1	0.182435	0.403102	1.12351	0.0409498	0.385865
ENSG00000120837	NFYB	5.84928	3.88551	-0.592744	0.0410512	0.386419
ENSG00000175087	PDIK1L	2.37675	1.4765	-0.682573	0.0410972	0.386419
ENSG00000124126	PREX1	7.97762	11.5289	0.531687	0.0411141	0.386419
ENSG00000185475	TMEM179B	18.7371	26.6643	0.508322	0.0411252	0.386419
ENSG00000136450	SRSF1	88.7151	59.5209	-0.575818	0.0411917	0.386431
ENSG00000137819	PAQR5	1.90476	2.91289	0.609718	0.0411981	0.386431
ENSG00000253368	TRNP1	18.6447	13.1207	-0.50522	0.0412139	0.386431
ENSG00000113721	PDGFRB	9.58759	14.1364	0.560805	0.041354	0.387161
ENSG00000108953	YWHAE	130.721	84.6403	-0.627045	0.0413609	0.387161
ENSG00000057657	PRDM1	1.02647	1.63912	0.673531	0.0414009	0.387161
ENSG00000214160	ALG3	3.15914	4.83867	0.612903	0.0414086	0.387161
ENSG00000279118	AC093535.2	1.40163	0.731609	-0.941671	0.0414737	0.387497
ENSG00000187688	TRPV2	27.548	39.1889	0.508444	0.041564	0.388067
ENSG00000221955	SLC12A8	0.533259	1.03928	0.971171	0.0416662	0.388748
ENSG00000135709	KIAA0513	1.59795	2.35937	0.561948	0.0418114	0.389828
ENSG00000149929	HIRIP3	2.25515	1.33098	-0.760922	0.0418864	0.390253
ENSG00000156531	PHF6	8.56455	5.84731	-0.55159	0.0419315	0.390398
ENSG00000187741	FANCA	1.07979	0.656959	-0.719811	0.0420881	0.391582
ENSG00000154553	PDLIM3	19.15	13.2205	-0.534644	0.0421998	0.392101
ENSG00000143933	CALM2	162.936	101.133	-0.688024	0.0422031	0.392101
ENSG00000167106	FAM102A	1.00442	1.73533	0.795021	0.0423123	0.39284
ENSG00000113387	SUB1	28.4942	19.2749	-0.563909	0.0423687	0.392868
ENSG00000132694	ARHGEF11	3.6711	5.12317	0.48098	0.0423912	0.392868
ENSG00000069275	NUCKS1	81.4326	52.4137	-0.635603	0.0424067	0.392868
ENSG00000184988	TMEM106A	1.94831	3.17789	0.705435	0.0424338	0.392868
ENSG00000123131	PRDX4	65.7083	95.2345	0.535499	0.0425178	0.393371
ENSG00000113615	SEC24A	7.41316	10.927	0.559151	0.0425755	0.393627
ENSG00000279369	AC046185.3	0.941694	0.413012	-1.15979	0.0426048	0.393627
ENSG00000116991	SIPA1L2	0.743129	1.25854	0.763965	0.0426903	0.39374
ENSG00000167700	MFSD3	1.97418	3.57735	0.860072	0.0427055	0.39374
ENSG00000125734	GPR108	9.67362	13.7407	0.505412	0.0427062	0.39374
ENSG00000198780	FAM169A	0.323618	0.156977	-1.03777	0.0427713	0.393851
ENSG00000184083	FAM120C	1.58377	2.49977	0.654805	0.042781	0.393851
ENSG00000163558	PRKCI	12.263	8.59419	-0.51327	0.04281	0.393851
ENSG00000111424	VDR	1.44363	2.23233	0.628649	0.042837	0.393851
ENSG00000058804	NDC1	11.2297	7.64161	-0.556435	0.0429263	0.394399
ENSG00000101901	ALG13	2.51999	1.68755	-0.576025	0.0430342	0.394971
ENSG00000172465	TCEAL1	12.9671	8.67722	-0.578433	0.0430482	0.394971
ENSG00000224914	LINC00863	0.314709	0.689246	1.11418	0.0430834	0.395021
ENSG00000014914	MTMR11	3.94596	6.029	0.608963	0.0431462	0.395323
ENSG00000267680	ZNF224	3.78451	5.61991	0.569365	0.0431985	0.395422
ENSG00000109084	TMEM97	3.62646	2.23336	-0.696815	0.0432167	0.395422
ENSG00000063241	ISOC2	5.49636	7.78427	0.503117	0.0432719	0.395655
ENSG00000161677	JOSD2	4.66436	8.46777	0.865202	0.0433814	0.396222
ENSG00000165476	REEP3	20.518	14.4144	-0.509618	0.0434363	0.396222
ENSG00000138640	FAM13A	1.86661	2.66443	0.511907	0.0434402	0.396222
ENSG00000158092	NCK1	7.7988	5.47	-0.511258	0.0434535	0.396222
ENSG00000157227	MMP14	225.268	373.126	0.728008	0.0435502	0.396725
ENSG00000140848	CPNE2	1.44713	0.890206	-0.698863	0.0435685	0.396725
ENSG00000064115	TM7SF3	11.216	16.4965	0.555255	0.0438569	0.398568
ENSG00000155868	MED7	7.74596	5.33906	-0.536641	0.043886	0.398568
ENSG00000169504	CLIC4	546.079	319.185	-0.774723	0.0438947	0.398568
ENSG00000150756	FAM173B	5.74261	3.69435	-0.632187	0.04392	0.398568
ENSG00000117523	PRRC2C	8.44877	12.2441	0.535207	0.0439267	0.398568
ENSG00000135956	TMEM127	6.37897	9.03138	0.501672	0.0439514	0.398568
ENSG00000198039	ZNF273	0.79766	0.422148	-0.926644	0.0439972	0.398712
ENSG00000136875	PRPF4	17.0508	11.9111	-0.517904	0.0440958	0.399104
ENSG00000167550	RHEBL1	0.543756	1.50787	1.42416	0.0441081	0.399104
ENSG00000141756	FKBP10	62.1729	93.6967	0.591687	0.0441308	0.399104
ENSG00000106638	TBL2	7.75856	10.9408	0.496034	0.0443192	0.400431
ENSG00000169116	PARM1	0.31916	0.624739	0.958409	0.044338	0.400431
ENSG00000184584	TMEM173	12.8311	20.3411	0.66382	0.0444255	0.400885
ENSG00000163125	RPRD2	1.96191	2.8522	0.537748	0.0444487	0.400885
ENSG00000116918	TSNAX	13.6021	9.56656	-0.507556	0.0445644	0.401655
ENSG00000100784	RPS6KA5	0.112305	0.0584311	-0.928944	0.0446017	0.401718
ENSG00000151718	WWC2	8.33121	5.82026	-0.517796	0.0447223	0.402347
ENSG00000005189	REXO5	2.04057	1.23111	-0.723094	0.0447322	0.402347
ENSG00000139679	LPAR6	3.35883	5.01027	0.577453	0.0448586	0.40321
ENSG00000147471	PLPBP	6.57952	4.39514	-0.5847	0.0449484	0.403687
ENSG00000163006	CCDC138	1.37809	0.833067	-0.724697	0.0450025	0.403687
ENSG00000073712	FERMT2	28.606	19.407	-0.559702	0.0450029	0.403687
ENSG00000143162	CREG1	8.80224	12.4608	0.501314	0.045073	0.404041
ENSG00000031691	CENPQ	9.76348	6.35753	-0.62122	0.0451164	0.404157
ENSG00000168334	XIRP1	0.300817	0.142361	-1.0683	0.0451688	0.404353
ENSG00000197170	PSMD12	23.3436	16.3773	-0.511393	0.0452519	0.404824
ENSG00000005812	FBXL3	13.507	9.46905	-0.512058	0.0453061	0.405036
ENSG00000149476	TKFC	1.39455	2.11041	0.596054	0.0453724	0.405083
ENSG00000280173	AC104447.1	0.800591	0.35729	-1.14905	0.0453724	0.405083
ENSG00000203791	EEF1AKMT2	5.31838	3.6372	-0.546351	0.0454147	0.405099
ENSG00000114841	DNAH1	0.34498	0.576383	0.734391	0.0454354	0.405099
ENSG00000135605	TEC	0.419105	0.949202	1.15772	0.0454835	0.405256
ENSG00000131446	MGAT1	10.2944	14.9454	0.538058	0.0455318	0.405413
ENSG00000087116	ADAMTS2	7.59475	10.8057	0.508392	0.045593	0.405657
ENSG00000103522	IL21R	11.302	17.754	0.650741	0.0456204	0.405657
ENSG00000136159	NUDT15	16.5654	11.8263	-0.486583	0.0457955	0.406941
ENSG00000171298	GAA	2.12314	3.26974	0.625854	0.0458297	0.406973
ENSG00000138448	ITGAV	68.5598	43.9586	-0.641256	0.0459117	0.407428
ENSG00000053747	LAMA3	4.90223	6.95109	0.50389	0.0459585	0.407571
ENSG00000132821	VSTM2L	0.6443	0.26392	-1.28697	0.0460111	0.407764
ENSG00000099968	BCL2L13	13.0509	20.3558	0.640845	0.0460454	0.407796
ENSG00000011478	QPCTL	3.43825	5.29633	0.621159	0.0460792	0.407823
ENSG00000030419	IKZF2	1.547	2.50635	0.69398	0.0461776	0.40842
ENSG00000244694	PTCHD4	2.35169	3.53722	0.588526	0.0462552	0.408722
ENSG00000101166	PRELID3B	33.5581	23.5299	-0.512467	0.0462734	0.408722
ENSG00000111231	GPN3	8.24795	5.58844	-0.561796	0.0463614	0.409227
ENSG00000185033	SEMA4B	1.28594	2.11112	0.710982	0.0466111	0.410383
ENSG00000282057	AC092807.3	1.92863	0.994806	-0.941197	0.0466592	0.410383
ENSG00000166710	B2M	174.26	337.455	0.953422	0.0466839	0.410383
ENSG00000075790	BCAP29	12.2081	8.5531	-0.513589	0.0466875	0.410383
ENSG00000129534	MIS18BP1	8.99841	6.30157	-0.514835	0.0467261	0.410383
ENSG00000080823	MOK	6.02411	4.29374	-0.488443	0.0467445	0.410383
ENSG00000004660	CAMKK1	1.0608	1.66093	0.644842	0.0467535	0.410383
ENSG00000128245	YWHAH	48.2446	33.7093	-0.517093	0.046763	0.410383
ENSG00000076201	PTPN23	0.612445	1.0315	0.751569	0.0467709	0.410383
ENSG00000196313	POM121	0.563206	0.930306	0.724868	0.0468297	0.410627
ENSG00000172046	USP19	6.44209	9.30304	0.529072	0.0469067	0.41103
ENSG00000196712	NF1	2.90877	4.18702	0.525347	0.0470274	0.411267
ENSG00000143543	JTB	28.958	41.0351	0.503275	0.0470367	0.411267
ENSG00000182568	SATB1	1.06745	1.58577	0.569907	0.0470464	0.411267
ENSG00000119471	HSDL2	16.0709	11.4012	-0.495571	0.0470578	0.411267
ENSG00000139343	SNRPF	16.3613	11.6588	-0.489287	0.0471534	0.411489
ENSG00000176390	CRLF3	6.66786	4.5644	-0.548786	0.0471759	0.411489
ENSG00000164124	TMEM144	0.280666	0.498624	0.822229	0.0471884	0.411489
ENSG00000135269	TES	11.3422	7.98313	-0.507721	0.0472074	0.411489
ENSG00000088970	KIZ	2.06341	3.12486	0.599643	0.0473048	0.412067
ENSG00000066044	ELAVL1	9.29579	6.59429	-0.49526	0.0474788	0.412637
ENSG00000258818	RNASE4	1.17848	0.624247	-0.914643	0.0475477	0.412637
ENSG00000141582	CBX4	1.40977	2.41612	0.781067	0.0475555	0.412637
ENSG00000215790	SLC35E2	0.640878	1.17902	0.87476	0.0475571	0.412637
ENSG00000165806	CASP7	9.67315	17.5278	0.856009	0.0475701	0.412637
ENSG00000162616	DNAJB4	98.213	65.3289	-0.588071	0.0475704	0.412637
ENSG00000124831	LRRFIP1	8.98159	6.35876	-0.498069	0.047588	0.412637
ENSG00000109339	MAPK10	0.0469857	0.0875802	0.902411	0.0476832	0.412937
ENSG00000079215	SLC1A3	9.62294	13.7415	0.513785	0.0476849	0.412937
ENSG00000275221	HIST1H2AK	22.5983	13.7491	-0.712476	0.0478058	0.413713
ENSG00000064655	EYA2	1.41287	0.816869	-0.785564	0.0478384	0.413726
ENSG00000167258	CDK12	3.69194	5.31988	0.526673	0.0478765	0.413786
ENSG00000139133	ALG10	2.1661	1.27501	-0.770417	0.0480096	0.414665
ENSG00000105835	NAMPT	14.1341	22.6788	0.681794	0.0481054	0.415088
ENSG00000186395	KRT10	7.39501	4.69872	-0.64919	0.0481211	0.415088
ENSG00000148344	PTGES	3.75649	5.9239	0.653658	0.048298	0.416342
ENSG00000214189	ZNF788	2.13858	1.42734	-0.583504	0.0484617	0.417482
ENSG00000153404	PLEKHG4B	0.145364	0.319953	1.12465	0.048581	0.418238
ENSG00000196453	ZNF777	1.34821	2.24257	0.732667	0.0486448	0.418308
ENSG00000008283	CYB561	3.29342	4.82612	0.549921	0.0486885	0.418308
ENSG00000105173	CCNE1	3.34771	1.94763	-0.774956	0.048693	0.418308
ENSG00000100714	MTHFD1	9.50921	6.5894	-0.529762	0.0487586	0.418308
ENSG00000198060	MARCH5	9.72048	6.99059	-0.475812	0.0487696	0.418308
ENSG00000084092	NOA1	4.2684	6.27442	0.556978	0.0487997	0.418308
ENSG00000170604	IRF2BP1	2.65911	4.20676	0.663182	0.048834	0.418308
ENSG00000127423	AUNIP	2.3267	1.31626	-0.811324	0.0488683	0.418308
ENSG00000055332	EIF2AK2	19.0491	36.7744	0.94876	0.0488731	0.418308
ENSG00000204256	BRD2	17.4797	25.9413	0.569236	0.0489221	0.418458
ENSG00000149256	TENM4	1.88807	2.68327	0.50876	0.0490349	0.418943
ENSG00000124191	TOX2	0.815571	0.352085	-1.17721	0.0490421	0.418943
ENSG00000126453	BCL2L12	3.75116	2.28124	-0.714087	0.0490815	0.41901
ENSG00000117906	RCN2	17.8725	12.3705	-0.530593	0.0491537	0.419164
ENSG00000214106	PAXIP1-AS2	0.734913	1.587	1.09382	0.0491963	0.419164
ENSG00000184007	PTP4A2	50.475	34.1955	-0.56163	0.0492743	0.419164
ENSG00000146476	ARMT1	18.4115	13.0224	-0.50051	0.0492828	0.419164
ENSG00000179532	DNHD1	0.110126	0.208252	0.910143	0.0493172	0.419164
ENSG00000144231	POLR2D	9.51231	6.574	-0.534244	0.0493176	0.419164
ENSG00000186153	WWOX	0.865637	1.44963	0.747305	0.0493208	0.419164
ENSG00000147655	RSPO2	0.217191	0.456518	1.07223	0.0494218	0.419753
ENSG00000117280	RAB29	4.83584	6.98093	0.527698	0.0495029	0.420057
ENSG00000157657	ZNF618	1.07468	1.71057	0.66706	0.0495631	0.420057
ENSG00000111653	ING4	6.20597	9.01721	0.536648	0.0495677	0.420057
ENSG00000136518	ACTL6A	17.772	12.3137	-0.530166	0.0495844	0.420057
ENSG00000101986	ABCD1	1.59528	2.54135	0.672802	0.0496775	0.420144
ENSG00000120697	ALG5	17.1244	24.0683	0.490978	0.0496815	0.420144
ENSG00000196912	ANKRD36B	1.44379	2.19975	0.604858	0.0496897	0.420144
ENSG00000119333	WDR34	11.5115	7.87013	-0.54595	0.0497533	0.420383
ENSG00000157654	PALM2-AKAP2	0.532059	0.29523	-0.840493	0.0498037	0.420383
ENSG00000106615	RHEB	20.3348	14.476	-0.490227	0.0498312	0.420383
ENSG00000130024	PHF10	4.0004	2.75565	-0.537053	0.0498448	0.420383
ENSG00000077238	IL4R	7.3611	10.3433	0.490241	0.0500221	0.421611
ENSG00000169508	GPR183	1.20228	0.506575	-1.21688	0.050101	0.422007
ENSG00000154920	EME1	2.66626	1.63748	-0.703644	0.0501818	0.422419
ENSG00000143376	SNX27	2.83227	4.25404	0.585469	0.050224	0.422506
ENSG00000140931	CMTM3	9.35516	6.58777	-0.504441	0.0502812	0.422509
ENSG00000197191	CYSRT1	0.477335	1.09562	1.202	0.050288	0.422509
ENSG00000165417	GTF2A1	10.5186	7.34226	-0.519437	0.0503596	0.422842
ENSG00000185432	METTL7A	2.11912	3.21795	0.604052	0.0504381	0.423059
ENSG00000143409	MINDY1	1.54058	2.46906	0.680564	0.0504643	0.423059
ENSG00000166260	COX11	8.49634	5.97986	-0.505482	0.0504811	0.423059
ENSG00000100258	LMF2	14.2864	20.688	0.534394	0.0506245	0.423867
ENSG00000177150	FAM210A	5.88887	4.15326	-0.504577	0.0506501	0.423867
ENSG00000005882	PDK2	2.08262	3.21273	0.628299	0.0506937	0.423867
ENSG00000106278	PTPRZ1	0.235631	0.118903	-0.979988	0.0507054	0.423867
ENSG00000048028	USP28	4.88738	8.54837	0.804444	0.0509629	0.425484
ENSG00000165209	STRBP	0.822794	0.45256	-0.857377	0.0509631	0.425484
ENSG00000149499	EML3	2.48378	3.65594	0.558855	0.0510532	0.425854
ENSG00000076716	GPC4	2.05889	1.31769	-0.642484	0.0510878	0.425854
ENSG00000198369	SPRED2	5.03811	7.05189	0.486703	0.0511227	0.425854
ENSG00000130713	EXOSC2	7.56711	5.33764	-0.504111	0.0511359	0.425854
ENSG00000128833	MYO5C	0.160516	0.300692	0.901492	0.0513178	0.426499
ENSG00000163344	PMVK	14.3543	9.61242	-0.575403	0.0513282	0.426499
ENSG00000144749	LRIG1	3.62895	2.55	-0.508036	0.051341	0.426499
ENSG00000088538	DOCK3	0.348869	0.642446	0.890107	0.051342	0.426499
ENSG00000177239	MAN1B1	17.3445	25.0932	0.532879	0.0514176	0.426859
ENSG00000142173	COL6A2	114.246	187.225	0.712669	0.0514883	0.426967
ENSG00000179627	ZBTB42	0.525135	1.05533	0.995792	0.0514949	0.426967
ENSG00000169933	FRMPD4	0.753852	1.18245	0.649232	0.051562	0.427163
ENSG00000109511	ANXA10	0.983305	1.86211	0.926067	0.0515831	0.427163
ENSG00000105223	PLD3	16.7334	23.6309	0.498326	0.0517401	0.428158
ENSG00000169992	NLGN2	0.937755	1.59038	0.761927	0.0517678	0.428158
ENSG00000178177	LCORL	1.44979	1.00267	-0.532555	0.0518882	0.428535
ENSG00000153015	CWC27	9.77973	6.98989	-0.483585	0.0518952	0.428535
ENSG00000196591	HDAC2	9.73008	6.82923	-0.510744	0.0519853	0.428535
ENSG00000126953	TIMM8A	3.9066	2.50441	-0.639826	0.0519961	0.428535
ENSG00000108963	DPH1	1.71801	2.60181	0.601148	0.0520836	0.428535
ENSG00000183077	AFMID	2.40882	1.46627	-0.70959	0.0521006	0.428535
ENSG00000213983	AP1G2	0.268614	0.523131	0.94202	0.0521312	0.428535
ENSG00000163521	GLB1L	1.82572	2.88062	0.657731	0.05216	0.428535
ENSG00000122694	GLIPR2	17.0897	12.2246	-0.482801	0.0521997	0.428535
ENSG00000269918	AF131215.6	1.83354	1.00481	-0.860198	0.0522175	0.428535
ENSG00000140022	STON2	0.560948	1.00134	0.833727	0.0522864	0.428535
ENSG00000115556	PLCD4	1.01366	1.65017	0.706304	0.0522908	0.428535
ENSG00000115919	KYNU	0.0875854	0.183241	1.07591	0.0523215	0.428535
ENSG00000197275	RAD54B	1.57703	0.981931	-0.68484	0.0523323	0.428535
ENSG00000140939	NOL3	3.09109	4.63623	0.585269	0.0523557	0.428535
ENSG00000197261	C6orf141	0.316047	0.767885	1.2488	0.0523821	0.428535
ENSG00000168994	PXDC1	11.5489	7.93398	-0.538784	0.0524438	0.428535
ENSG00000182004	SNRPE	52.7153	37.4572	-0.493005	0.052445	0.428535
ENSG00000174010	KLHL15	4.23835	3.00338	-0.496771	0.0524578	0.428535
ENSG00000237172	B3GNT9	8.53016	11.7898	0.467556	0.0524598	0.428535
ENSG00000130635	COL5A1	9.78083	14.0549	0.522871	0.0525092	0.428674
ENSG00000164045	CDC25A	4.03691	2.59851	-0.638251	0.0527838	0.430651
ENSG00000196172	ZNF681	0.425521	0.202121	-1.06926	0.0528888	0.431242
ENSG00000165861	ZFYVE1	5.04013	6.95836	0.464071	0.0529771	0.431503
ENSG00000162736	NCSTN	16.7817	23.9171	0.511055	0.052997	0.431503
ENSG00000147162	OGT	11.9496	17.0657	0.513907	0.0530338	0.431503
ENSG00000269821	KCNQ1OT1	0.350489	0.480925	0.456622	0.0530753	0.431503
ENSG00000181458	TMEM45A	5.94273	8.83522	0.570915	0.0530861	0.431503
ENSG00000147437	GNRH1	0.570228	1.15482	1.01793	0.0531161	0.431503
ENSG00000178184	PARD6G	2.72595	1.42866	-0.923286	0.0531704	0.431511
ENSG00000171960	PPIH	12.243	8.3131	-0.556927	0.0531822	0.431511
ENSG00000159314	ARHGAP27	0.100318	0.2916	1.51683	0.0532319	0.431651
ENSG00000110675	ELMOD1	0.341192	0.615859	0.851687	0.0533499	0.431904
ENSG00000162337	LRP5	1.70129	2.54464	0.582076	0.0534025	0.431904
ENSG00000102178	UBL4A	12.7016	9.01555	-0.494324	0.0534051	0.431904
ENSG00000129484	PARP2	5.52266	3.6861	-0.586091	0.0534249	0.431904
ENSG00000173230	GOLGB1	19.1237	27.8915	0.544473	0.053433	0.431904
ENSG00000276023	DUSP14	22.706	15.3428	-0.563747	0.0534586	0.431904
ENSG00000006015	C19orf60	2.23607	3.83786	0.783626	0.0535526	0.432145
ENSG00000144369	FAM171B	31.7567	22.2686	-0.511975	0.0535712	0.432145
ENSG00000125821	DTD1	14.7241	10.1551	-0.534209	0.0536866	0.432145
ENSG00000107796	ACTA2	90.9968	56.7275	-0.681409	0.0536877	0.432145
ENSG00000185621	LMLN	1.00281	1.5314	0.60924	0.0536939	0.432145
ENSG00000272599	AC016394.1	1.47926	0.645118	-1.2012	0.0537092	0.432145
ENSG00000163814	CDCP1	25.2661	39.0062	0.626284	0.0537167	0.432145
ENSG00000196937	FAM3C	47.9825	33.6721	-0.510902	0.0539146	0.433346
ENSG00000013297	CLDN11	37.0384	24.0123	-0.624821	0.0539313	0.433346
ENSG00000198198	SZT2	0.643361	0.963699	0.579467	0.0540016	0.433648
ENSG00000152484	USP12	11.8961	8.52601	-0.480114	0.0540436	0.433723
ENSG00000145632	PLK2	41.421	27.482	-0.591421	0.0540831	0.433777
ENSG00000259877	AC009113.1	1.25771	0.665415	-0.905104	0.0543727	0.435836
ENSG00000259431	THTPA	1.06801	1.82708	0.767648	0.0545156	0.436603
ENSG00000230513	THAP7-AS1	0.775478	0.352645	-1.10376	0.0545343	0.436603
ENSG00000084676	NCOA1	3.66766	5.0575	0.464167	0.054583	0.43673
ENSG00000109321	AREG	4.38028	7.27922	0.736323	0.0546217	0.436776
ENSG00000107438	PDLIM1	2.19415	3.58205	0.710906	0.0546936	0.436791
ENSG00000022267	FHL1	18.7494	12.4111	-0.594241	0.0547446	0.436791
ENSG00000172493	AFF1	2.07652	3.0381	0.548086	0.0547494	0.436791
ENSG00000083457	ITGAE	2.87863	1.90139	-0.594935	0.0547807	0.436791
ENSG00000180875	GREM2	7.2741	5.0671	-0.51933	0.0548032	0.436791
ENSG00000165633	VSTM4	2.18371	3.12341	0.516293	0.0548402	0.436791
ENSG00000271614	ATP2B1-AS1	3.89844	2.45973	-0.658414	0.0548857	0.436791
ENSG00000140941	MAP1LC3B	16.0336	11.3995	-0.49157	0.0548872	0.436791
ENSG00000185950	IRS2	3.05046	1.93208	-0.654472	0.0549214	0.436801
ENSG00000159228	CBR1	19.0207	27.2968	0.520261	0.0550212	0.437333
ENSG00000051341	POLQ	3.0055	1.91681	-0.651641	0.0550664	0.43743
ENSG00000136235	GPNMB	19.0173	27.3924	0.526131	0.0551293	0.437668
ENSG00000164327	RICTOR	4.72149	7.0261	0.572794	0.0551635	0.437676
ENSG00000227268	KLLN	0.113438	0.284413	1.28	0.0554868	0.43993
ENSG00000131732	ZCCHC9	5.65805	3.97834	-0.509706	0.0555522	0.43993
ENSG00000117010	ZNF684	1.88235	1.09619	-0.774704	0.0555593	0.43993
ENSG00000106537	TSPAN13	11.9975	8.50918	-0.496031	0.0555803	0.43993
ENSG00000145819	ARHGAP26	0.175077	0.321598	0.871264	0.0556167	0.439956
ENSG00000033100	CHPF2	26.5219	37.98	0.518315	0.0556645	0.439999
ENSG00000127311	HELB	0.335095	0.677208	1.00494	0.0556927	0.439999
ENSG00000135473	PAN2	1.25142	1.87723	0.5826	0.0557217	0.439999
ENSG00000128585	MKLN1	6.20474	8.6951	0.486667	0.0558279	0.440112
ENSG00000168000	BSCL2	1.36427	2.35832	0.786897	0.0559012	0.440112
ENSG00000107863	ARHGAP21	16.147	23.8212	0.560833	0.055968	0.440112
ENSG00000227036	LINC00511	0.360648	0.652242	0.863916	0.0559846	0.440112
ENSG00000143416	SELENBP1	2.89582	4.3915	0.603921	0.0559931	0.440112
ENSG00000133398	MED10	10.4276	6.99255	-0.574095	0.056003	0.440112
ENSG00000158467	AHCYL2	1.59189	2.43167	0.614381	0.0560139	0.440112
ENSG00000110002	VWA5A	2.30371	3.33204	0.533445	0.056027	0.440112
ENSG00000111605	CPSF6	11.439	8.18355	-0.483362	0.0560348	0.440112
ENSG00000178927	C17orf62	3.85777	5.25992	0.447978	0.0560731	0.440153
ENSG00000116514	RNF19B	3.7228	6.00745	0.686125	0.0561933	0.440432
ENSG00000159733	ZFYVE28	0.565751	0.896715	0.664505	0.0562401	0.440432
ENSG00000214331	AC009053.1	1.10938	1.82977	0.724013	0.0562566	0.440432
ENSG00000185652	NTF3	1.13456	0.565875	-0.980455	0.056265	0.440432
ENSG00000121578	B4GALT4	5.25982	7.37885	0.488392	0.0562749	0.440432
ENSG00000106479	ZNF862	0.705724	1.18692	0.741402	0.0563207	0.440531
ENSG00000170385	SLC30A1	14.1047	9.76283	-0.531517	0.0563576	0.44056
ENSG00000154065	ANKRD29	3.57951	5.07503	0.5054	0.0564386	0.440882
ENSG00000146021	KLHL3	0.335654	0.55182	0.713687	0.0564828	0.440882
ENSG00000212127	TAS2R14	0.631568	0.286483	-1.14519	0.0564986	0.440882
ENSG00000283162	AL390726.6	0.709615	0.30941	-1.16917	0.0565714	0.44119
ENSG00000164877	MICALL2	0.496145	0.801139	0.691587	0.0566238	0.441339
ENSG00000211455	STK38L	4.8386	3.51885	-0.458786	0.0567519	0.441954
ENSG00000124313	IQSEC2	0.265441	0.453028	0.77751	0.0567693	0.441954
ENSG00000249242	TMEM150C	0.566702	0.27412	-1.03357	0.0568364	0.44204
ENSG00000180953	ST20	1.36482	0.693734	-0.969587	0.0568471	0.44204
ENSG00000166167	BTRC	4.1994	5.78095	0.459537	0.0568887	0.442105
ENSG00000143155	TIPRL	24.7976	17.8167	-0.476778	0.0569393	0.442239
ENSG00000108784	NAGLU	7.24779	10.2565	0.502628	0.057038	0.442502
ENSG00000169379	ARL13B	5.04974	3.48613	-0.535247	0.0570861	0.442502
ENSG00000101463	SYNDIG1	0.845674	1.51438	0.832025	0.0570941	0.442502
ENSG00000116698	SMG7	2.19399	3.09526	0.495205	0.0571324	0.442502
ENSG00000112769	LAMA4	5.24283	8.30684	0.664926	0.0571617	0.442502
ENSG00000145214	DGKQ	1.75014	2.64699	0.599783	0.0571735	0.442502
ENSG00000158850	B4GALT3	7.67176	10.4017	0.438994	0.0573024	0.443241
ENSG00000134899	ERCC5	1.64309	2.43517	0.568326	0.0574076	0.443779
ENSG00000138668	HNRNPD	6.09704	4.41583	-0.466648	0.0574389	0.443779
ENSG00000237190	CDKN2AIPNL	10.6181	7.22708	-0.554058	0.0574929	0.443938
ENSG00000154473	BUB3	21.4463	15.132	-0.503246	0.0575682	0.44426
ENSG00000151490	PTPRO	0.134389	0.270619	1.01472	0.0576173	0.444334
ENSG00000180998	GPR137C	1.33224	0.794894	-0.751198	0.0577354	0.444334
ENSG00000121797	CCRL2	0.814981	1.56807	0.934655	0.0577613	0.444334
ENSG00000103811	CTSH	0.151687	0.312507	1.03854	0.0577619	0.444334
ENSG00000131748	STARD3	2.94005	4.26702	0.539096	0.0577699	0.444334
ENSG00000164548	TRA2A	15.8855	11.1389	-0.513335	0.057815	0.444334
ENSG00000253250	C8orf88	6.19646	3.63671	-0.767927	0.0578165	0.444334
ENSG00000090020	SLC9A1	0.653203	1.12508	0.781659	0.0578458	0.444334
ENSG00000135801	TAF5L	3.73944	2.61738	-0.51286	0.0578799	0.444338
ENSG00000125944	HNRNPR	21.719	15.2697	-0.508292	0.0579182	0.444375
ENSG00000138430	OLA1	16.8135	12.0607	-0.47903	0.0580983	0.445499
ENSG00000078401	EDN1	3.44311	2.10043	-0.716919	0.0583108	0.44687
ENSG00000119661	DNAL1	3.50057	2.41081	-0.535528	0.0583824	0.44716
ENSG00000160685	ZBTB7B	4.36089	6.30602	0.531026	0.0584193	0.447184
ENSG00000115977	AAK1	1.66372	2.30447	0.469938	0.0584917	0.44748
ENSG00000261487	AC135048.1	0.340494	0.786166	1.18678	0.0586141	0.448074
ENSG00000111261	MANSC1	0.28842	0.543948	0.92349	0.0586478	0.448074
ENSG00000196705	ZNF431	1.40564	0.975905	-0.525487	0.0586708	0.448074
ENSG00000154358	OBSCN	0.0671225	0.121242	0.847334	0.0587447	0.448379
ENSG00000062598	ELMO2	6.6301	9.80256	0.562912	0.0587783	0.448379
ENSG00000161671	EMC10	6.4515	9.14406	0.503744	0.0589434	0.44938
ENSG00000141349	G6PC3	6.76956	9.41051	0.476712	0.0590502	0.449936
ENSG00000255455	AP003486.1	0.845239	1.47021	0.806524	0.0591152	0.450172
ENSG00000279148	AC126474.1	0.429238	0.982485	1.18124	0.0592662	0.450998
ENSG00000136940	PDCL	12.5924	9.30207	-0.43623	0.0593081	0.450998
ENSG00000157796	WDR19	3.06636	4.16883	0.443096	0.0593257	0.450998
ENSG00000159761	C16orf86	0.46695	0.972051	1.04985	0.0593957	0.451271
ENSG00000164897	TMUB1	3.67729	5.60384	0.607088	0.0594306	0.451278
ENSG00000114439	BBX	9.69599	14.6471	0.594695	0.0597028	0.453085
ENSG00000160767	FAM189B	1.25372	2.01102	0.68511	0.0598425	0.453886
ENSG00000198898	CAPZA2	32.0293	22.2139	-0.527856	0.059913	0.45416
ENSG00000205356	TECPR1	1.99572	2.8077	0.492452	0.0602323	0.456194
ENSG00000185088	RPS27L	34.3939	23.7559	-0.533743	0.0602501	0.456194
ENSG00000126456	IRF3	6.59395	9.13992	0.469745	0.0607268	0.459406
ENSG00000117697	NSL1	8.08334	5.87881	-0.460087	0.060755	0.459406
ENSG00000135636	DYSF	2.96907	2.10415	-0.494967	0.0607844	0.459406
ENSG00000147535	PLPP5	5.35488	7.46197	0.479707	0.0608129	0.459406
ENSG00000134291	TMEM106C	15.5822	11.1362	-0.48472	0.0608674	0.459556
ENSG00000033627	ATP6V0A1	2.54577	3.49635	0.459375	0.0609648	0.459584
ENSG00000169895	SYAP1	16.1591	11.5948	-0.47848	0.0609797	0.459584
ENSG00000160606	TLCD1	1.22114	2.40073	0.976021	0.0610069	0.459584
ENSG00000187605	TET3	0.573622	0.889266	0.635142	0.0610098	0.459584
ENSG00000117298	ECE1	13.1118	18.6528	0.508277	0.06107	0.459777
ENSG00000169826	CSGALNACT2	14.6006	10.584	-0.463898	0.0611234	0.459917
ENSG00000165271	NOL6	9.40967	13.067	0.473555	0.061248	0.460593
ENSG00000107798	LIPA	23.7525	36.6431	0.625078	0.0613437	0.460978
ENSG00000166562	SEC11C	4.27291	6.03847	0.497173	0.0613687	0.460978
ENSG00000164604	GPR85	0.64768	0.343313	-0.898705	0.0614393	0.461247
ENSG00000123500	COL10A1	1.16804	0.661442	-0.808337	0.0615096	0.461417
ENSG00000234684	SDCBP2-AS1	0.447804	0.825413	0.868684	0.0615581	0.461417
ENSG00000131238	PPT1	17.0014	23.6414	0.475218	0.061623	0.461417
ENSG00000189134	NKAPL	0.434966	0.95216	1.11572	0.0616313	0.461417
ENSG00000108468	CBX1	46.0345	32.4386	-0.505195	0.061636	0.461417
ENSG00000173674	EIF1AX	30.0224	21.7148	-0.467179	0.0617901	0.46231
ENSG00000119616	FCF1	11.6749	8.35273	-0.484052	0.0618407	0.462428
ENSG00000013523	ANGEL1	1.2059	1.87055	0.632079	0.0620255	0.463509
ENSG00000068305	MEF2A	9.30647	6.68357	-0.477241	0.0620557	0.463509
ENSG00000126790	L3HYPDH	3.59899	5.42752	0.595783	0.0620902	0.463509
ENSG00000279400	AC008957.3	1.03715	1.79853	0.790443	0.0622015	0.464079
ENSG00000129968	ABHD17A	2.5178	3.99115	0.667492	0.062738	0.46771
ENSG00000136770	DNAJC1	11.8227	17.0488	0.526629	0.0627926	0.46771
ENSG00000253414	AC124067.2	2.51982	1.09773	-1.17034	0.0627941	0.46771
ENSG00000143341	HMCN1	0.993317	1.50829	0.604773	0.062984	0.468673
ENSG00000114544	SLC41A3	4.38013	5.96059	0.444984	0.063039	0.468673
ENSG00000243646	IL10RB	4.93838	7.16397	0.53447	0.0630709	0.468673
ENSG00000151611	MMAA	0.919397	1.46758	0.669404	0.0630913	0.468673
ENSG00000086544	ITPKC	3.52599	5.13901	0.543167	0.0631001	0.468673
ENSG00000000457	SCYL3	2.14487	3.08688	0.524404	0.063426	0.470757
ENSG00000169851	PCDH7	7.57945	10.5124	0.472108	0.0634516	0.470757
ENSG00000186577	SMIM29	6.37726	9.13756	0.517545	0.0634943	0.470809
ENSG00000164167	LSM6	3.58911	2.43462	-0.561393	0.0635672	0.471086
ENSG00000110696	C11orf58	24.7618	17.4348	-0.506169	0.0636549	0.471366
ENSG00000261366	MANEA-AS1	0.53331	0.218177	-1.2423	0.063676	0.471366
ENSG00000124380	SNRNP27	17.1722	12.6897	-0.436547	0.0637807	0.471878
ENSG00000204262	COL5A2	102.046	159.207	0.641666	0.0638975	0.47243
ENSG00000144591	GMPPA	6.78576	9.32908	0.458871	0.0639482	0.47243
ENSG00000275023	MLLT6	2.00292	2.75871	0.461606	0.0639623	0.47243
ENSG00000167995	BEST1	0.156981	0.306978	0.96366	0.0642198	0.474068
ENSG00000253738	OTUD6B-AS1	5.96964	4.40671	-0.437181	0.0644379	0.474782
ENSG00000168542	COL3A1	201.076	325.756	0.696046	0.0644482	0.474782
ENSG00000124802	EEF1E1	9.96334	7.01073	-0.506787	0.0644987	0.474782
ENSG00000150455	TIRAP	0.655514	1.14829	0.81403	0.0645218	0.474782
ENSG00000184743	ATL3	48.1528	32.9235	-0.548365	0.0645392	0.474782
ENSG00000263731	AC145207.5	2.3484	1.43488	-0.70593	0.0645511	0.474782
ENSG00000147255	IGSF1	2.12215	3.05764	0.52464	0.0645671	0.474782
ENSG00000099821	POLRMT	2.52897	3.70367	0.551514	0.0646476	0.475077
ENSG00000198353	HOXC4	1.80914	1.01705	-0.817263	0.0647062	0.475077
ENSG00000023697	DERA	16.3616	11.8035	-0.469572	0.0647149	0.475077
ENSG00000123684	LPGAT1	10.6144	7.5814	-0.485061	0.0647809	0.475299
ENSG00000164603	BMT2	9.68904	7.16191	-0.435188	0.0649294	0.475677
ENSG00000107185	RGP1	5.35003	7.34386	0.456823	0.0650073	0.475677
ENSG00000215068	AC025171.2	0.676363	1.31514	0.94474	0.0650132	0.475677
ENSG00000160703	NLRX1	1.41235	2.13016	0.590963	0.0650232	0.475677
ENSG00000092096	SLC22A17	2.75598	4.04144	0.550541	0.0651017	0.475677
ENSG00000185883	ATP6V0C	2.27343	3.78704	0.741139	0.0651143	0.475677
ENSG00000119865	CNRIP1	8.14996	5.85929	-0.475626	0.065119	0.475677
ENSG00000163463	KRTCAP2	3.02055	4.49256	0.570117	0.0652514	0.475677
ENSG00000149577	SIDT2	2.23377	3.18241	0.512082	0.0652555	0.475677
ENSG00000175322	ZNF519	0.376119	0.212873	-0.82922	0.065277	0.475677
ENSG00000168393	DTYMK	13.7002	9.57953	-0.514419	0.065329	0.475677
ENSG00000080573	COL5A3	2.54405	4.0763	0.683228	0.065366	0.475677
ENSG00000175893	ZDHHC21	3.564	2.62391	-0.442035	0.0653938	0.475677
ENSG00000100744	GSKIP	10.1179	7.42192	-0.446383	0.0653978	0.475677
ENSG00000142687	KIAA0319L	5.4507	7.61732	0.482163	0.0654678	0.475677
ENSG00000172086	KRCC1	22.8906	17.0149	-0.428626	0.065494	0.475677
ENSG00000111875	ASF1A	17.787	12.9472	-0.459084	0.0655513	0.475677
ENSG00000049541	RFC2	14.4741	10.312	-0.488421	0.0655517	0.475677
ENSG00000135472	FAIM2	0.0963619	0.263805	1.47673	0.0656076	0.475677
ENSG00000078808	SDF4	19.8067	27.3387	0.465135	0.0656098	0.475677
ENSG00000177757	FAM87B	0.744091	1.40227	0.907845	0.0656154	0.475677
ENSG00000168763	CNNM3	0.566449	1.02049	0.834153	0.0656218	0.475677
ENSG00000198081	ZBTB14	3.92709	2.67746	-0.55383	0.0657837	0.47659
ENSG00000115170	ACVR1	8.47329	11.5417	0.446062	0.0658945	0.477053
ENSG00000120756	PLS1	0.527431	0.275462	-0.915978	0.0659195	0.477053
ENSG00000183801	OLFML1	0.52189	0.95914	0.877239	0.0661044	0.47813
ENSG00000198860	TSEN15	14.0785	10.2208	-0.463178	0.0662735	0.479092
ENSG00000231205	ZNF826P	0.49884	0.268064	-0.902022	0.0664154	0.479856
ENSG00000279253	AL121753.2	0.575705	1.2044	1.07347	0.066498	0.479912
ENSG00000197283	SYNGAP1	0.130627	0.256781	0.953101	0.066502	0.479912
ENSG00000133641	C12orf29	5.27503	3.88084	-0.443772	0.0665318	0.479912
ENSG00000185946	RNPC3	1.58943	2.32685	0.547732	0.0666372	0.48012
ENSG00000134248	LAMTOR5	21.8546	15.9064	-0.458483	0.0666889	0.48012
ENSG00000188158	NHS	1.72653	2.4198	0.48709	0.0666934	0.48012
ENSG00000197077	KIAA1671	0.368744	0.656278	0.838445	0.0667055	0.48012
ENSG00000123358	NR4A1	0.139445	0.353058	1.30267	0.066768	0.480309
ENSG00000130382	MLLT1	3.69278	5.14733	0.478828	0.0668552	0.480676
ENSG00000151414	NEK7	65.1289	44.6546	-0.544564	0.0668932	0.480689
ENSG00000178209	PLEC	10.1822	15.464	0.60315	0.0669611	0.480826
ENSG00000116747	TROVE2	19.6803	14.0429	-0.48706	0.0669848	0.480826
ENSG00000155755	TMEM237	9.93327	7.18731	-0.466625	0.0671094	0.481033
ENSG00000069020	MAST4	1.62479	2.36028	0.539096	0.0671309	0.481033
ENSG00000188486	H2AFX	16.497	10.8242	-0.605082	0.0671341	0.481033
ENSG00000239332	LINC01119	3.04559	5.18737	0.762583	0.0671589	0.481033
ENSG00000111859	NEDD9	3.05958	2.03478	-0.585022	0.0674239	0.482671
ENSG00000205707	ETFRF1	7.42623	5.06689	-0.549278	0.067565	0.48342
ENSG00000161021	MAML1	2.81676	4.12742	0.550056	0.0676425	0.483713
ENSG00000121753	ADGRB2	0.832292	1.30654	0.654402	0.0677811	0.484443
ENSG00000165282	PIGO	2.49629	3.56228	0.510638	0.0678636	0.484483
ENSG00000205746	AC126755.1	0.22924	0.422365	0.886801	0.0678918	0.484483
ENSG00000271862	AC104118.1	0.415528	0.894286	1.08805	0.0679634	0.484483
ENSG00000165669	FAM204A	3.76584	2.73499	-0.460672	0.0679803	0.484483
ENSG00000180357	ZNF609	2.45447	3.30266	0.42763	0.0680016	0.484483
ENSG00000168175	MAPK1IP1L	16.4186	11.9754	-0.455148	0.0680659	0.484483
ENSG00000104805	NUCB1	21.7108	29.882	0.460863	0.068068	0.484483
ENSG00000177683	THAP5	7.28461	5.34608	-0.447675	0.068157	0.484483
ENSG00000085491	SLC25A24	18.8384	13.6273	-0.467495	0.0681691	0.484483
ENSG00000224877	NDUFAF8	15.501	10.2102	-0.598116	0.0682017	0.484483
ENSG00000105677	TMEM147	22.8885	31.2878	0.451113	0.0682109	0.484483
ENSG00000197114	ZGPAT	1.04586	1.70151	0.699155	0.0682252	0.484483
ENSG00000163132	MSX1	0.52359	1.00544	0.938639	0.0683079	0.484811
ENSG00000198799	LRIG2	1.89684	2.61391	0.461492	0.068539	0.48619
ENSG00000071655	MBD3	5.40243	7.6568	0.504259	0.0686692	0.486854
ENSG00000143147	GPR161	4.21902	3.0256	-0.479705	0.0687554	0.487204
ENSG00000278730	AC005332.9	8.84872	6.28684	-0.491036	0.0688178	0.487386
ENSG00000103226	NOMO3	1.00769	1.55432	0.620902	0.0689052	0.487522
ENSG00000155287	SLC25A28	7.43273	12.7865	0.780903	0.0689106	0.487522
ENSG00000133818	RRAS2	21.9678	15.7401	-0.4812	0.0691838	0.488756
ENSG00000110497	AMBRA1	4.04015	5.56664	0.461212	0.0691872	0.488756
ENSG00000067221	STOML1	1.74303	2.4423	0.485613	0.0691956	0.488756
ENSG00000274750	HIST1H3E	7.01671	4.48677	-0.641929	0.0692384	0.488798
ENSG00000168264	IRF2BP2	13.8766	10.0453	-0.466755	0.0693387	0.489139
ENSG00000169756	LIMS1	23.9694	17.1092	-0.486238	0.0693605	0.489139
ENSG00000133302	SLF1	2.17904	1.38586	-0.657318	0.0694072	0.489208
ENSG00000177548	RABEP2	3.013	4.33586	0.527291	0.0694782	0.489448
ENSG00000121058	COIL	8.71615	6.28808	-0.471922	0.069555	0.489729
ENSG00000118242	MREG	2.25386	1.38772	-0.69204	0.0696804	0.490096
ENSG00000204054	LINC00963	1.38301	1.92179	0.475435	0.0696811	0.490096
ENSG00000177556	ATOX1	10.6472	14.7274	0.468412	0.0698217	0.490772
ENSG00000153250	RBMS1	14.4229	10.3521	-0.478512	0.0698512	0.490772
ENSG00000123427	EEF1AKMT3	1.73853	2.71067	0.64128	0.0700242	0.491512
ENSG00000234851	RPL23AP42	1.90971	3.86221	1.0252	0.0700307	0.491512
ENSG00000067177	PHKA1	2.19696	3.19103	0.54077	0.070076	0.49157
ENSG00000133424	LARGE1	1.45987	2.07902	0.507413	0.0701205	0.491622
ENSG00000198018	ENTPD7	5.60092	7.94276	0.502897	0.0701883	0.491655
ENSG00000182504	CEP97	5.71177	4.11535	-0.473725	0.0702463	0.491655
ENSG00000135722	FBXL8	0.625191	1.11423	0.84033	0.070258	0.491655
ENSG00000137266	SLC22A23	0.993886	1.49514	0.591382	0.070297	0.491655
ENSG00000276547	PCDHGB5	1.37271	2.11952	0.630412	0.070319	0.491655
ENSG00000084636	COL16A1	4.42757	6.05707	0.452035	0.0703477	0.491655
ENSG00000181218	HIST3H2A	1.23383	2.3754	0.939261	0.0704249	0.491936
ENSG00000122484	RPAP2	1.7773	2.42538	0.446712	0.0705537	0.492473
ENSG00000110455	ACCS	0.677043	1.13134	0.730905	0.0705761	0.492473
ENSG00000149503	INCENP	6.23763	4.48415	-0.476535	0.0706622	0.492574
ENSG00000164172	MOCS2	7.84299	5.54178	-0.499377	0.0706649	0.492574
ENSG00000099326	MZF1	0.72122	1.13276	0.651755	0.0707975	0.492955
ENSG00000138658	ZGRF1	2.30207	1.56034	-0.563771	0.0708625	0.492955
ENSG00000048544	MRPS10	31.0847	22.8491	-0.44386	0.0709018	0.492955
ENSG00000110880	CORO1C	74.3445	50.2644	-0.564639	0.0709209	0.492955
ENSG00000142102	PGGHG	0.427705	0.789505	0.869274	0.0709261	0.492955
ENSG00000109854	HTATIP2	9.48397	14.0427	0.564045	0.0709427	0.492955
ENSG00000132256	TRIM5	10.9784	21.091	0.941105	0.0709944	0.49303
ENSG00000120820	GLT8D2	16.8387	23.216	0.463645	0.0710278	0.49303
ENSG00000113645	WWC1	0.20295	0.105773	-0.928392	0.0711792	0.493419
ENSG00000123096	SSPN	4.51576	3.25398	-0.474146	0.0711845	0.493419
ENSG00000176597	B3GNT5	3.72763	2.65335	-0.492527	0.0712946	0.493419
ENSG00000073614	KDM5A	9.94405	14.0982	0.503245	0.0712948	0.493419
ENSG00000196378	ZNF34	1.29626	2.17372	0.740414	0.0713017	0.493419
ENSG00000182158	CREB3L2	4.40317	6.0983	0.470643	0.0713084	0.493419
ENSG00000067113	PLPP1	12.0501	16.3186	0.437171	0.0713444	0.493419
ENSG00000213799	ZNF845	4.35895	6.3102	0.530554	0.071572	0.493569
ENSG00000156218	ADAMTSL3	0.28931	0.577288	0.987074	0.0715752	0.493569
ENSG00000224186	C5orf66	0.132673	0.266275	0.996129	0.0715786	0.493569
ENSG00000152582	SPEF2	0.256659	0.426113	0.724441	0.0715822	0.493569
ENSG00000114268	PFKFB4	4.2096	6.79316	0.687692	0.0716141	0.493569
ENSG00000155636	RBM45	3.28518	4.5888	0.481976	0.0716695	0.493569
ENSG00000200087	SNORA73B	1173.73	1802.01	0.618692	0.0716885	0.493569
ENSG00000196187	TMEM63A	1.42988	2.21049	0.624606	0.0716954	0.493569
ENSG00000154856	APCDD1	0.352946	0.17653	-0.975343	0.0717437	0.493569
ENSG00000105135	ILVBL	5.47778	7.38947	0.432986	0.0717789	0.493569
ENSG00000181195	PENK	1.31226	2.07208	0.658435	0.0718386	0.493569
ENSG00000021574	SPAST	6.56508	4.86983	-0.429884	0.0718874	0.493569
ENSG00000204406	MBD5	0.747387	1.04464	0.482158	0.0718885	0.493569
ENSG00000178665	ZNF713	0.547629	0.31392	-0.797477	0.0719057	0.493569
ENSG00000116711	PLA2G4A	2.89495	4.49171	0.638318	0.0719895	0.493569
ENSG00000197324	LRP10	20.715	29.7613	0.522836	0.0720433	0.493569
ENSG00000062282	DGAT2	0.249721	0.49746	1.00518	0.0720744	0.493569
ENSG00000121064	SCPEP1	15.6682	21.5024	0.456422	0.0721268	0.493569
ENSG00000233429	HOTAIRM1	1.42127	2.55387	0.853793	0.0721313	0.493569
ENSG00000125868	DSTN	118.123	79.5603	-0.570046	0.0721335	0.493569
ENSG00000168938	PPIC	21.5415	29.5348	0.454565	0.0721704	0.493569
ENSG00000149380	P4HA3	6.05106	8.19958	0.437624	0.0722449	0.493569
ENSG00000250986	AC141928.1	0.499479	0.23185	-1.0739	0.072284	0.493569
ENSG00000197451	HNRNPAB	60.1084	43.6635	-0.460911	0.0722882	0.493569
ENSG00000212402	SNORA74B	10.0259	5.03405	-0.970583	0.0723111	0.493569
ENSG00000165527	ARF6	46.7706	32.8528	-0.509911	0.072334	0.493569
ENSG00000118363	SPCS2	19.3118	14.0175	-0.462771	0.0724218	0.493914
ENSG00000143442	POGZ	1.82178	2.6177	0.52102	0.0725088	0.494253
ENSG00000007944	MYLIP	1.54501	2.43698	0.654139	0.0726448	0.494926
ENSG00000268089	GABRQ	0.265126	0.121158	-1.10581	0.0727015	0.495057
ENSG00000064999	ANKS1A	2.03101	2.90793	0.516899	0.0728697	0.495948
ENSG00000110046	ATG2A	1.20615	1.78506	0.569064	0.0729125	0.495985
ENSG00000185222	TCEAL9	190.956	136.603	-0.483214	0.0730052	0.496317
ENSG00000151136	BTBD11	2.74311	3.90833	0.508067	0.0730363	0.496317
ENSG00000160131	VMA21	27.8751	20.0316	-0.47695	0.0731278	0.496602
ENSG00000146267	FAXC	0.150325	0.073369	-1.01883	0.0731531	0.496602
ENSG00000160602	NEK8	0.507692	0.894162	0.802866	0.0732205	0.496805
ENSG00000134215	VAV3	0.165564	0.316929	0.917002	0.073285	0.496961
ENSG00000100564	PIGH	3.00666	4.42163	0.553373	0.0733184	0.496961
ENSG00000240225	ZNF542P	5.61578	4.07986	-0.461533	0.0734051	0.497229
ENSG00000160972	PPP1R16A	1.44259	2.20977	0.61933	0.073433	0.497229
ENSG00000154822	PLCL2	1.07183	0.66323	-0.691275	0.0735445	0.49773
ENSG00000135476	ESPL1	1.73785	1.15102	-0.598563	0.0737249	0.498696
ENSG00000163694	RBM47	0.0642876	0.143671	1.13072	0.0737714	0.498756
ENSG00000011021	CLCN6	1.03002	1.57624	0.608534	0.0738484	0.499005
ENSG00000186792	HYAL3	0.866415	1.53283	0.812774	0.0738834	0.499005
ENSG00000070214	SLC44A1	7.98447	11.324	0.503654	0.0740265	0.499487
ENSG00000154727	GABPA	12.2663	8.83813	-0.473857	0.0740454	0.499487
ENSG00000124767	GLO1	77.038	55.1132	-0.482903	0.0740845	0.499487
ENSG00000151239	TWF1	91.0823	63.2237	-0.52678	0.0741124	0.499487
ENSG00000106484	MEST	16.0765	11.4173	-0.492761	0.0741512	0.499487
ENSG00000153814	JAZF1	2.49677	1.65677	-0.592003	0.0742215	0.499487
ENSG00000065534	MYLK	14.6626	10.1947	-0.524176	0.0742501	0.499487
ENSG00000070367	EXOC5	17.5635	12.4811	-0.492877	0.0742562	0.499487
ENSG00000177542	SLC25A22	1.50486	2.28849	0.602909	0.0743764	0.499931
ENSG00000146676	PURB	13.1187	9.66666	-0.440495	0.0743977	0.499931
ENSG00000106244	PDAP1	45.694	33.428	-0.450691	0.0744891	0.500292
ENSG00000147650	LRP12	9.83445	7.20332	-0.449023	0.0746171	0.500898
ENSG00000162924	REL	0.283972	0.462048	0.69738	0.0748704	0.501682
ENSG00000100739	BDKRB1	4.51673	7.53436	0.734633	0.0748815	0.501682
ENSG00000215472	RPL17-C18orf32	1.69291	0.933008	-0.855941	0.0748961	0.501682
ENSG00000172379	ARNT2	1.12069	0.694437	-0.682302	0.0748982	0.501682
ENSG00000125629	INSIG2	7.31261	5.10536	-0.520975	0.074923	0.501682
ENSG00000137364	TPMT	12.6777	9.48209	-0.418156	0.0750257	0.502116
ENSG00000072832	CRMP1	1.33536	0.819675	-0.695605	0.0750654	0.502128
ENSG00000256268	LINC02454	4.04678	6.49622	0.68454	0.075143	0.502393
ENSG00000092820	EZR	43.8183	30.8679	-0.505833	0.0755358	0.504765
ENSG00000179134	SAMD4B	2.58185	3.65793	0.504964	0.0755793	0.504801
ENSG00000143549	TPM3	77.3241	51.9479	-0.573822	0.0756325	0.504902
ENSG00000132466	ANKRD17	9.89303	13.6971	0.469166	0.075742	0.505315
ENSG00000143545	RAB13	32.7762	44.6893	0.447473	0.0757706	0.505315
ENSG00000108773	KAT2A	3.53344	5.50915	0.636253	0.0759338	0.506149
ENSG00000152229	PSTPIP2	5.19728	3.62751	-0.516091	0.0759973	0.506318
ENSG00000162426	SLC45A1	0.210402	0.454702	1.10034	0.0761187	0.50649
ENSG00000196275	GTF2IRD2	0.230571	0.410723	0.84019	0.0761214	0.50649
ENSG00000144857	BOC	0.750521	1.11539	0.569824	0.0761377	0.50649
ENSG00000166582	CENPV	1.4038	0.780871	-0.830849	0.0761788	0.506509
ENSG00000213551	DNAJC9	17.627	12.7741	-0.463862	0.076267	0.506841
ENSG00000169760	NLGN1	0.939351	0.575905	-0.697593	0.0763407	0.506877
ENSG00000117385	P3H1	21.3986	29.8077	0.478056	0.0763489	0.506877
ENSG00000184898	RBM43	1.96024	3.18718	0.700521	0.0764223	0.50702
ENSG00000156931	VPS8	5.71526	7.84478	0.456382	0.0764469	0.50702
[truncated: 11,259 more rows]

## Sheet: RD_si-SCR_VS_si-Circ
Ensembl Gene ID	Official Gene Symbol	SCR RPKM	SI RPKM	log2FC	P-value	FDR
ENSG00000119922	IFIT2	47.7216	139.181	1.54484	4.04767e-171	5.96788e-167
ENSG00000128564	VGF	41.5328	133.279	1.68488	3.09355e-144	2.28057e-140
ENSG00000106366	SERPINE1	36.7612	121.321	1.7223	7.76238e-131	3.81495e-127
ENSG00000134321	RSAD2	2.83618	13.4561	2.2547	3.10752e-124	1.14543e-120
ENSG00000203814	HIST2H2BF	234.646	121.665	-0.946383	2.11527e-104	6.23751e-101
ENSG00000277224	HIST1H2BF	160.039	72.7086	-1.14337	2.89809e-103	7.12157e-100
ENSG00000196890	HIST3H2BB	62.2059	27.6601	-1.1688	4.16174e-101	8.76581e-98
ENSG00000135114	OASL	14.5304	40.1423	1.46033	5.75889e-101	1.06136e-97
ENSG00000148773	MKI67	50.712	24.6091	-1.03845	7.12625e-98	1.16744e-94
ENSG00000273983	HIST1H3G	191.921	92.5431	-1.05202	1.87741e-95	2.76805e-92
ENSG00000070831	CDC42	97.6037	49.3238	-0.982989	5.1747e-93	6.93598e-90
ENSG00000119917	IFIT3	131.551	257.859	0.972174	1.56788e-92	1.92641e-89
ENSG00000112984	KIF20A	43.9026	20.9471	-1.07298	4.36831e-91	4.95433e-88
ENSG00000197153	HIST1H3J	209.769	94.5325	-1.14231	2.2182e-86	2.33608e-83
ENSG00000278272	HIST1H3C	808.794	395.394	-1.02869	2.83639e-84	2.78799e-81
ENSG00000174804	FZD4	4.89116	11.6686	1.25689	9.21568e-83	8.49225e-80
ENSG00000120802	TMPO	95.8269	49.9112	-0.93976	1.33246e-81	1.14931e-78
ENSG00000172037	LAMB2	5.20101	13.4371	1.36265	1.40311e-81	1.14931e-78
ENSG00000184678	HIST2H2BE	192.228	95.9747	-0.99674	6.36424e-81	4.93865e-78
ENSG00000052841	TTC17	9.38784	18.0739	0.945711	1.80561e-79	1.3311e-76
ENSG00000117724	CENPF	63.5295	34.3549	-0.884669	3.16402e-79	2.22144e-76
ENSG00000113368	LMNB1	85.5648	42.0101	-1.02935	7.3394e-79	4.91873e-76
ENSG00000277075	HIST1H2AE	489.263	249.201	-0.968398	2.27608e-77	1.45906e-74
ENSG00000274750	HIST1H3E	125.317	67.2368	-0.899355	1.61022e-76	9.89213e-74
ENSG00000124575	HIST1H1D	392.083	199.78	-0.973472	1.91127e-76	1.08935e-73
ENSG00000158406	HIST1H4H	168.511	89.2167	-0.917097	1.92099e-76	1.08935e-73
ENSG00000114200	BCHE	43.883	81.2164	0.889557	2.6131e-76	1.42695e-73
ENSG00000153253	SCN3A	9.37912	18.283	0.963331	1.13418e-75	5.97224e-73
ENSG00000274290	HIST1H2BE	69.836	33.299	-1.06035	1.54509e-75	7.85547e-73
ENSG00000189403	HMGB1	54.0897	27.8738	-0.954471	5.37867e-75	2.64344e-72
ENSG00000196787	HIST1H2AG	226.994	114.586	-0.985039	1.44157e-73	6.85631e-71
ENSG00000273802	HIST1H2BG	288.174	148.795	-0.955077	1.74616e-72	8.04545e-70
ENSG00000145386	CCNA2	65.8332	33.3267	-0.978017	4.0662e-72	1.81673e-69
ENSG00000278828	HIST1H3H	323.364	160.721	-1.01022	5.96685e-72	2.58751e-69
ENSG00000233822	HIST1H2BN	31.3921	16.0949	-0.964879	3.46234e-71	1.45854e-68
ENSG00000107798	LIPA	12.6464	24.8324	0.974092	9.3551e-71	3.83143e-68
ENSG00000275713	HIST1H2BH	129.953	67.7801	-0.94064	1.0807e-70	4.30643e-68
ENSG00000274641	HIST1H2BO	367.55	180.356	-1.03277	2.17144e-70	8.42519e-68
ENSG00000089685	BIRC5	52.2116	25.8403	-1.00462	4.05879e-69	1.53443e-66
ENSG00000142945	KIF2C	61.803	33.8982	-0.865672	9.35148e-69	3.44695e-66
ENSG00000185130	HIST1H2BL	332.66	151.972	-1.12789	3.50459e-68	1.26028e-65
ENSG00000276180	HIST1H4I	138.714	58.1902	-1.253	2.50294e-67	8.78652e-65
ENSG00000273703	HIST1H2BM	344.645	155.499	-1.14138	2.88992e-67	9.90908e-65
ENSG00000120820	GLT8D2	4.82917	13.0211	1.4355	4.6878e-67	1.57084e-64
ENSG00000146047	HIST1H2BA	626.963	340.736	-0.877011	9.49754e-67	3.11182e-64
ENSG00000111335	OAS2	3.63805	10.1494	1.48463	1.74769e-66	5.60174e-64
ENSG00000274267	HIST1H3B	544.564	277.499	-0.971929	3.24744e-66	1.01873e-63
ENSG00000126787	DLGAP5	36.3	18.4368	-0.971124	5.02465e-66	1.5434e-63
ENSG00000187837	HIST1H1C	835.42	466.226	-0.845464	6.50841e-66	1.95837e-63
ENSG00000196569	LAMA2	19.8371	35.3553	0.833055	2.04952e-65	6.04361e-63
ENSG00000131747	TOP2A	90.0171	52.1372	-0.787383	2.82117e-65	8.15596e-63
ENSG00000228716	DHFR	27.3905	13.7004	-0.996666	1.13737e-64	3.22488e-62
ENSG00000278463	HIST1H2AB	188.924	84.0632	-1.14908	2.03391e-63	5.65812e-61
ENSG00000138180	CEP55	49.2334	24.446	-0.993177	2.9107e-63	7.94729e-61
ENSG00000282988	HIST1H3D	151.055	70.2303	-1.11073	3.80648e-63	1.02041e-60
ENSG00000158373	HIST1H2BD	307.249	164.389	-0.909879	7.82713e-63	2.06077e-60
ENSG00000123485	HJURP	40.027	19.8573	-1.00222	6.58661e-62	1.69771e-59
ENSG00000088325	TPX2	95.48	55.2773	-0.788559	6.67846e-62	1.69771e-59
ENSG00000196747	HIST1H2AI	357.549	165.608	-1.11131	2.99415e-61	7.48233e-59
ENSG00000101057	MYBL2	54.3648	23.1407	-1.22794	3.82118e-61	9.3899e-59
ENSG00000138435	CHRNA1	53.7592	90.8029	0.75608	7.23424e-61	1.74855e-58
ENSG00000276903	HIST1H2AL	181.261	82.3895	-1.11836	8.18247e-61	1.94585e-58
ENSG00000276043	UHRF1	51.5594	29.5446	-0.805525	1.79873e-59	4.20959e-57
ENSG00000134222	PSRC1	20.1842	9.25286	-1.14084	2.58102e-59	5.94602e-57
ENSG00000164104	HMGB2	58.8112	30.7243	-0.93407	2.76088e-59	6.26251e-57
ENSG00000101447	FAM83D	36.5439	18.0866	-1.01357	9.72261e-59	2.17197e-56
ENSG00000186193	SAPCD2	38.0951	18.8892	-1.00881	1.4082e-58	3.09887e-56
ENSG00000166508	MCM7	290.288	165.617	-0.809436	1.19622e-57	2.59368e-55
ENSG00000011426	ANLN	69.4212	41.0155	-0.758954	2.35729e-57	5.03708e-55
ENSG00000179051	RCC2	83.7874	49.519	-0.760474	5.49521e-57	1.15745e-54
ENSG00000166750	SLFN5	3.5731	8.49361	1.25024	1.69974e-56	3.5297e-54
ENSG00000198901	PRC1	40.8869	23.3015	-0.803965	1.78548e-56	3.65627e-54
ENSG00000069275	NUCKS1	180.373	109.453	-0.719661	2.37954e-56	4.80602e-54
ENSG00000171848	RRM2	48.9919	26.9286	-0.861159	3.84178e-56	7.65448e-54
ENSG00000183598	HIST2H3D	470.395	237.955	-0.972153	4.75485e-56	9.34741e-54
ENSG00000134690	CDCA8	43.6057	23.0124	-0.91703	4.83784e-56	9.38541e-54
ENSG00000114450	GNB4	21.7375	11.6586	-0.90056	2.43839e-55	4.66905e-53
ENSG00000106080	FKBP14	19.1778	34.3612	0.844978	4.93823e-55	9.33452e-53
ENSG00000134057	CCNB1	80.3235	45.1381	-0.834191	6.04485e-55	1.12817e-52
ENSG00000183044	ABAT	1.51011	3.60476	1.23398	8.31781e-55	1.53297e-52
ENSG00000101000	PROCR	15.3363	34.6533	1.18172	1.23694e-54	2.25154e-52
ENSG00000278588	HIST1H2BI	317.859	155.6	-1.0278	2.92145e-54	5.25291e-52
ENSG00000184445	KNTC1	25.7711	15.7361	-0.71378	8.11106e-54	1.44084e-51
ENSG00000102172	SMS	74.743	39.0078	-0.938596	1.00966e-53	1.7722e-51
ENSG00000277775	HIST1H3F	369.485	192.661	-0.940915	1.40524e-53	2.43751e-51
ENSG00000068489	PRR11	26.3136	13.8088	-0.925698	1.64335e-53	2.81738e-51
ENSG00000184357	HIST1H1B	336.417	168.721	-0.992675	3.16007e-53	5.35541e-51
ENSG00000049449	RCN1	60.6027	35.4714	-0.770639	5.12365e-53	8.58444e-51
ENSG00000111665	CDCA3	8.73636	3.95807	-1.13516	8.09843e-53	1.34161e-50
ENSG00000205413	SAMD9	39.7568	66.4752	0.742809	2.90607e-52	4.76079e-50
ENSG00000122884	P4HA1	55.3725	94.1653	0.7684	5.10806e-52	8.27617e-50
ENSG00000180596	HIST1H2BC	550.359	318.667	-0.785608	9.94089e-52	1.59314e-49
ENSG00000166851	PLK1	18.6119	9.61306	-0.953113	1.64032e-51	2.60052e-49
ENSG00000107201	DDX58	23.4592	41.3332	0.817345	4.30412e-51	6.75105e-49
ENSG00000183091	NEB	11.2143	17.9095	0.677013	2.77011e-50	4.29921e-48
ENSG00000137804	NUSAP1	57.6231	28.4732	-1.00298	5.41981e-50	8.32393e-48
ENSG00000100242	SUN2	9.5489	4.46917	-1.09169	7.12204e-50	1.08255e-47
ENSG00000129195	PIMREG	18.0549	8.36354	-1.11077	1.32649e-48	1.9957e-46
ENSG00000151229	SLC2A13	1.94579	4.48233	1.20128	2.07004e-48	3.0829e-46
ENSG00000013810	TACC3	11.0389	5.47839	-1.0014	2.14867e-48	3.168e-46
ENSG00000183856	IQGAP3	8.34713	4.11687	-1.01988	2.81894e-48	4.1151e-46
ENSG00000167900	TK1	46.3819	23.4132	-0.988978	3.27006e-48	4.72684e-46
ENSG00000184260	HIST2H2AC	234.934	125.821	-0.883557	6.08416e-48	8.7092e-46
ENSG00000085117	CD82	6.66448	14.4008	1.09256	9.49996e-48	1.3468e-45
ENSG00000111206	FOXM1	34.2207	18.4062	-0.89268	1.29493e-47	1.81833e-45
ENSG00000167670	CHAF1A	24.1219	13.4379	-0.848407	4.71766e-47	6.562e-45
ENSG00000139354	GAS2L3	8.42778	4.12483	-1.0386	5.12301e-47	7.05922e-45
ENSG00000184661	CDCA2	39.4432	22.9345	-0.780568	6.35419e-47	8.67465e-45
ENSG00000010292	NCAPD2	59.3739	35.7622	-0.730518	1.16911e-46	1.5814e-44
ENSG00000278705	HIST1H4B	506.462	264.62	-0.940392	1.99761e-46	2.67752e-44
ENSG00000118193	KIF14	26.5856	14.6147	-0.85179	2.09713e-46	2.78559e-44
ENSG00000114346	ECT2	31.6347	18.1026	-0.79758	4.18148e-46	5.50462e-44
ENSG00000158164	TMSB15A	55.2539	23.8278	-1.19358	4.75443e-46	6.20347e-44
ENSG00000117399	CDC20	80.0288	45.6484	-0.815067	5.31751e-46	6.87732e-44
ENSG00000139433	GLTP	15.2085	6.94249	-1.13519	2.41819e-45	3.10033e-43
ENSG00000109685	NSD2	10.6719	6.69165	-0.673937	3.39217e-45	4.31157e-43
ENSG00000024526	DEPDC1	32.0753	17.4901	-0.870964	6.37423e-45	8.03261e-43
ENSG00000184270	HIST2H2AB	197.115	94.7209	-1.04916	7.16884e-45	8.95741e-43
ENSG00000140526	ABHD2	7.91692	13.4921	0.764967	1.07576e-44	1.33286e-42
ENSG00000187514	PTMA	462.831	257.858	-0.843921	1.08666e-44	1.33514e-42
ENSG00000030304	MUSK	4.57901	10.2207	1.14823	1.75214e-44	2.13501e-42
ENSG00000163536	SERPINI1	9.16643	22.3078	1.28322	2.38957e-44	2.88786e-42
ENSG00000171320	ESCO2	14.0833	7.4473	-0.904813	3.57273e-44	4.28263e-42
ENSG00000173230	GOLGB1	11.2145	18.522	0.728461	5.16974e-44	6.14698e-42
ENSG00000178999	AURKB	27.8137	14.3598	-0.934735	1.61703e-43	1.90731e-41
ENSG00000161800	RACGAP1	32.41	19.9529	-0.700916	3.2982e-43	3.85942e-41
ENSG00000163808	KIF15	22.9946	13.2929	-0.782387	3.71092e-43	4.30817e-41
ENSG00000124635	HIST1H2BJ	111.494	53.018	-1.0636	5.23447e-43	6.02946e-41
ENSG00000076382	SPAG5	21.6	13.0325	-0.732209	8.05669e-43	9.20836e-41
ENSG00000156802	ATAD2	50.6166	32.5472	-0.63296	1.37811e-42	1.56298e-40
ENSG00000145362	ANK2	4.47983	7.74426	0.789338	1.69754e-42	1.91057e-40
ENSG00000106263	EIF3B	49.1184	31.242	-0.649265	2.02555e-42	2.26248e-40
ENSG00000066279	ASPM	50.8691	30.6093	-0.730716	2.39607e-42	2.65621e-40
ENSG00000101347	SAMHD1	11.668	21.115	0.847055	3.82676e-42	4.21058e-40
ENSG00000188760	TMEM198	0.72262	3.45658	2.28245	4.77486e-42	5.21486e-40
ENSG00000166197	NOLC1	95.391	62.4266	-0.609507	7.86774e-42	8.52956e-40
ENSG00000275379	HIST1H3I	156.982	79.3566	-0.960454	7.92622e-42	8.53024e-40
ENSG00000137812	KNL1	18.2177	10.5817	-0.775964	8.18548e-42	8.74541e-40
ENSG00000274997	HIST1H2AH	231.704	122.592	-0.918256	1.12052e-41	1.18856e-39
ENSG00000035499	DEPDC1B	13.9941	7.01537	-0.990909	1.29499e-41	1.36381e-39
ENSG00000132646	PCNA	105.215	60.5179	-0.791947	3.91704e-41	4.09595e-39
ENSG00000119333	WDR34	32.3288	16.4654	-0.967368	4.35706e-41	4.52398e-39
ENSG00000152818	UTRN	19.4626	29.9214	0.620336	6.93306e-41	7.14833e-39
ENSG00000112742	TTK	27.4382	16.1115	-0.766951	7.52027e-41	7.69992e-39
ENSG00000115163	CENPA	17.4022	7.15237	-1.27798	7.67652e-41	7.80569e-39
ENSG00000188486	H2AFX	79.1993	40.4952	-0.958917	7.88871e-41	7.96652e-39
ENSG00000170312	CDK1	60.7695	36.3088	-0.737716	2.63404e-40	2.64193e-38
ENSG00000138160	KIF11	72.2385	40.7944	-0.822673	2.89017e-40	2.87923e-38
ENSG00000088247	KHSRP	42.8505	24.975	-0.769944	4.01064e-40	3.96865e-38
ENSG00000102316	MAGED2	42.433	73.6312	0.796665	6.49375e-40	6.38293e-38
ENSG00000162745	OLFML2B	27.8187	56.3512	1.0197	6.98746e-40	6.82272e-38
ENSG00000104738	MCM4	48.5425	31.0422	-0.638901	7.76273e-40	7.52985e-38
ENSG00000087586	AURKA	45.9021	27.5962	-0.729565	9.32286e-40	8.98407e-38
ENSG00000184226	PCDH9	0.688911	1.54096	1.1766	1.31799e-39	1.26185e-37
ENSG00000070601	FRMPD1	2.07634	5.57062	1.40829	1.57345e-39	1.49671e-37
ENSG00000105323	HNRNPUL1	37.6544	23.5661	-0.675763	1.74232e-39	1.64671e-37
ENSG00000196878	LAMB3	1.40446	4.31153	1.60833	1.8557e-39	1.7427e-37
ENSG00000180573	HIST1H2AC	130.704	73.7595	-0.829667	2.03638e-39	1.90028e-37
ENSG00000149503	INCENP	17.3432	9.15587	-0.907397	2.80578e-39	2.60179e-37
ENSG00000177409	SAMD9L	10.2594	18.9286	0.88272	7.89925e-39	7.27916e-37
ENSG00000168078	PBK	47.5711	24.1341	-0.965661	1.25919e-38	1.15314e-36
ENSG00000162063	CCNF	15.8575	8.68409	-0.872477	1.43518e-38	1.30619e-36
ENSG00000113140	SPARC	98.7297	146.34	0.567	1.46131e-38	1.32181e-36
ENSG00000131153	GINS2	24.0804	13.6247	-0.826031	3.66829e-38	3.29788e-36
ENSG00000088387	DOCK9	3.42682	5.8667	0.776542	5.20949e-38	4.65508e-36
ENSG00000137807	KIF23	19.8645	11.8032	-0.741973	6.14823e-38	5.46081e-36
ENSG00000132388	UBE2G1	28.2087	16.68	-0.764168	6.86623e-38	6.06202e-36
ENSG00000176890	TYMS	26.3775	14.1264	-0.890347	2.34225e-37	2.0556e-35
ENSG00000104368	PLAT	11.8389	22.375	0.920323	2.71176e-37	2.36581e-35
ENSG00000237649	KIFC1	22.9041	12.8521	-0.852314	3.56125e-37	3.08865e-35
ENSG00000109805	NCAPG	46.6801	28.7534	-0.69613	5.45809e-37	4.70609e-35
ENSG00000187955	COL14A1	21.4591	33.1001	0.62313	5.88306e-37	5.04302e-35
ENSG00000170581	STAT2	11.9127	19.5931	0.712357	6.56534e-37	5.59534e-35
ENSG00000276410	HIST1H2BB	209.168	103.579	-1.00498	6.89043e-37	5.83865e-35
ENSG00000080986	NDC80	16.9925	9.29527	-0.858591	9.34059e-37	7.86958e-35
ENSG00000131018	SYNE1	1.80739	3.00762	0.73392	1.05085e-36	8.80323e-35
ENSG00000198056	PRIM1	33.9799	20.0911	-0.757857	1.29174e-36	1.07601e-34
ENSG00000112029	FBXO5	35.553	20.2433	-0.804758	1.42326e-36	1.1789e-34
ENSG00000011422	PLAUR	11.9093	21.4294	0.848135	3.77566e-36	3.10996e-34
ENSG00000092853	CLSPN	23.1404	13.3961	-0.776095	6.69524e-36	5.48414e-34
ENSG00000188229	TUBB4B	291.717	192.502	-0.600208	7.18196e-36	5.85032e-34
ENSG00000181588	MEX3D	33.0491	12.7061	-1.3699	9.84433e-36	7.97499e-34
ENSG00000117650	NEK2	18.1008	9.93734	-0.854803	1.03749e-35	8.35886e-34
ENSG00000158711	ELK4	11.4668	6.72683	-0.765051	2.94415e-35	2.35916e-33
ENSG00000187608	ISG15	180.228	300.693	0.742662	5.3756e-35	4.28421e-33
ENSG00000144959	NCEH1	2.1933	5.26307	1.24852	6.8183e-35	5.40479e-33
ENSG00000256235	SMIM3	8.78575	18.79	1.08937	8.18963e-35	6.45308e-33
ENSG00000182481	KPNA2	163.265	110.792	-0.558347	8.22829e-35	6.45308e-33
ENSG00000156970	BUB1B	29.7233	18.2688	-0.690855	1.04601e-34	8.16001e-33
ENSG00000175063	UBE2C	108.028	60.8744	-0.8276	3.36297e-34	2.60967e-32
ENSG00000101935	AMMECR1	9.34602	15.3952	0.712153	3.91761e-34	3.02415e-32
ENSG00000155755	TMEM237	23.8778	15.6505	-0.608825	6.07038e-34	4.66155e-32
ENSG00000117632	STMN1	71.2046	47.2136	-0.593054	6.18377e-34	4.72401e-32
ENSG00000181218	HIST3H2A	70.0354	33.7245	-1.04503	9.89404e-34	7.51947e-32
ENSG00000047346	FAM214A	0.144207	0.706109	2.3042	1.23321e-33	9.32433e-32
ENSG00000111247	RAD51AP1	37.2876	21.3513	-0.790183	1.35638e-33	1.02033e-31
ENSG00000135074	ADAM19	3.31527	6.36407	0.93039	2.06481e-33	1.54536e-31
ENSG00000092470	WDR76	17.784	9.59131	-0.877875	2.33197e-33	1.7365e-31
ENSG00000146648	EGFR	6.48044	3.54865	-0.859183	4.01724e-33	2.97639e-31
ENSG00000124201	ZNFX1	15.3913	23.2153	0.595018	5.26991e-33	3.88498e-31
ENSG00000075218	GTSE1	11.1827	5.52002	-1.00106	5.63144e-33	4.13084e-31
ENSG00000196154	S100A4	20.5137	50.3779	1.28049	5.87714e-33	4.28973e-31
ENSG00000140525	FANCI	20.9932	13.5672	-0.626542	6.21169e-33	4.51158e-31
ENSG00000271503	CCL5	2.28401	8.67906	1.95397	7.636e-33	5.51888e-31
ENSG00000165304	MELK	34.0507	20.3093	-0.733112	9.41755e-33	6.77328e-31
ENSG00000143228	NUF2	21.8895	12.435	-0.815707	9.70246e-33	6.94432e-31
ENSG00000186918	ZNF395	10.2109	5.15939	-0.974236	1.15451e-32	8.2232e-31
ENSG00000142731	PLK4	21.4757	12.4361	-0.779686	1.795e-32	1.27238e-30
ENSG00000138347	MYPN	2.60326	5.31096	1.0259	2.10182e-32	1.48274e-30
ENSG00000197903	HIST1H2BK	395.089	229.353	-0.772425	2.20597e-32	1.5488e-30
ENSG00000189060	H1F0	99.0206	63.046	-0.648019	2.71187e-32	1.89496e-30
ENSG00000164611	PTTG1	49.5295	31.0868	-0.676765	4.40842e-32	3.06593e-30
ENSG00000198554	WDHD1	14.8278	8.56357	-0.782035	5.23851e-32	3.62613e-30
ENSG00000102531	FNDC3A	31.0529	46.4409	0.583016	5.61357e-32	3.86759e-30
ENSG00000185432	METTL7A	0.832805	3.1421	1.94248	9.18144e-32	6.29633e-30
ENSG00000144821	MYH15	3.91967	9.52032	1.28078	9.41768e-32	6.42844e-30
ENSG00000176619	LMNB2	62.0626	41.9699	-0.561143	1.05817e-31	7.18968e-30
ENSG00000105968	H2AFV	31.1404	20.041	-0.635186	1.42128e-31	9.61256e-30
ENSG00000151893	CACUL1	19.456	12.9892	-0.580134	3.3e-31	2.2217e-29
ENSG00000014138	POLA2	9.40531	5.47218	-0.784465	4.20915e-31	2.82089e-29
ENSG00000169679	BUB1	29.5817	19.559	-0.595011	4.63557e-31	3.09262e-29
ENSG00000161888	SPC24	28.2444	16.3342	-0.774245	7.24666e-31	4.81283e-29
ENSG00000143198	MGST3	4.90611	8.37093	0.774942	7.41781e-31	4.9044e-29
ENSG00000166803	PCLAF	19.0552	8.71877	-1.15793	8.88248e-31	5.84658e-29
ENSG00000106211	HSPB1	74.5749	45.7251	-0.690633	9.50224e-31	6.22671e-29
ENSG00000072571	HMMR	19.7206	11.2624	-0.807154	1.09562e-30	7.1477e-29
ENSG00000151725	CENPU	20.1738	11.8337	-0.780376	1.14353e-30	7.42739e-29
ENSG00000123989	CHPF	13.1891	22.9242	0.803527	1.37389e-30	8.88447e-29
ENSG00000123933	MXD4	0.886787	2.49567	1.478	1.38933e-30	8.94511e-29
ENSG00000122966	CIT	5.94914	3.25186	-0.855953	1.49845e-30	9.60568e-29
ENSG00000169607	CKAP2L	10.375	6.05817	-0.774998	1.64425e-30	1.04947e-28
ENSG00000276966	HIST1H4E	397.171	235.307	-0.756328	1.70656e-30	1.08455e-28
ENSG00000013364	MVP	8.41767	17.1875	1.02663	2.20214e-30	1.39349e-28
ENSG00000080824	HSP90AA1	209.257	136.215	-0.6182	2.89526e-30	1.82426e-28
ENSG00000099260	PALMD	0.449399	1.37254	1.63055	3.71496e-30	2.33078e-28
ENSG00000108106	UBE2S	70.9383	38.7012	-0.869656	4.62772e-30	2.89115e-28
ENSG00000198826	ARHGAP11A	20.9434	13.3875	-0.642709	4.73239e-30	2.94406e-28
ENSG00000167513	CDT1	13.1831	6.84886	-0.913609	5.55378e-30	3.44054e-28
ENSG00000117394	SLC2A1	9.8	5.3971	-0.866941	1.03422e-29	6.38016e-28
ENSG00000135476	ESPL1	7.94807	4.50522	-0.834957	1.77139e-29	1.08822e-27
ENSG00000113441	LNPEP	8.93503	13.5481	0.604758	2.10946e-29	1.29053e-27
ENSG00000105486	LIG1	12.8859	7.81406	-0.725626	2.54779e-29	1.55226e-27
ENSG00000197061	HIST1H4C	666.808	371.289	-0.855319	2.82505e-29	1.7141e-27
ENSG00000163131	CTSS	4.36954	8.55703	0.98542	3.20069e-29	1.93406e-27
ENSG00000167325	RRM1	67.8736	46.4179	-0.543098	3.36948e-29	2.02774e-27
ENSG00000159217	IGF2BP1	49.442	31.9236	-0.632278	4.37286e-29	2.62087e-27
ENSG00000275221	HIST1H2AK	109.635	51.2726	-1.05798	4.90954e-29	2.93062e-27
ENSG00000095794	CREM	3.50982	6.4423	0.869532	5.75362e-29	3.42062e-27
ENSG00000166582	CENPV	19.3265	10.9634	-0.795981	5.9055e-29	3.49681e-27
ENSG00000185745	IFIT1	43.2863	62.8546	0.538349	6.10701e-29	3.60167e-27
ENSG00000277157	HIST1H4D	393.99	229.401	-0.774323	6.49318e-29	3.81416e-27
ENSG00000135506	OS9	33.6882	51.2078	0.601695	6.65568e-29	3.8941e-27
ENSG00000169432	SCN9A	41.1619	59.1885	0.524643	7.26487e-29	4.23373e-27
ENSG00000004478	FKBP4	88.7746	62.0666	-0.517026	8.56176e-29	4.96986e-27
ENSG00000146731	CCT6A	193.562	134.863	-0.520591	8.86987e-29	5.12254e-27
ENSG00000162733	DDR2	17.9136	25.6316	0.517144	8.89426e-29	5.12254e-27
ENSG00000104381	GDAP1	2.23432	4.88549	1.12067	1.00448e-28	5.74733e-27
ENSG00000138646	HERC5	68.2983	97.9136	0.518437	1.0057e-28	5.74733e-27
ENSG00000089127	OAS1	1.96094	4.65694	1.23432	1.13875e-28	6.48253e-27
ENSG00000225826	LINC00626	23.9224	43.7913	0.875049	1.23703e-28	7.01491e-27
ENSG00000058668	ATP2B4	8.75255	13.8319	0.656516	1.43147e-28	8.08642e-27
ENSG00000085840	ORC1	41.0392	25.205	-0.708073	3.0029e-28	1.68988e-26
ENSG00000157483	MYO1E	3.06289	5.26718	0.794793	4.16364e-28	2.33417e-26
ENSG00000257103	LSM14A	32.4846	19.7959	-0.711109	4.25662e-28	2.37726e-26
ENSG00000171241	SHCBP1	19.8068	12.251	-0.695437	6.53243e-28	3.6345e-26
ENSG00000067445	TRO	5.88092	9.40852	0.681459	6.70231e-28	3.715e-26
ENSG00000146409	SLC18B1	5.73212	11.8933	1.03453	1.38557e-27	7.65123e-26
ENSG00000129810	SGO1	10.264	5.68062	-0.83429	1.43091e-27	7.87213e-26
ENSG00000072133	RPS6KA6	1.087	2.34453	1.10859	1.57646e-27	8.64067e-26
ENSG00000138346	DNA2	24.7753	16.005	-0.628476	1.96336e-27	1.07214e-25
ENSG00000104763	ASAH1	10.8107	15.9524	0.562169	2.29607e-27	1.2492e-25
ENSG00000065328	MCM10	11.9981	7.09444	-0.770353	3.07706e-27	1.66795e-25
ENSG00000164045	CDC25A	34.5548	23.2647	-0.57483	3.48305e-27	1.8811e-25
ENSG00000121152	NCAPH	20.755	12.2988	-0.743787	3.87826e-27	2.0869e-25
ENSG00000116560	SFPQ	91.1595	64.3589	-0.50095	3.89846e-27	2.09014e-25
ENSG00000168298	HIST1H1E	942.629	542.766	-0.795096	4.17415e-27	2.22984e-25
ENSG00000116171	SCP2	8.13467	12.6396	0.628521	4.54361e-27	2.41845e-25
ENSG00000146918	NCAPG2	11.59	7.49554	-0.626286	6.12807e-27	3.25008e-25
ENSG00000166801	FAM111A	17.976	11.1838	-0.674897	6.33874e-27	3.34976e-25
ENSG00000172403	SYNPO2	3.36336	5.63517	0.747752	6.74421e-27	3.55131e-25
ENSG00000070770	CSNK2A2	12.2945	7.85703	-0.642159	8.3539e-27	4.37012e-25
ENSG00000179104	TMTC2	4.49493	7.65564	0.768385	8.35847e-27	4.37012e-25
ENSG00000089199	CHGB	0.140665	0.936075	2.69306	8.54024e-27	4.44937e-25
ENSG00000198722	UNC13B	3.33215	5.25711	0.650421	1.27304e-26	6.60907e-25
ENSG00000103978	TMEM87A	14.4534	9.05233	-0.65747	1.65167e-26	8.54464e-25
ENSG00000079616	KIF22	27.8742	17.4909	-0.669532	1.73898e-26	8.96484e-25
ENSG00000123416	TUBA1B	562.576	391.855	-0.522174	2.01429e-26	1.0348e-24
ENSG00000149639	SOGA1	5.61456	3.49524	-0.686708	2.11151e-26	1.08098e-24
ENSG00000197977	ELOVL2	8.3238	3.85515	-1.1211	2.2424e-26	1.14401e-24
ENSG00000130816	DNMT1	33.1854	22.4317	-0.561606	3.16349e-26	1.60836e-24
ENSG00000146670	CDCA5	21.63	12.9638	-0.729913	4.14686e-26	2.10108e-24
ENSG00000164032	H2AFZ	250.642	166.639	-0.588159	4.19207e-26	2.11671e-24
ENSG00000177084	POLE	14.0145	9.6185	-0.542986	4.79675e-26	2.41376e-24
ENSG00000176208	ATAD5	10.1436	5.80859	-0.780947	5.05759e-26	2.53636e-24
ENSG00000168685	IL7R	8.98583	14.7487	0.717711	5.79885e-26	2.89824e-24
ENSG00000113810	SMC4	51.3966	31.9131	-0.684117	1.08966e-25	5.41392e-24
ENSG00000166167	BTRC	10.5635	16.1074	0.61	1.09057e-25	5.41392e-24
ENSG00000090889	KIF4A	20.5744	13.3278	-0.62711	1.21948e-25	6.03354e-24
ENSG00000175183	CSRP2	9.82185	6.00478	-0.700483	1.52456e-25	7.51777e-24
ENSG00000144369	FAM171B	41.8421	61.1117	0.547127	1.55994e-25	7.66657e-24
ENSG00000276368	HIST1H2AJ	102.165	49.0134	-1.08842	1.94886e-25	9.54616e-24
ENSG00000171860	C3AR1	1.81711	5.9061	1.72093	1.9866e-25	9.69881e-24
ENSG00000138688	KIAA1109	5.83612	8.59015	0.554808	2.04007e-25	9.92697e-24
ENSG00000278677	HIST1H2AM	79.583	40.763	-1.00427	2.10586e-25	1.02134e-23
ENSG00000146278	PNRC1	3.32486	8.13161	1.27981	2.24113e-25	1.08338e-23
ENSG00000165480	SKA3	14.9858	8.29899	-0.86463	2.67722e-25	1.28997e-23
ENSG00000153187	HNRNPU	62.0686	42.9333	-0.530859	3.17019e-25	1.52252e-23
ENSG00000105011	ASF1B	15.8425	9.01095	-0.80897	3.81625e-25	1.82684e-23
ENSG00000105825	TFPI2	40.9912	24.446	-0.744668	5.67745e-25	2.70084e-23
ENSG00000162441	LZIC	20.3529	11.8854	-0.775147	5.67864e-25	2.70084e-23
ENSG00000197837	HIST4H4	54.3787	33.8213	-0.688196	5.88847e-25	2.79163e-23
ENSG00000168016	TRANK1	0.0943969	0.511051	2.42932	6.94875e-25	3.28373e-23
ENSG00000135451	TROAP	9.8283	5.6241	-0.795404	8.0014e-25	3.76909e-23
ENSG00000105810	CDK6	203.271	141.556	-0.521731	9.60611e-25	4.51059e-23
ENSG00000116209	TMEM59	10.0995	14.5568	0.530692	9.7173e-25	4.54831e-23
ENSG00000165244	ZNF367	9.92245	4.85438	-1.00642	1.02323e-24	4.77419e-23
ENSG00000112078	KCTD20	37.7672	26.7918	-0.489921	1.17364e-24	5.45872e-23
ENSG00000070814	TCOF1	12.1781	8.18964	-0.565898	1.33326e-24	6.18161e-23
ENSG00000170871	KIAA0232	10.9779	7.21422	-0.602323	1.37226e-24	6.3425e-23
ENSG00000141756	FKBP10	21.6303	33.9561	0.64315	1.85106e-24	8.52877e-23
ENSG00000123136	DDX39A	27.4705	18.3468	-0.574377	2.04265e-24	9.38218e-23
ENSG00000159055	MIS18A	21.4014	12.0167	-0.846201	2.21774e-24	1.01548e-22
ENSG00000116194	ANGPTL1	4.05975	8.12303	0.987497	2.93369e-24	1.33914e-22
ENSG00000101040	ZMYND8	21.1575	14.7952	-0.522221	3.2981e-24	1.50084e-22
ENSG00000164109	MAD2L1	30.1422	19.5374	-0.622142	3.4405e-24	1.56082e-22
ENSG00000115310	RTN4	51.8416	36.8117	-0.490172	3.67101e-24	1.66029e-22
ENSG00000135821	GLUL	39.0424	27.902	-0.489009	4.53986e-24	2.04696e-22
ENSG00000000460	C1orf112	10.2151	6.55027	-0.642857	4.8912e-24	2.19865e-22
ENSG00000143643	TTC13	4.83279	9.46947	0.964632	7.59074e-24	3.40176e-22
ENSG00000196227	FAM217B	17.3047	10.5176	-0.716117	8.27744e-24	3.69826e-22
ENSG00000143815	LBR	33.5264	23.8126	-0.491249	9.24273e-24	4.11706e-22
ENSG00000128989	ARPP19	17.3733	11.5037	-0.588802	9.40775e-24	4.17795e-22
ENSG00000186340	THBS2	16.6029	24.081	0.537501	9.65544e-24	4.27507e-22
ENSG00000144554	FANCD2	15.086	10.3873	-0.531482	1.02825e-23	4.53909e-22
ENSG00000122861	PLAU	192.007	328.335	0.773935	1.41727e-23	6.22556e-22
ENSG00000116161	CACYBP	65.6911	45.7811	-0.517244	1.41874e-23	6.22556e-22
ENSG00000186185	KIF18B	7.70147	3.91611	-0.977762	1.43414e-23	6.27448e-22
ENSG00000177917	ARL6IP6	17.0022	9.32513	-0.875511	1.75616e-23	7.6606e-22
ENSG00000160949	TONSL	9.68888	5.52368	-0.797292	1.94215e-23	8.44692e-22
ENSG00000173193	PARP14	19.5584	27.9913	0.516014	2.14766e-23	9.31325e-22
ENSG00000115944	COX7A2L	19.0691	27.2743	0.518927	2.40807e-23	1.04119e-21
ENSG00000165434	PGM2L1	2.25905	3.96037	0.805778	2.69311e-23	1.16103e-21
ENSG00000033627	ATP6V0A1	3.5454	5.60806	0.669259	2.99124e-23	1.2858e-21
ENSG00000160097	FNDC5	6.60421	12.0869	0.854961	3.53844e-23	1.51659e-21
ENSG00000152253	SPC25	13.431	6.05641	-1.1678	3.55512e-23	1.51933e-21
ENSG00000071564	TCF3	23.9128	14.36	-0.734717	3.81472e-23	1.62556e-21
ENSG00000132780	NASP	39.1456	27.9501	-0.483195	3.83005e-23	1.62739e-21
ENSG00000050405	LIMA1	8.62912	12.8856	0.577732	4.21326e-23	1.78507e-21
ENSG00000169231	THBS3	27.4007	43.3409	0.657822	5.63433e-23	2.3803e-21
ENSG00000184743	ATL3	18.976	11.9331	-0.659319	6.92657e-23	2.91787e-21
ENSG00000151150	ANK3	0.446607	0.868013	0.951012	8.51127e-23	3.57522e-21
ENSG00000052802	MSMO1	26.312	41.1165	0.638912	1.05481e-22	4.41821e-21
ENSG00000197852	FAM212B	2.95472	5.05015	0.773546	1.07001e-22	4.46917e-21
ENSG00000163644	PPM1K	6.20616	9.40366	0.606316	1.42083e-22	5.91771e-21
ENSG00000170624	SGCD	5.49874	8.36579	0.613284	1.49753e-22	6.21958e-21
ENSG00000101310	SEC23B	19.0019	27.5677	0.533216	1.50715e-22	6.24199e-21
ENSG00000170144	HNRNPA3	49.1329	33.2495	-0.561486	1.64124e-22	6.77826e-21
ENSG00000116005	PCYOX1	13.8892	20.1812	0.533582	1.83112e-22	7.54134e-21
ENSG00000124795	DEK	71.5281	45.7778	-0.640549	1.86845e-22	7.67364e-21
ENSG00000196584	XRCC2	14.3693	8.89344	-0.685983	2.38366e-22	9.76243e-21
ENSG00000166881	NEMP1	34.1629	24.1065	-0.496027	2.45839e-22	1.00406e-20
ENSG00000178662	CSRNP3	3.76908	5.86125	0.637258	2.58304e-22	1.05205e-20
ENSG00000140105	WARS	17.0529	24.153	0.497016	2.61031e-22	1.06023e-20
ENSG00000198546	ZNF511	13.4104	7.44035	-0.830816	2.88864e-22	1.17006e-20
ENSG00000114023	FAM162A	12.0644	19.5988	0.694484	2.99185e-22	1.20854e-20
ENSG00000073111	MCM2	53.7197	37.7313	-0.510019	3.01685e-22	1.21531e-20
ENSG00000174371	EXO1	14.6981	9.10809	-0.665292	3.21597e-22	1.292e-20
ENSG00000155657	TTN	0.435132	0.648641	0.570545	3.49964e-22	1.40214e-20
ENSG00000076003	MCM6	35.0262	24.7391	-0.498795	4.70001e-22	1.87797e-20
ENSG00000163001	CFAP36	8.77518	14.3716	0.709225	5.03688e-22	2.00611e-20
ENSG00000143603	KCNN3	1.90185	3.04447	0.703206	5.04793e-22	2.00611e-20
ENSG00000180198	RCC1	40.4335	27.7449	-0.546043	5.4685e-22	2.16741e-20
ENSG00000139182	CLSTN3	1.57466	3.10349	0.985081	5.80228e-22	2.29353e-20
ENSG00000079739	PGM1	10.5803	16.6132	0.659624	6.07004e-22	2.39296e-20
ENSG00000115884	SDC1	6.9742	3.5556	-0.97476	6.30622e-22	2.47944e-20
ENSG00000175216	CKAP5	44.9402	33.4499	-0.426076	6.68446e-22	2.62116e-20
ENSG00000138756	BMP2K	4.10182	2.48144	-0.708584	9.27776e-22	3.62841e-20
ENSG00000198431	TXNRD1	59.1364	43.6427	-0.438128	1.39217e-21	5.43019e-20
ENSG00000138778	CENPE	25.9691	15.3246	-0.754618	1.41692e-21	5.51216e-20
ENSG00000114573	ATP6V1A	28.2268	40.1025	0.504063	1.65471e-21	6.42029e-20
ENSG00000145730	PAM	66.6975	88.6548	0.41057	1.66817e-21	6.45553e-20
ENSG00000198589	LRBA	11.2609	15.6987	0.479156	1.70767e-21	6.59106e-20
ENSG00000149212	SESN3	3.20086	5.29059	0.729684	1.75239e-21	6.74601e-20
ENSG00000275126	HIST1H4L	169.601	88.2636	-0.941861	1.77601e-21	6.81913e-20
ENSG00000164508	HIST1H2AA	110.398	59.3338	-0.871387	1.95403e-21	7.48316e-20
ENSG00000175130	MARCKSL1	104.822	76.126	-0.460776	2.12513e-21	8.11734e-20
ENSG00000151693	ASAP2	15.1347	10.1711	-0.565439	2.25037e-21	8.57351e-20
ENSG00000110218	PANX1	18.7029	11.9755	-0.635476	2.51315e-21	9.54997e-20
ENSG00000106460	TMEM106B	5.07567	7.41253	0.543166	2.5259e-21	9.57376e-20
ENSG00000153993	SEMA3D	20.0825	29.2765	0.543311	2.72447e-21	1.02999e-19
ENSG00000129566	TEP1	1.49943	2.7172	0.840944	2.81605e-21	1.06189e-19
ENSG00000143476	DTL	23.7588	16.5058	-0.519662	2.91622e-21	1.09686e-19
ENSG00000138092	CENPO	20.3262	14.0681	-0.542903	3.19114e-21	1.19721e-19
ENSG00000189057	FAM111B	19.3482	11.2238	-0.759101	3.29914e-21	1.23458e-19
ENSG00000168496	FEN1	47.501	31.5935	-0.583148	3.53522e-21	1.31958e-19
ENSG00000184588	PDE4B	4.18022	7.05717	0.747428	3.61409e-21	1.34561e-19
ENSG00000077514	POLD3	9.05588	5.54519	-0.690665	3.87893e-21	1.44058e-19
ENSG00000132386	SERPINF1	6.5504	13.1009	1.00517	4.28132e-21	1.58603e-19
ENSG00000163535	SGO2	24.4089	15.1999	-0.6733	4.562e-21	1.68577e-19
ENSG00000221963	APOL6	10.0854	15.1292	0.589906	4.8204e-21	1.7768e-19
ENSG00000173207	CKS1B	89.7737	64.5605	-0.477805	4.93758e-21	1.81545e-19
ENSG00000183775	KCTD16	1.51821	2.83233	0.91678	6.50831e-21	2.38703e-19
ENSG00000129675	ARHGEF6	3.62748	5.96588	0.731922	7.63198e-21	2.7922e-19
ENSG00000163565	IFI16	20.6088	31.2017	0.599565	7.86448e-21	2.87015e-19
ENSG00000147912	FBXO10	3.06917	5.74899	0.8846	8.02903e-21	2.92296e-19
ENSG00000092964	DPYSL2	43.3279	30.0728	-0.528384	1.03711e-20	3.76629e-19
ENSG00000152689	RASGRP3	0.156774	0.53717	1.80381	1.17729e-20	4.26485e-19
ENSG00000112773	FAM46A	7.21115	11.0107	0.603135	1.25579e-20	4.53808e-19
ENSG00000112893	MAN2A1	9.09746	12.7573	0.492814	1.30336e-20	4.69847e-19
ENSG00000172687	ZNF738	12.5005	7.34302	-0.785523	1.34507e-20	4.83701e-19
ENSG00000100297	MCM5	20.7462	14.0916	-0.556878	1.37e-20	4.91465e-19
ENSG00000178033	FAM26E	3.71922	6.37617	0.766151	1.61808e-20	5.79054e-19
ENSG00000204217	BMPR2	9.53828	6.47703	-0.547223	1.93882e-20	6.92153e-19
ENSG00000153956	CACNA2D1	18.6213	27.2311	0.551876	2.52027e-20	8.97558e-19
ENSG00000122952	ZWINT	77.2514	53.7176	-0.533078	2.53019e-20	8.98919e-19
ENSG00000117228	GBP1	0.690241	1.80408	1.37034	2.54394e-20	9.0163e-19
ENSG00000119899	SLC17A5	5.02672	8.70323	0.802215	2.77471e-20	9.81064e-19
ENSG00000154305	MIA3	11.5899	16.6303	0.525259	2.81014e-20	9.91214e-19
ENSG00000144278	GALNT13	5.48624	8.87269	0.689798	2.9438e-20	1.03588e-18
ENSG00000163328	GPR155	0.353119	0.986829	1.45805	3.0608e-20	1.0743e-18
ENSG00000152556	PFKM	18.0568	25.9222	0.517296	3.06756e-20	1.0743e-18
ENSG00000104213	PDGFRL	6.91724	13.5943	0.970881	3.38194e-20	1.18159e-18
ENSG00000140534	TICRR	7.07604	3.96296	-0.813859	3.46013e-20	1.20606e-18
ENSG00000140451	PIF1	3.53577	1.6517	-1.10691	3.48788e-20	1.21286e-18
ENSG00000198830	HMGN2	138.235	99.7805	-0.473116	3.63601e-20	1.2614e-18
ENSG00000129003	VPS13C	3.11348	4.51866	0.537792	3.98696e-20	1.3799e-18
ENSG00000136868	SLC31A1	16.6963	23.4877	0.497217	5.83936e-20	2.01287e-18
ENSG00000169435	RASSF6	0.29781	1.15462	1.90802	5.8431e-20	2.01287e-18
ENSG00000128944	KNSTRN	17.64	11.7729	-0.580106	5.94428e-20	2.04295e-18
ENSG00000112769	LAMA4	9.68325	16.8197	0.79702	5.98752e-20	2.05302e-18
ENSG00000112144	ICK	6.07747	3.23689	-0.908122	7.212e-20	2.46714e-18
ENSG00000172183	ISG20	0.895947	1.88834	1.08783	7.73347e-20	2.6394e-18
ENSG00000091879	ANGPT2	23.1555	33.6975	0.539314	8.4946e-20	2.89248e-18
ENSG00000150275	PCDH15	13.6439	18.7282	0.459719	8.99874e-20	3.05708e-18
ENSG00000003436	TFPI	20.2049	29.6457	0.552803	9.17063e-20	3.10832e-18
ENSG00000145246	ATP10D	6.11743	9.63492	0.651037	9.35156e-20	3.16237e-18
ENSG00000137309	HMGA1	75.1066	53.9136	-0.474542	1.03307e-19	3.48547e-18
ENSG00000111144	LTA4H	22.8102	31.2404	0.448847	1.17228e-19	3.94615e-18
ENSG00000091136	LAMB1	74.5407	100.07	0.424623	1.19816e-19	4.02406e-18
ENSG00000165891	E2F7	4.35201	2.50176	-0.798486	1.24177e-19	4.16106e-18
ENSG00000104765	BNIP3L	10.8151	15.8126	0.548261	1.27222e-19	4.25341e-18
ENSG00000129534	MIS18BP1	10.8593	7.22891	-0.582346	1.41348e-19	4.71501e-18
ENSG00000162688	AGL	8.71918	12.4023	0.511308	1.55838e-19	5.18664e-18
ENSG00000198142	SOWAHC	11.4032	6.51072	-0.791502	1.66728e-19	5.53656e-18
ENSG00000000971	CFH	7.46053	11.269	0.596328	2.02263e-19	6.7015e-18
ENSG00000102003	SYP	0.138322	0.834916	2.5185	2.13125e-19	7.04555e-18
ENSG00000162607	USP1	63.9604	45.0628	-0.500141	2.18824e-19	7.21775e-18
ENSG00000143324	XPR1	17.1947	23.7133	0.465081	2.20735e-19	7.26454e-18
ENSG00000162736	NCSTN	13.9721	21.0776	0.603523	2.48961e-19	8.17524e-18
ENSG00000176887	SOX11	11.5568	7.75789	-0.573774	2.50133e-19	8.19547e-18
ENSG00000148180	GSN	25.0725	37.8955	0.59516	2.58039e-19	8.43577e-18
ENSG00000071967	CYBRD1	34.0925	45.7063	0.422668	2.81787e-19	9.19175e-18
ENSG00000162735	PEX19	15.6904	23.7306	0.587001	2.88994e-19	9.40604e-18
ENSG00000204386	NEU1	7.13927	10.8026	0.602108	2.93228e-19	9.52281e-18
ENSG00000147548	NSD3	19.1859	14.3548	-0.421107	3.08405e-19	9.99369e-18
ENSG00000064300	NGFR	11.9787	6.6289	-0.858147	3.09976e-19	1.00226e-17
ENSG00000039560	RAI14	27.2503	19.8914	-0.452566	3.26013e-19	1.0518e-17
ENSG00000108306	FBXL20	0.545311	1.18244	1.1508	3.26987e-19	1.05264e-17
ENSG00000093009	CDC45	14.9048	9.22373	-0.678462	3.67019e-19	1.17894e-17
ENSG00000078018	MAP2	28.7419	40.2237	0.484979	4.203e-19	1.34715e-17
ENSG00000158467	AHCYL2	4.27405	7.03317	0.713871	4.21507e-19	1.34809e-17
ENSG00000116138	DNAJC16	4.90271	7.67273	0.636193	4.59313e-19	1.46583e-17
ENSG00000187741	FANCA	4.61304	2.83966	-0.69541	5.33943e-19	1.70031e-17
ENSG00000275714	HIST1H3A	116.536	70.8944	-0.709712	5.37061e-19	1.70656e-17
ENSG00000029534	ANK1	5.33386	7.97183	0.582803	5.42844e-19	1.72122e-17
ENSG00000115525	ST3GAL5	2.98985	4.39806	0.559027	5.64102e-19	1.78479e-17
ENSG00000157796	WDR19	4.73348	7.01209	0.557272	5.90361e-19	1.86387e-17
ENSG00000100664	EIF5	52.9415	39.0154	-0.439659	6.55554e-19	2.06527e-17
ENSG00000116539	ASH1L	15.4067	11.0056	-0.475904	6.59422e-19	2.07303e-17
ENSG00000144354	CDCA7	37.309	25.7313	-0.533319	7.16928e-19	2.24902e-17
ENSG00000103994	ZNF106	15.538	11.0908	-0.490557	7.61816e-19	2.38476e-17
ENSG00000125148	MT2A	18.1941	9.59965	-0.90826	7.65504e-19	2.39123e-17
ENSG00000163507	KIAA1524	34.1261	23.4379	-0.537201	8.95682e-19	2.79195e-17
ENSG00000129173	E2F8	6.59767	3.63388	-0.834313	9.06507e-19	2.81973e-17
ENSG00000172000	ZNF556	3.3811	5.66402	0.738941	9.36634e-19	2.90731e-17
ENSG00000166181	API5	33.6611	23.5676	-0.512207	1.04263e-18	3.22951e-17
ENSG00000005810	MYCBP2	5.29153	7.35046	0.481874	1.15304e-18	3.56402e-17
ENSG00000114503	NCBP2	28.0692	18.8336	-0.574066	1.22159e-18	3.76801e-17
ENSG00000169635	HIC2	5.24203	3.27448	-0.6669	1.29536e-18	3.98722e-17
ENSG00000138413	IDH1	36.0748	49.0268	0.442361	1.36978e-18	4.20749e-17
ENSG00000103540	CCP110	6.15689	4.07733	-0.594476	1.55508e-18	4.76674e-17
ENSG00000060718	COL11A1	4.61791	7.36678	0.663382	2.26213e-18	6.91967e-17
ENSG00000110422	HIPK3	14.3401	20.1812	0.489452	2.2906e-18	6.99227e-17
ENSG00000107551	RASSF4	1.05097	1.96618	0.881615	2.30092e-18	7.00925e-17
ENSG00000185420	SMYD3	3.84151	6.54049	0.757388	2.36249e-18	7.18197e-17
ENSG00000157456	CCNB2	14.9579	9.51399	-0.660936	2.83011e-18	8.58582e-17
ENSG00000121892	PDS5A	25.1598	18.7967	-0.417689	3.01461e-18	9.12679e-17
ENSG00000203727	SAMD5	36.6341	48.7299	0.413638	3.10384e-18	9.37768e-17
ENSG00000167779	IGFBP6	59.8228	90.4087	0.596236	3.22014e-18	9.70916e-17
ENSG00000204262	COL5A2	177.82	235.257	0.403389	3.30408e-18	9.9419e-17
ENSG00000139372	TDG	15.3998	21.81	0.504766	3.31585e-18	9.95701e-17
ENSG00000127337	YEATS4	26.5448	16.6518	-0.658127	3.52179e-18	1.05539e-16
ENSG00000181852	RNF41	9.82128	14.3566	0.548461	3.677e-18	1.09757e-16
ENSG00000182963	GJC1	6.63448	4.49423	-0.569388	3.67743e-18	1.09757e-16
ENSG00000143401	ANP32E	108.22	73.3613	-0.559278	3.89727e-18	1.16084e-16
ENSG00000110693	SOX6	0.368091	0.727354	1.0038	3.94651e-18	1.17313e-16
ENSG00000175066	GK5	1.99023	3.4184	0.774597	4.38807e-18	1.30176e-16
ENSG00000196743	GM2A	2.02539	3.73187	0.882829	4.46991e-18	1.32338e-16
ENSG00000124610	HIST1H1A	40.7933	22.0406	-0.864282	4.57687e-18	1.35233e-16
ENSG00000165359	INTS6L	3.29726	5.27586	0.687965	4.85142e-18	1.43059e-16
ENSG00000076067	RBMS2	3.05594	5.13013	0.734953	4.96303e-18	1.46058e-16
ENSG00000248383	PCDHAC1	2.16128	3.8245	0.838019	5.26411e-18	1.5461e-16
ENSG00000152402	GUCY1A2	11.2436	15.7995	0.491521	5.90654e-18	1.73133e-16
ENSG00000060762	MPC1	21.4392	32.6011	0.593061	6.18375e-18	1.80899e-16
ENSG00000106462	EZH2	17.9805	11.8051	-0.610925	6.44981e-18	1.88309e-16
ENSG00000167460	TPM4	80.1108	60.4596	-0.4046	6.62158e-18	1.92942e-16
ENSG00000148848	ADAM12	26.6162	35.5509	0.419297	7.1916e-18	2.09138e-16
ENSG00000051341	POLQ	11.392	7.70421	-0.548402	7.37654e-18	2.14094e-16
ENSG00000131238	PPT1	51.3296	67.1372	0.387363	7.72545e-18	2.2378e-16
ENSG00000129422	MTUS1	5.33842	7.72957	0.532187	8.11335e-18	2.34555e-16
ENSG00000156256	USP16	15.8041	10.428	-0.584205	8.21982e-18	2.37168e-16
ENSG00000151348	EXT2	14.6366	21.2963	0.53326	8.31201e-18	2.39205e-16
ENSG00000196230	TUBB	547.194	415.215	-0.398151	8.32285e-18	2.39205e-16
ENSG00000012048	BRCA1	11.7099	8.27838	-0.501292	8.43826e-18	2.4205e-16
ENSG00000278637	HIST1H4A	135.992	68.1933	-0.961298	8.874e-18	2.54055e-16
ENSG00000070540	WIPI1	2.73845	5.31124	0.932096	8.93233e-18	2.55229e-16
ENSG00000158402	CDC25C	7.01673	3.7122	-0.977367	1.07206e-17	3.05735e-16
ENSG00000151012	SLC7A11	4.44758	2.44398	-0.851513	1.16686e-17	3.32127e-16
ENSG00000119397	CNTRL	10.4214	7.16022	-0.535427	1.27089e-17	3.61041e-16
ENSG00000102265	TIMP1	56.5953	81.9724	0.531797	1.30513e-17	3.70054e-16
ENSG00000132819	RBM38	9.95426	5.62736	-0.785677	1.40075e-17	3.96406e-16
ENSG00000113658	SMAD5	17.2248	12.7861	-0.428835	1.45046e-17	4.09686e-16
ENSG00000145819	ARHGAP26	0.463414	0.967281	1.04287	1.48497e-17	4.18076e-16
ENSG00000135902	CHRND	20.0082	31.6433	0.661536	1.48584e-17	4.18076e-16
ENSG00000197771	MCMBP	44.3514	31.7134	-0.47799	1.62467e-17	4.5627e-16
ENSG00000139318	DUSP6	178.607	228.564	0.355929	1.69106e-17	4.74012e-16
ENSG00000162852	CNST	11.5163	16.1249	0.483311	1.74353e-17	4.87092e-16
ENSG00000177683	THAP5	10.2525	6.59839	-0.640947	1.74433e-17	4.87092e-16
ENSG00000197956	S100A6	152.176	211.286	0.469706	2.00498e-17	5.58816e-16
ENSG00000165669	FAM204A	7.04816	4.75325	-0.565462	2.02712e-17	5.63923e-16
ENSG00000168394	TAP1	2.9784	6.46089	1.11274	2.09026e-17	5.80393e-16
ENSG00000085999	RAD54L	9.10961	5.57962	-0.698156	2.3391e-17	6.48265e-16
ENSG00000085998	POMGNT1	9.6864	13.9287	0.51594	2.39649e-17	6.62925e-16
ENSG00000100504	PYGL	16.9225	24.1386	0.515781	2.59142e-17	7.15503e-16
ENSG00000139154	AEBP2	12.1479	8.32496	-0.537431	2.97623e-17	8.20215e-16
ENSG00000156265	MAP3K7CL	5.68022	9.00602	0.674088	3.02043e-17	8.30844e-16
ENSG00000198873	GRK5	7.97759	12.9283	0.700329	3.04109e-17	8.3497e-16
ENSG00000100796	PPP4R3A	16.7876	11.6134	-0.52778	3.05329e-17	8.3676e-16
ENSG00000204116	CHIC1	4.80886	7.93584	0.725898	3.14868e-17	8.61302e-16
ENSG00000137656	BUD13	13.205	8.13957	-0.696521	3.55837e-17	9.71566e-16
ENSG00000023318	ERP44	19.4049	27.3474	0.50137	3.76277e-17	1.02548e-15
ENSG00000094804	CDC6	19.8469	14.1558	-0.487296	4.71313e-17	1.28211e-15
ENSG00000135454	B4GALNT1	5.88731	3.68932	-0.665808	4.90092e-17	1.33074e-15
ENSG00000162512	SDC3	12.2637	8.07469	-0.600666	4.94631e-17	1.34059e-15
ENSG00000077232	DNAJC10	19.2365	25.6995	0.417497	5.0195e-17	1.35794e-15
ENSG00000122335	SERAC1	4.28187	6.23117	0.544791	5.06023e-17	1.36645e-15
ENSG00000169429	CXCL8	5.04947	9.58752	0.945451	5.43168e-17	1.46407e-15
ENSG00000231607	DLEU2	4.27172	2.38429	-0.82242	5.55606e-17	1.49486e-15
ENSG00000154736	ADAMTS5	2.85734	4.32379	0.604374	5.68281e-17	1.52618e-15
ENSG00000152240	HAUS1	26.2807	16.6543	-0.651741	5.85458e-17	1.56945e-15
ENSG00000082898	XPO1	59.6065	43.7972	-0.442962	5.94026e-17	1.58953e-15
ENSG00000183741	CBX6	21.4719	30.3701	0.501912	6.36041e-17	1.69888e-15
ENSG00000111540	RAB5B	8.85227	12.3527	0.477493	7.20107e-17	1.91994e-15
ENSG00000116871	MAP7D1	20.1069	14.1093	-0.506122	7.73705e-17	2.05912e-15
ENSG00000255717	SNHG1	76.5551	57.7473	-0.407584	9.35412e-17	2.48499e-15
ENSG00000186951	PPARA	0.951819	1.64503	0.792283	9.84157e-17	2.60979e-15
ENSG00000149084	HSD17B12	11.2015	15.4163	0.465604	9.88789e-17	2.61736e-15
ENSG00000120539	MASTL	14.3221	9.07371	-0.629975	1.02262e-16	2.70207e-15
ENSG00000075223	SEMA3C	32.6064	44.1318	0.435657	1.07589e-16	2.83774e-15
ENSG00000051180	RAD51	9.67313	5.45793	-0.800227	1.11863e-16	2.94521e-15
ENSG00000188641	DPYD	8.69282	12.6035	0.537345	1.20381e-16	3.16382e-15
ENSG00000080839	RBL1	6.81196	4.29527	-0.653759	1.21517e-16	3.18799e-15
ENSG00000126215	XRCC3	3.46694	2.10052	-0.725702	1.2421e-16	3.25284e-15
ENSG00000163191	S100A11	450.289	327.187	-0.459661	1.33584e-16	3.49212e-15
ENSG00000166257	SCN3B	0.284009	0.785102	1.42012	1.36703e-16	3.56735e-15
ENSG00000109674	NEIL3	10.2975	5.17227	-0.989289	1.39229e-16	3.62685e-15
ENSG00000177733	HNRNPA0	15.2179	11.2264	-0.434933	1.46754e-16	3.81612e-15
ENSG00000166147	FBN1	6.51478	9.13488	0.484676	1.53565e-16	3.9862e-15
ENSG00000084710	EFR3B	4.54469	7.07179	0.624959	1.55461e-16	4.02833e-15
ENSG00000166794	PPIB	166.928	216.986	0.37714	1.57667e-16	4.07831e-15
ENSG00000154839	SKA1	14.3128	8.97886	-0.672506	1.63673e-16	4.22626e-15
ENSG00000123374	CDK2	19.4719	13.6649	-0.499672	1.67128e-16	4.30794e-15
ENSG00000100526	CDKN3	16.1904	9.69938	-0.721731	1.68373e-16	4.33244e-15
ENSG00000166164	BRD7	11.1348	7.87001	-0.504022	1.70115e-16	4.36963e-15
ENSG00000110492	MDK	71.466	51.4313	-0.462933	1.79118e-16	4.5929e-15
ENSG00000196247	ZNF107	7.45789	4.78855	-0.619306	1.80923e-16	4.63113e-15
ENSG00000165490	DDIAS	9.93698	6.20481	-0.684477	1.83628e-16	4.69223e-15
ENSG00000006453	BAIAP2L1	12.9432	7.73372	-0.722941	1.84129e-16	4.69687e-15
ENSG00000137959	IFI44L	5.06595	7.39863	0.54712	1.92927e-16	4.91281e-15
ENSG00000128594	LRRC4	2.02387	0.745742	-1.41824	2.17258e-16	5.52284e-15
ENSG00000107372	ZFAND5	21.3213	15.294	-0.486847	2.21902e-16	5.6312e-15
ENSG00000172164	SNTB1	5.59104	8.82668	0.653771	2.39744e-16	6.07351e-15
ENSG00000108055	SMC3	75.4943	56.022	-0.427267	2.44168e-16	6.17498e-15
ENSG00000136824	SMC2	48.5426	36.5965	-0.403455	2.69603e-16	6.80656e-15
ENSG00000116406	EDEM3	32.2135	42.9767	0.416076	2.73987e-16	6.90542e-15
ENSG00000159167	STC1	9.49793	15.8216	0.73752	2.95927e-16	7.44565e-15
ENSG00000153044	CENPH	14.0416	7.75236	-0.839419	3.07698e-16	7.72862e-15
ENSG00000116095	PLEKHA3	2.19615	3.26801	0.574903	3.24937e-16	8.14774e-15
ENSG00000126709	IFI6	26.4015	44.6378	0.768242	3.46337e-16	8.66961e-15
ENSG00000123975	CKS2	177.081	126	-0.485996	3.7133e-16	9.27948e-15
ENSG00000160957	RECQL4	18.0808	11.5528	-0.63602	3.97709e-16	9.92187e-15
ENSG00000149428	HYOU1	33.9569	46.1012	0.441339	4.03522e-16	1.00499e-14
ENSG00000114796	KLHL24	1.91516	3.13709	0.714499	4.85252e-16	1.2065e-14
ENSG00000137509	PRCP	1.86517	3.03038	0.690512	4.87713e-16	1.21058e-14
ENSG00000099783	HNRNPM	57.8373	44.2349	-0.383982	5.07564e-16	1.25773e-14
ENSG00000141526	SLC16A3	6.60153	4.41519	-0.57509	5.63038e-16	1.39286e-14
ENSG00000136436	CALCOCO2	6.87583	9.59277	0.474393	5.89949e-16	1.45699e-14
ENSG00000142687	KIAA0319L	7.02257	9.9746	0.504991	6.47918e-16	1.59748e-14
ENSG00000137414	FAM8A1	6.18333	9.51541	0.632833	6.92684e-16	1.705e-14
ENSG00000070081	NUCB2	5.45242	8.16219	0.588377	7.78929e-16	1.91409e-14
ENSG00000144867	SRPRB	28.5496	38.3385	0.42689	8.0811e-16	1.98249e-14
ENSG00000187446	CHP1	16.2627	22.2747	0.464151	8.21598e-16	2.01223e-14
ENSG00000168264	IRF2BP2	15.2069	10.4246	-0.536867	8.24966e-16	2.01713e-14
ENSG00000100983	GSS	21.6523	32.4652	0.575698	8.52944e-16	2.08209e-14
ENSG00000186871	ERCC6L	9.7223	6.38299	-0.610973	9.93967e-16	2.42232e-14
ENSG00000168439	STIP1	83.796	65.8786	-0.347861	1.0287e-15	2.50283e-14
ENSG00000132326	PER2	2.96891	1.63852	-0.868941	1.04515e-15	2.53867e-14
ENSG00000182670	TTC3	23.4969	29.8908	0.347806	1.04914e-15	2.54417e-14
ENSG00000167522	ANKRD11	8.93905	6.66216	-0.426446	1.06869e-15	2.58733e-14
ENSG00000136450	SRSF1	182.551	141.034	-0.370629	1.10109e-15	2.66138e-14
ENSG00000138642	HERC6	7.33919	10.7932	0.560065	1.13016e-15	2.72718e-14
ENSG00000137992	DBT	5.28533	7.58795	0.521036	1.20575e-15	2.90484e-14
ENSG00000071539	TRIP13	19.413	12.8412	-0.578213	1.21172e-15	2.91445e-14
ENSG00000136169	SETDB2	0.836889	1.72491	1.02952	1.25615e-15	3.01641e-14
ENSG00000077312	SNRPA	41.609	29.9118	-0.465686	1.42259e-15	3.41051e-14
ENSG00000152332	UHMK1	34.6357	45.3536	0.389216	1.4852e-15	3.55483e-14
ENSG00000164211	STARD4	11.7892	16.5754	0.485128	1.51748e-15	3.62621e-14
ENSG00000154978	VOPP1	14.5778	10.0915	-0.541863	1.54346e-15	3.68232e-14
ENSG00000111110	PPM1H	0.392872	0.992342	1.29128	1.61715e-15	3.85191e-14
ENSG00000213551	DNAJC9	37.5309	27.4923	-0.440844	1.71769e-15	4.08477e-14
ENSG00000115762	PLEKHB2	20.7215	26.9781	0.38093	1.75495e-15	4.16667e-14
ENSG00000167553	TUBA1C	95.5634	72.1123	-0.406994	1.93414e-15	4.58472e-14
ENSG00000156931	VPS8	3.67656	5.45389	0.553466	2.03508e-15	4.81624e-14
ENSG00000125648	SLC25A23	3.65215	6.18763	0.745858	2.05719e-15	4.86078e-14
ENSG00000166783	MARF1	6.41499	8.76107	0.448664	2.07706e-15	4.89986e-14
ENSG00000152492	CCDC50	8.48428	6.06396	-0.485173	2.17011e-15	5.1112e-14
ENSG00000153904	DDAH1	12.2052	16.9921	0.481458	2.21893e-15	5.21785e-14
ENSG00000095587	TLL2	42.3843	56.1726	0.405179	2.43763e-15	5.72299e-14
ENSG00000049246	PER3	2.59767	1.52221	-0.808361	2.61045e-15	6.119e-14
ENSG00000196182	STK40	24.9706	18.5209	-0.428104	2.86864e-15	6.71352e-14
ENSG00000204967	PCDHA4	0.521384	0.984514	0.928358	3.03787e-15	7.0881e-14
ENSG00000157833	GAREM2	2.60991	1.32032	-0.926715	3.03831e-15	7.0881e-14
ENSG00000106258	CYP3A5	0.239006	0.720664	1.58931	3.13608e-15	7.30464e-14
ENSG00000136643	RPS6KC1	30.0877	40.2628	0.418545	3.17264e-15	7.37814e-14
ENSG00000111445	RFC5	20.2441	13.7544	-0.540189	3.19559e-15	7.41982e-14
ENSG00000143816	WNT9A	0.674436	1.70182	1.33701	3.45946e-15	8.01986e-14
ENSG00000145390	USP53	2.94423	4.36895	0.563567	3.89592e-15	9.01751e-14
ENSG00000042445	RETSAT	4.55352	7.40768	0.705987	3.91841e-15	9.05533e-14
ENSG00000122218	COPA	60.1199	78.5638	0.38447	4.31428e-15	9.95458e-14
ENSG00000006007	GDE1	20.3359	27.3454	0.432784	4.93714e-15	1.13739e-13
ENSG00000108468	CBX1	42.7582	31.662	-0.440034	4.97985e-15	1.14544e-13
ENSG00000115053	NCL	260.482	203.7	-0.354394	5.25112e-15	1.20596e-13
ENSG00000187607	ZNF286A	8.12589	5.71623	-0.50629	5.76074e-15	1.32094e-13
ENSG00000130303	BST2	1.23519	3.95005	1.66704	5.90743e-15	1.35247e-13
ENSG00000198604	BAZ1A	18.5681	13.2844	-0.478723	6.26899e-15	1.43302e-13
ENSG00000136527	TRA2B	28.5482	22.0124	-0.373328	6.86086e-15	1.56589e-13
ENSG00000133321	RARRES3	1.29821	3.62494	1.48005	7.15753e-15	1.63108e-13
ENSG00000187867	PALM3	4.80571	2.41766	-1.02184	7.27021e-15	1.6542e-13
ENSG00000082781	ITGB5	3.73348	5.95552	0.652865	7.92833e-15	1.80116e-13
ENSG00000128951	DUT	17.4366	10.2828	-0.757448	8.0931e-15	1.83576e-13
ENSG00000106066	CPVL	28.6144	39.5789	0.460709	8.11006e-15	1.83678e-13
ENSG00000102359	SRPX2	5.07811	7.7262	0.615058	8.26798e-15	1.86968e-13
ENSG00000008869	HEATR5B	7.49305	10.6006	0.490704	8.40194e-15	1.89706e-13
ENSG00000168280	KIF5C	5.0197	3.36589	-0.58108	8.69664e-15	1.9606e-13
ENSG00000187522	HSPA14	5.58877	3.27861	-0.763985	9.42975e-15	2.12263e-13
ENSG00000072274	TFRC	79.3914	63.05	-0.33398	9.6923e-15	2.1784e-13
ENSG00000156136	DCK	14.7951	10.0588	-0.552273	9.71414e-15	2.17999e-13
ENSG00000198034	RPS4X	240.406	305.941	0.346802	1.05089e-14	2.35477e-13
ENSG00000030110	BAK1	7.29238	11.7564	0.67482	1.06517e-14	2.38314e-13
ENSG00000138496	PARP9	8.46121	11.5102	0.448045	1.11502e-14	2.4909e-13
ENSG00000075568	TMEM131	8.86911	6.29014	-0.493981	1.1554e-14	2.57718e-13
ENSG00000105854	PON2	75.6733	99.6448	0.39849	1.17716e-14	2.62177e-13
ENSG00000139921	TMX1	23.7649	17.5298	-0.43919	1.24918e-14	2.77797e-13
ENSG00000142541	RPL13A	756.655	980.905	0.373992	1.27228e-14	2.82507e-13
ENSG00000214357	NEURL1B	0.527686	0.143654	-1.88615	1.28928e-14	2.85851e-13
ENSG00000016864	GLT8D1	11.3443	16.2704	0.509679	1.29212e-14	2.85975e-13
ENSG00000138685	FGF2	4.86882	7.0968	0.565639	1.29371e-14	2.85975e-13
ENSG00000109475	RPL34	121.517	159.679	0.39227	1.31429e-14	2.90088e-13
ENSG00000101911	PRPS2	16.6992	11.3627	-0.550284	1.33696e-14	2.9465e-13
ENSG00000155592	ZKSCAN2	5.1094	7.26143	0.503032	1.34349e-14	2.95649e-13
ENSG00000106772	PRUNE2	0.866479	1.53309	0.855619	1.41516e-14	3.10954e-13
ENSG00000129103	SUMF2	19.8459	27.7717	0.48221	1.4907e-14	3.27066e-13
ENSG00000170275	CRTAP	23.2989	30.5954	0.391417	1.54974e-14	3.39514e-13
ENSG00000029993	HMGB3	29.4681	21.6976	-0.446092	1.55399e-14	3.39941e-13
ENSG00000181104	F2R	8.37361	5.27143	-0.686472	1.66107e-14	3.62827e-13
ENSG00000161996	WDR90	1.75486	1.01577	-0.79053	1.7229e-14	3.75775e-13
ENSG00000160014	CALM3	52.3341	39.9905	-0.390324	1.82593e-14	3.9766e-13
ENSG00000065675	PRKCQ	3.56598	6.16719	0.807973	1.83381e-14	3.98786e-13
ENSG00000100596	SPTLC2	3.59336	5.46085	0.582076	1.85958e-14	4.03795e-13
ENSG00000132549	VPS13B	4.27982	5.99313	0.489387	1.95386e-14	4.23643e-13
ENSG00000122378	FAM213A	41.9185	53.3801	0.349839	1.97258e-14	4.27073e-13
ENSG00000138758	SEPT11	58.4034	45.7815	-0.350463	2.05121e-14	4.43446e-13
ENSG00000120334	CENPL	11.1752	7.68318	-0.526062	2.06522e-14	4.45821e-13
ENSG00000136051	WASHC4	32.7481	41.9791	0.360277	2.16045e-14	4.65697e-13
ENSG00000064703	DDX20	19.4354	14.4678	-0.420581	2.17282e-14	4.67679e-13
ENSG00000115318	LOXL3	18.5161	25.5552	0.461402	2.25112e-14	4.83827e-13
ENSG00000145335	SNCA	3.18967	5.35249	0.774802	2.36889e-14	5.08397e-13
ENSG00000162645	GBP2	0.383639	0.94106	1.29805	2.37584e-14	5.09148e-13
ENSG00000112118	MCM3	66.5244	51.3129	-0.375181	2.44802e-14	5.23855e-13
ENSG00000150961	SEC24D	9.9319	13.2228	0.411037	2.54821e-14	5.44505e-13
ENSG00000187772	LIN28B	49.9526	37.5638	-0.408263	2.67031e-14	5.69769e-13
ENSG00000196365	LONP1	29.5967	22.2635	-0.409679	2.69709e-14	5.74652e-13
ENSG00000022267	FHL1	19.215	14.3126	-0.427338	2.71837e-14	5.78349e-13
ENSG00000184009	ACTG1	578.614	452.735	-0.354381	2.84051e-14	6.03466e-13
ENSG00000143469	SYT14	3.4222	5.22205	0.621487	2.93228e-14	6.22066e-13
ENSG00000170525	PFKFB3	7.02463	10.2445	0.538253	3.00722e-14	6.37048e-13
ENSG00000169241	SLC50A1	19.3505	27.4221	0.498554	3.25347e-14	6.88223e-13
ENSG00000104343	UBE2W	4.75327	6.65927	0.489448	3.29648e-14	6.96323e-13
ENSG00000205213	LGR4	5.3796	7.99674	0.562318	3.81508e-14	8.04714e-13
ENSG00000137364	TPMT	4.51617	7.70496	0.768332	3.85499e-14	8.11972e-13
ENSG00000023909	GCLM	14.5775	10.0455	-0.529436	4.00961e-14	8.43334e-13
ENSG00000115993	TRAK2	16.2453	21.1014	0.37535	4.07008e-14	8.54833e-13
ENSG00000103257	SLC7A5	20.9993	14.9185	-0.492668	4.58006e-14	9.60575e-13
ENSG00000138029	HADHB	36.3317	48.2845	0.40876	5.00294e-14	1.04778e-12
ENSG00000072042	RDH11	19.5303	25.6229	0.390243	5.27389e-14	1.10295e-12
ENSG00000136492	BRIP1	9.88087	7.15885	-0.472035	5.40816e-14	1.12943e-12
ENSG00000087087	SRRT	38.7632	30.1631	-0.366828	5.59476e-14	1.16675e-12
ENSG00000105655	ISYNA1	39.4653	27.8169	-0.504131	5.69741e-14	1.18648e-12
ENSG00000117385	P3H1	18.1241	23.6595	0.385262	5.84853e-14	1.21623e-12
ENSG00000259781	HMGB1P6	11.9041	5.26727	-1.18543	6.22164e-14	1.292e-12
ENSG00000132305	IMMT	56.9075	43.5276	-0.384319	6.39636e-14	1.32641e-12
ENSG00000104960	PTOV1	12.2439	8.93794	-0.463696	6.41578e-14	1.32857e-12
ENSG00000114302	PRKAR2A	28.4536	36.2491	0.351298	6.61103e-14	1.36708e-12
ENSG00000143337	TOR1AIP1	14.7591	20.1578	0.452188	6.68878e-14	1.38122e-12
ENSG00000112081	SRSF3	66.1529	51.9048	-0.349133	6.74392e-14	1.39066e-12
ENSG00000111602	TIMELESS	21.6188	15.7874	-0.443063	6.86347e-14	1.41334e-12
ENSG00000131375	CAPN7	12.3955	16.6743	0.433599	6.88863e-14	1.41654e-12
ENSG00000144426	NBEAL1	3.69789	5.15722	0.488148	6.93857e-14	1.42482e-12
ENSG00000102384	CENPI	7.21027	4.62942	-0.611184	7.06175e-14	1.4481e-12
ENSG00000244038	DDOST	84.5469	107.854	0.348687	7.2866e-14	1.49213e-12
ENSG00000197299	BLM	10.0608	7.05346	-0.498719	7.99797e-14	1.63554e-12
ENSG00000126267	COX6B1	108.341	142.88	0.395723	8.19549e-14	1.67361e-12
ENSG00000082146	STRADB	40.6961	54.3213	0.415648	8.31932e-14	1.69654e-12
ENSG00000136490	LIMD2	10.1332	6.60242	-0.602712	8.44135e-14	1.71905e-12
ENSG00000184992	BRI3BP	16.577	12.2646	-0.426468	8.46726e-14	1.72195e-12
ENSG00000102178	UBL4A	20.9557	14.6294	-0.528362	8.67577e-14	1.76192e-12
ENSG00000151414	NEK7	22.6184	30.3859	0.430868	9.26583e-14	1.87917e-12
ENSG00000166483	WEE1	7.78183	5.23145	-0.583262	9.91071e-14	2.00719e-12
ENSG00000124177	CHD6	10.3066	13.2946	0.365322	1.09295e-13	2.21048e-12
ENSG00000164125	FAM198B	1.5235	2.6251	0.771981	1.15794e-13	2.33872e-12
ENSG00000122566	HNRNPA2B1	114.083	83.4449	-0.450393	1.20534e-13	2.43112e-12
ENSG00000100811	YY1	17.8247	13.3458	-0.412075	1.21665e-13	2.45059e-12
ENSG00000187231	SESTD1	1.01877	0.522487	-0.942099	1.24218e-13	2.49859e-12
ENSG00000177602	HASPIN	11.2825	6.3294	-0.785452	1.25643e-13	2.52381e-12
ENSG00000198900	TOP1	41.0211	30.9838	-0.404504	1.37197e-13	2.75215e-12
ENSG00000158528	PPP1R9A	15.84	22.4072	0.496877	1.39685e-13	2.79825e-12
ENSG00000236345	AL354719.2	6.06111	10.985	0.848732	1.47248e-13	2.94576e-12
ENSG00000101695	RNF125	1.05092	1.9532	0.892036	1.51338e-13	3.02348e-12
ENSG00000198176	TFDP1	18.0778	12.9793	-0.48482	1.60664e-13	3.20546e-12
ENSG00000174851	YIF1A	9.90259	15.2057	0.623384	1.68154e-13	3.35036e-12
ENSG00000183684	ALYREF	93.7359	55.8268	-0.743747	1.69955e-13	3.38167e-12
ENSG00000142166	IFNAR1	10.7617	14.512	0.436029	1.74536e-13	3.46814e-12
ENSG00000115216	NRBP1	24.8307	32.4614	0.383595	1.78231e-13	3.53679e-12
ENSG00000115170	ACVR1	12.9414	18.2265	0.493341	1.80796e-13	3.58288e-12
ENSG00000100941	PNN	40.2645	29.5133	-0.444854	1.9856e-13	3.92962e-12
ENSG00000133687	TMTC1	32.5801	40.5479	0.316196	2.10971e-13	4.16964e-12
ENSG00000198856	OSTC	96.07	127.245	0.403475	2.26285e-13	4.46408e-12
ENSG00000070087	PFN2	76.0598	57.8884	-0.390699	2.26474e-13	4.46408e-12
ENSG00000130706	ADRM1	82.8587	63.3645	-0.385905	2.2697e-13	4.46788e-12
ENSG00000197448	GSTK1	3.2764	5.37279	0.692924	2.27559e-13	4.47351e-12
ENSG00000105821	DNAJC2	13.5078	9.17937	-0.55186	2.30095e-13	4.51734e-12
ENSG00000164188	RANBP3L	3.37055	6.22699	0.873295	2.55977e-13	5.01878e-12
ENSG00000140931	CMTM3	19.5096	14.145	-0.460481	2.64026e-13	5.16973e-12
ENSG00000130511	SSBP4	25.1513	17.4436	-0.526342	2.66763e-13	5.21638e-12
ENSG00000170876	TMEM43	44.7049	57.1409	0.352336	2.70303e-13	5.2786e-12
ENSG00000168411	RFWD3	26.8432	20.5782	-0.378488	2.72591e-13	5.31624e-12
ENSG00000138182	KIF20B	37.6424	28.235	-0.411771	2.73005e-13	5.31728e-12
ENSG00000171155	C1GALT1C1	9.65241	15.7008	0.69088	2.75118e-13	5.35138e-12
ENSG00000168917	SLC35G2	3.81059	6.26478	0.70017	2.81353e-13	5.46544e-12
ENSG00000123636	BAZ2B	5.48427	7.18744	0.391019	2.94633e-13	5.71589e-12
ENSG00000173894	CBX2	18.4339	13.0266	-0.506314	3.18911e-13	6.17875e-12
ENSG00000123080	CDKN2C	12.5715	8.4951	-0.572834	3.37219e-13	6.52487e-12
ENSG00000113083	LOX	0.56445	1.32406	1.26684	3.46402e-13	6.69377e-12
ENSG00000172348	RCAN2	1.75226	3.86175	1.13455	3.57063e-13	6.89076e-12
ENSG00000163703	CRELD1	1.07576	2.28606	1.08182	3.65407e-13	7.04256e-12
ENSG00000150347	ARID5B	2.80659	4.15688	0.557685	3.67754e-13	7.07854e-12
ENSG00000001630	CYP51A1	11.528	17.6348	0.606308	3.78977e-13	7.28505e-12
ENSG00000213096	ZNF254	7.96655	5.63573	-0.494506	3.84545e-13	7.38245e-12
ENSG00000162775	RBM15	19.8138	14.5895	-0.433273	3.94815e-13	7.56977e-12
ENSG00000149577	SIDT2	0.410126	0.899915	1.11447	4.05885e-13	7.77191e-12
ENSG00000139178	C1RL	1.57008	3.19029	0.997634	4.07367e-13	7.79016e-12
ENSG00000198964	SGMS1	5.41971	7.75115	0.530607	4.18009e-13	7.98333e-12
ENSG00000169504	CLIC4	66.7437	50.949	-0.384708	4.27093e-13	8.13987e-12
ENSG00000110852	CLEC2B	5.16835	8.77796	0.750303	4.2731e-13	8.13987e-12
ENSG00000160199	PKNOX1	4.71221	2.99	-0.651432	4.28478e-13	8.15158e-12
ENSG00000138750	NUP54	25.7007	18.4066	-0.475973	4.5789e-13	8.69991e-12
ENSG00000155158	TTC39B	0.476485	0.921867	0.901751	4.88331e-13	9.26635e-12
ENSG00000161091	MFSD12	8.6625	12.6065	0.536463	5.1436e-13	9.74771e-12
ENSG00000173114	LRRN3	4.7984	7.87738	0.702478	5.3408e-13	1.0098e-11
ENSG00000166562	SEC11C	7.97575	12.3163	0.631483	5.34213e-13	1.0098e-11
ENSG00000171365	CLCN5	14.5721	18.8413	0.365843	5.53998e-13	1.04586e-11
ENSG00000134109	EDEM1	10.4295	14.2715	0.458746	5.88136e-13	1.10888e-11
ENSG00000101265	RASSF2	1.69286	0.775715	-1.08627	6.05879e-13	1.14088e-11
ENSG00000086475	SEPHS1	16.6851	12.2306	-0.46479	6.34599e-13	1.19343e-11
ENSG00000205903	ZNF316	8.01131	5.08819	-0.621186	6.45672e-13	1.21271e-11
ENSG00000112531	QKI	15.1973	11.7265	-0.371728	6.49158e-13	1.21771e-11
ENSG00000110958	PTGES3	168.811	128.015	-0.396558	6.61771e-13	1.23979e-11
ENSG00000166741	NNMT	8.98775	14.6722	0.719051	6.7609e-13	1.26501e-11
ENSG00000184897	H1FX	61.0062	32.1219	-0.921151	6.87152e-13	1.28408e-11
ENSG00000042980	ADAM28	0.233667	0.629576	1.42265	7.18957e-13	1.34181e-11
ENSG00000112473	SLC39A7	39.6769	51.6883	0.374788	7.22494e-13	1.34671e-11
ENSG00000188554	NBR1	6.86852	9.30729	0.437881	7.33674e-13	1.36582e-11
ENSG00000140332	TLE3	3.3772	2.22277	-0.605253	8.40812e-13	1.5633e-11
ENSG00000091986	CCDC80	4.06623	2.8244	-0.517318	8.50425e-13	1.57918e-11
ENSG00000171792	RHNO1	28.3525	21.0089	-0.444685	8.66493e-13	1.60699e-11
ENSG00000091409	ITGA6	24.6737	31.7187	0.367295	9.30895e-13	1.72426e-11
ENSG00000113742	CPEB4	2.92258	4.41126	0.611615	9.52246e-13	1.7616e-11
ENSG00000185361	TNFAIP8L1	5.08471	3.39089	-0.589222	9.56863e-13	1.76792e-11
ENSG00000011304	PTBP1	41.8572	33.3431	-0.327703	9.60383e-13	1.7722e-11
ENSG00000273604	EPOP	4.0175	2.33128	-0.817907	1.0938e-12	2.01588e-11
ENSG00000115267	IFIH1	3.51818	6.63348	0.927058	1.15588e-12	2.12763e-11
ENSG00000104889	RNASEH2A	21.7504	14.4164	-0.612154	1.18741e-12	2.18294e-11
ENSG00000189306	RRP7A	21.5273	15.5177	-0.463775	1.2712e-12	2.33408e-11
ENSG00000150753	CCT5	94.5653	76.3842	-0.30855	1.27599e-12	2.33995e-11
ENSG00000104756	KCTD9	17.0822	12.487	-0.444502	1.33829e-12	2.45115e-11
ENSG00000141867	BRD4	3.52203	2.47208	-0.504197	1.40387e-12	2.56807e-11
ENSG00000121957	GPSM2	7.79646	5.71818	-0.437703	1.40888e-12	2.57405e-11
ENSG00000142784	WDTC1	3.0859	5.20698	0.749177	1.44462e-12	2.63608e-11
ENSG00000174437	ATP2A2	23.9304	18.6006	-0.36055	1.47504e-12	2.68826e-11
ENSG00000161547	SRSF2	135.855	101.878	-0.415731	1.47712e-12	2.68873e-11
ENSG00000198924	DCLRE1A	13.5037	9.8693	-0.459248	1.50059e-12	2.72807e-11
ENSG00000163346	PBXIP1	24.8197	33.9714	0.453049	1.50355e-12	2.73009e-11
ENSG00000013561	RNF14	16.6224	21.7654	0.385053	1.54908e-12	2.80931e-11
ENSG00000100697	DICER1	21.1515	16.2428	-0.376875	1.57191e-12	2.8472e-11
ENSG00000107984	DKK1	155.633	116.594	-0.419357	1.61613e-12	2.9237e-11
ENSG00000238741	SCARNA7	270.992	380.349	0.487062	1.62766e-12	2.93854e-11
ENSG00000182220	ATP6AP2	7.21097	9.53718	0.405784	1.62831e-12	2.93854e-11
ENSG00000147536	GINS4	19.2982	14.4014	-0.421354	1.68413e-12	3.03556e-11
ENSG00000122483	CCDC18	11.0979	8.13586	-0.451124	1.69493e-12	3.05129e-11
ENSG00000213390	ARHGAP19	12.6709	8.4558	-0.581915	1.72462e-12	3.10095e-11
ENSG00000149809	TM7SF2	1.22627	3.07174	1.29526	1.82571e-12	3.27873e-11
ENSG00000135829	DHX9	139.925	112.09	-0.321881	1.87632e-12	3.3655e-11
ENSG00000149136	SSRP1	52.4453	42.012	-0.319154	1.88282e-12	3.37306e-11
ENSG00000153707	PTPRD	9.81361	12.9707	0.403048	1.97166e-12	3.52793e-11
ENSG00000135424	ITGA7	4.14664	6.1627	0.565045	2.02867e-12	3.62555e-11
ENSG00000094975	SUCO	16.7397	22.6705	0.442261	2.034e-12	3.63066e-11
ENSG00000267041	ZNF850	15.1108	11.5658	-0.375285	2.21087e-12	3.9416e-11
ENSG00000109189	USP46	10.2531	13.7748	0.430719	2.21667e-12	3.94717e-11
ENSG00000049192	ADAMTS6	0.901927	1.71968	0.903771	2.32828e-12	4.14091e-11
ENSG00000182853	VMO1	34.3699	53.1712	0.625255	2.34457e-12	4.16486e-11
ENSG00000141179	PCTP	1.76368	3.03187	0.765899	2.40935e-12	4.27478e-11
ENSG00000110756	HPS5	9.22686	12.2802	0.416632	2.49555e-12	4.42241e-11
ENSG00000115084	SLC35F5	11.8805	15.9144	0.418152	2.58306e-12	4.57199e-11
ENSG00000085832	EPS15	10.8989	14.3334	0.400207	3.07156e-12	5.4301e-11
ENSG00000127586	CHTF18	5.47421	3.57182	-0.642606	3.15333e-12	5.56798e-11
ENSG00000164093	PITX2	8.51324	6.12388	-0.476136	3.16108e-12	5.57499e-11
ENSG00000166451	CENPN	18.5364	12.8695	-0.510763	3.17398e-12	5.59106e-11
ENSG00000265808	SEC22B	16.4431	21.2133	0.368283	3.19713e-12	5.62511e-11
ENSG00000147526	TACC1	16.2442	12.6301	-0.366376	3.33492e-12	5.86056e-11
ENSG00000132718	SYT11	17.254	22.8982	0.409851	3.39879e-12	5.96568e-11
ENSG00000115159	GPD2	51.9228	40.129	-0.371308	3.43817e-12	6.02764e-11
ENSG00000076356	PLXNA2	0.686463	1.12875	0.743055	3.45204e-12	6.04476e-11
ENSG00000149948	HMGA2	63.7972	49.5761	-0.362762	3.77173e-12	6.59672e-11
ENSG00000268001	CARD8-AS1	2.28384	4.61941	1.03956	3.9189e-12	6.846e-11
ENSG00000171160	MORN4	2.46393	4.61564	0.914326	4.0069e-12	6.99145e-11
ENSG00000185164	NOMO2	6.32431	8.93267	0.492711	4.02377e-12	7.01259e-11
ENSG00000157224	CLDN12	15.0149	19.7711	0.388736	4.13187e-12	7.19248e-11
ENSG00000157851	DPYSL5	5.01517	3.28445	-0.611086	4.15773e-12	7.22896e-11
ENSG00000136546	SCN7A	3.71566	7.81856	1.07586	4.23498e-12	7.3546e-11
ENSG00000090447	TFAP4	5.16768	3.5528	-0.536906	4.30209e-12	7.45696e-11
ENSG00000091137	SLC26A4	1.14448	2.1076	0.864482	4.30404e-12	7.45696e-11
ENSG00000156374	PCGF6	18.183	12.3663	-0.547333	4.38416e-12	7.58038e-11
ENSG00000120254	MTHFD1L	23.3622	17.6828	-0.399803	4.38555e-12	7.58038e-11
ENSG00000068912	ERLEC1	24.0983	33.5216	0.477815	4.57298e-12	7.89509e-11
ENSG00000138744	NAAA	6.06849	9.23902	0.592546	4.67505e-12	8.06186e-11
ENSG00000213024	NUP62	18.6409	13.9575	-0.4117	4.71406e-12	8.11964e-11
ENSG00000140406	TLNRD1	7.94136	4.66694	-0.75066	4.791e-12	8.24252e-11
ENSG00000131351	HAUS8	3.95706	2.51464	-0.661998	4.85439e-12	8.34185e-11
ENSG00000062822	POLD1	17.2567	11.9587	-0.527442	4.97774e-12	8.54387e-11
ENSG00000161671	EMC10	3.26031	4.59903	0.500172	5.01366e-12	8.59551e-11
ENSG00000007202	KIAA0100	22.6632	28.7014	0.337485	5.05808e-12	8.6616e-11
ENSG00000127914	AKAP9	26.8436	36.9434	0.460544	5.29571e-12	9.058e-11
ENSG00000109323	MANBA	2.04469	3.62364	0.803131	5.49596e-12	9.38962e-11
ENSG00000145860	RNF145	39.2621	30.3192	-0.377762	5.69433e-12	9.71727e-11
ENSG00000187678	SPRY4	12.9121	18.925	0.55151	5.7497e-12	9.80041e-11
ENSG00000137502	RAB30	0.785204	1.47075	0.863009	5.78716e-12	9.85287e-11
ENSG00000175087	PDIK1L	4.05858	2.44711	-0.730174	5.80562e-12	9.8729e-11
ENSG00000196504	PRPF40A	31.7851	23.7749	-0.41729	5.8654e-12	9.96307e-11
ENSG00000173457	PPP1R14B	146.67	96.7147	-0.595609	5.96521e-12	1.01209e-10
ENSG00000153982	GDPD1	0.67142	2.02835	1.61975	6.03744e-12	1.02317e-10
ENSG00000130821	SLC6A8	6.2512	3.82448	-0.74164	6.12725e-12	1.0372e-10
ENSG00000123473	STIL	17.7248	13.8729	-0.353433	6.21039e-12	1.05007e-10
ENSG00000105371	ICAM4	0.629784	2.40442	1.87947	6.34838e-12	1.07217e-10
ENSG00000112208	BAG2	18.9802	13.483	-0.49406	6.82194e-12	1.14953e-10
ENSG00000143819	EPHX1	3.923	6.89122	0.795894	6.82203e-12	1.14953e-10
ENSG00000188483	IER5L	7.31337	3.99573	-0.850005	6.92678e-12	1.16585e-10
ENSG00000253304	TMEM200B	6.87059	3.87178	-0.859744	6.94139e-12	1.16698e-10
ENSG00000065911	MTHFD2	63.0971	49.2884	-0.354187	7.03152e-12	1.18078e-10
ENSG00000188706	ZDHHC9	5.00174	7.29862	0.546275	7.06378e-12	1.18485e-10
ENSG00000148835	TAF5	19.197	13.2112	-0.537669	7.22961e-12	1.21129e-10
ENSG00000170604	IRF2BP1	11.6524	7.65061	-0.613927	7.43048e-12	1.24353e-10
ENSG00000139625	MAP3K12	6.0894	8.59622	0.50586	7.74405e-12	1.29454e-10
ENSG00000164056	SPRY1	53.8717	42.009	-0.35312	7.94088e-12	1.32594e-10
ENSG00000115232	ITGA4	22.4082	17.4223	-0.365477	8.01977e-12	1.3376e-10
ENSG00000080573	COL5A3	0.909608	1.80887	0.97679	8.22071e-12	1.36956e-10
ENSG00000023171	GRAMD1B	0.414986	0.731472	0.840307	8.26798e-12	1.37588e-10
ENSG00000075624	ACTB	832.867	657.021	-0.342125	8.53951e-12	1.41947e-10
ENSG00000175198	PCCA	2.33717	3.72418	0.689046	8.55409e-12	1.42029e-10
ENSG00000138376	BARD1	19.5874	14.8939	-0.390429	9.0306e-12	1.49772e-10
ENSG00000181789	COPG1	32.5442	42.5498	0.382025	9.2584e-12	1.53377e-10
ENSG00000128590	DNAJB9	10.2107	15.4819	0.601247	9.38317e-12	1.5527e-10
ENSG00000041880	PARP3	4.73213	7.97974	0.731465	9.61257e-12	1.58888e-10
ENSG00000181264	TMEM136	2.22985	3.83535	0.777006	9.711e-12	1.60335e-10
ENSG00000101290	CDS2	4.78266	6.44474	0.425997	9.87916e-12	1.62929e-10
ENSG00000182492	BGN	4.56956	9.15628	0.996879	1.01072e-11	1.66504e-10
ENSG00000105325	FZR1	8.41199	5.96333	-0.502827	1.04243e-11	1.71535e-10
ENSG00000034510	TMSB10	2922.63	2363.9	-0.305666	1.07584e-11	1.76836e-10
ENSG00000064490	RFXANK	12.31	17.9752	0.538429	1.07966e-11	1.77266e-10
ENSG00000090273	NUDC	71.9251	56.5231	-0.350773	1.1459e-11	1.87932e-10
ENSG00000068971	PPP2R5B	1.57417	2.94513	0.927588	1.15736e-11	1.89601e-10
ENSG00000047365	ARAP2	0.16679	0.414674	1.3302	1.18694e-11	1.94113e-10
ENSG00000109654	TRIM2	13.0875	10.0745	-0.373648	1.18753e-11	1.94113e-10
ENSG00000163818	LZTFL1	3.57717	2.30017	-0.627094	1.19571e-11	1.95233e-10
ENSG00000001629	ANKIB1	32.378	40.6396	0.326726	1.20614e-11	1.96718e-10
ENSG00000160058	BSDC1	8.29084	11.4181	0.454097	1.24981e-11	2.03615e-10
ENSG00000142192	APP	77.3166	94.4979	0.289513	1.38973e-11	2.26161e-10
ENSG00000152642	GPD1L	3.12289	4.73534	0.623247	1.41917e-11	2.30698e-10
ENSG00000132773	TOE1	19.2548	14.1681	-0.449402	1.43135e-11	2.3242e-10
ENSG00000124785	NRN1	5.3312	8.29191	0.649426	1.4565e-11	2.36245e-10
ENSG00000182628	SKA2	50.5149	37.3502	-0.43751	1.46046e-11	2.36626e-10
ENSG00000136840	ST6GALNAC4	11.4292	16.4377	0.521293	1.47942e-11	2.39435e-10
ENSG00000136108	CKAP2	18.0834	13.473	-0.421258	1.50423e-11	2.43184e-10
ENSG00000115641	FHL2	2.57126	3.89832	0.572527	1.5203e-11	2.45513e-10
ENSG00000180357	ZNF609	7.36464	5.36927	-0.443859	1.52926e-11	2.46689e-10
ENSG00000101361	NOP56	49.0696	39.5335	-0.313395	1.5327e-11	2.46973e-10
ENSG00000109738	GLRB	1.3649	2.88824	1.05378	1.59397e-11	2.56566e-10
ENSG00000152102	FAM168B	39.9224	31.8412	-0.327682	1.73106e-11	2.78328e-10
ENSG00000137310	TCF19	7.37231	4.42604	-0.704839	1.75601e-11	2.82032e-10
ENSG00000167244	IGF2	35.1105	50.6789	0.530839	1.7727e-11	2.84404e-10
ENSG00000172915	NBEA	0.842692	1.36838	0.686034	1.86221e-11	2.98439e-10
ENSG00000072864	NDE1	10.6675	7.67224	-0.478187	1.91616e-11	3.06752e-10
ENSG00000088305	DNMT3B	4.38551	2.74031	-0.668916	1.95417e-11	3.12497e-10
ENSG00000141934	PLPP2	5.76557	3.94678	-0.560998	1.97242e-11	3.15074e-10
ENSG00000130787	HIP1R	7.93845	12.197	0.61947	2.09177e-11	3.33778e-10
ENSG00000165650	PDZD8	17.0946	13.5814	-0.329767	2.10805e-11	3.36012e-10
ENSG00000137216	TMEM63B	3.02445	5.3871	0.813832	2.16216e-11	3.44265e-10
ENSG00000272325	NUDT3	11.9321	15.332	0.365453	2.19403e-11	3.48962e-10
ENSG00000066044	ELAVL1	18.6393	14.5824	-0.351825	2.19791e-11	3.49203e-10
ENSG00000102312	PORCN	0.72761	1.91912	1.36333	2.21456e-11	3.51469e-10
ENSG00000166503	HDGFL3	7.04415	5.10427	-0.46152	2.21737e-11	3.51537e-10
ENSG00000143801	PSEN2	2.8756	4.70093	0.705179	2.24224e-11	3.55098e-10
ENSG00000071082	RPL31	54.1251	67.9573	0.326153	2.25427e-11	3.5662e-10
ENSG00000117697	NSL1	15.8845	11.7103	-0.437061	2.26337e-11	3.57675e-10
ENSG00000067955	CBFB	36.0706	27.3498	-0.40704	2.30299e-11	3.63547e-10
ENSG00000142230	SAE1	86.0831	69.0672	-0.321729	2.31804e-11	3.65531e-10
ENSG00000111605	CPSF6	27.827	21.8962	-0.341084	2.32163e-11	3.65707e-10
ENSG00000099901	RANBP1	46.912	30.8658	-0.598748	2.44769e-11	3.85152e-10
ENSG00000134539	KLRD1	0.219921	0.435338	0.998392	2.47227e-11	3.88476e-10
ENSG00000130844	ZNF331	2.28667	1.24737	-0.825204	2.47408e-11	3.88476e-10
ENSG00000183963	SMTN	0.980464	0.454224	-1.15876	2.48258e-11	3.89395e-10
ENSG00000143799	PARP1	55.3571	44.6804	-0.311565	2.50112e-11	3.91887e-10
ENSG00000186106	ANKRD46	4.01195	5.64397	0.499562	2.51362e-11	3.93427e-10
ENSG00000166575	TMEM135	7.0778	10.0652	0.504459	2.55574e-11	3.99596e-10
ENSG00000136867	SLC31A2	22.8565	31.3961	0.458644	2.58672e-11	4.0401e-10
ENSG00000129351	ILF3	47.3794	38.566	-0.296439	2.66431e-11	4.15689e-10
ENSG00000136193	SCRN1	109.956	88.0349	-0.320006	2.67807e-11	4.17393e-10
ENSG00000008086	CDKL5	1.26478	1.98501	0.646708	2.68414e-11	4.17899e-10
ENSG00000100600	LGMN	5.00918	8.7892	0.785416	2.80511e-11	4.36272e-10
ENSG00000120889	TNFRSF10B	35.6307	44.9878	0.336215	2.98304e-11	4.63455e-10
ENSG00000115875	SRSF7	68.3015	54.5139	-0.324421	3.06164e-11	4.75167e-10
ENSG00000130770	ATPIF1	27.0025	35.239	0.393241	3.09439e-11	4.79744e-10
ENSG00000074695	LMAN1	78.6594	97.7729	0.314649	3.09875e-11	4.79915e-10
ENSG00000179750	APOBEC3B	10.7603	6.09032	-0.822647	3.11323e-11	4.81653e-10
ENSG00000159423	ALDH4A1	1.61944	2.94926	0.876989	3.14482e-11	4.8603e-10
ENSG00000115539	PDCL3	10.2758	6.21864	-0.726629	3.16196e-11	4.88167e-10
ENSG00000070961	ATP2B1	71.079	58.7358	-0.274958	3.27495e-11	5.05082e-10
ENSG00000169813	HNRNPF	112.185	91.0912	-0.302439	3.34987e-11	5.16098e-10
ENSG00000142089	IFITM3	103.422	134.721	0.380945	3.85042e-11	5.92296e-10
ENSG00000123240	OPTN	1.03003	1.9499	0.92699	3.8525e-11	5.92296e-10
ENSG00000120306	CYSTM1	6.72805	10.5046	0.640464	3.88834e-11	5.97185e-10
ENSG00000127564	PKMYT1	3.97537	2.13399	-0.88017	3.90971e-11	5.99841e-10
ENSG00000166136	NDUFB8	28.1872	39.1932	0.46308	3.99429e-11	6.12181e-10
ENSG00000184007	PTP4A2	71.3699	56.8636	-0.327735	4.01098e-11	6.141e-10
ENSG00000137154	RPS6	245.819	302.449	0.297763	4.05762e-11	6.20597e-10
ENSG00000104613	INTS10	18.6985	24.8489	0.40667	4.19443e-11	6.40857e-10
ENSG00000107960	STN1	32.3415	46.2045	0.503326	4.419e-11	6.74469e-10
ENSG00000197461	PDGFA	14.8536	11.0406	-0.432138	4.55945e-11	6.95186e-10
ENSG00000117036	ETV3	10.1869	13.475	0.393401	4.78262e-11	7.2846e-10
ENSG00000164932	CTHRC1	109.436	81.6987	-0.419827	4.81596e-11	7.32781e-10
ENSG00000156508	EEF1A1	1555.64	1977.38	0.345962	4.82704e-11	7.3371e-10
ENSG00000108344	PSMD3	31.605	24.9779	-0.339225	4.90463e-11	7.44736e-10
ENSG00000160932	LY6E	41.8529	58.1601	0.47895	5.35289e-11	8.11965e-10
ENSG00000137573	SULF1	12.0313	15.2441	0.343017	5.36262e-11	8.12605e-10
ENSG00000059573	ALDH18A1	87.7311	107.402	0.291783	5.40124e-11	8.17617e-10
ENSG00000137494	ANKRD42	1.64061	3.16009	0.959777	5.4351e-11	8.21899e-10
ENSG00000213463	SYNJ2BP	8.4846	6.2819	-0.431748	5.47669e-11	8.27339e-10
ENSG00000140365	COMMD4	5.21364	3.52607	-0.541484	5.6301e-11	8.49643e-10
ENSG00000164754	RAD21	60.455	48.1002	-0.327888	5.69195e-11	8.58099e-10
ENSG00000206053	JPT2	37.1494	29.8073	-0.319892	5.8356e-11	8.78857e-10
ENSG00000121316	PLBD1	19.0899	27.0275	0.493315	6.04807e-11	9.09472e-10
ENSG00000095380	NANS	8.68695	11.8946	0.45418	6.05122e-11	9.09472e-10
ENSG00000085719	CPNE3	15.4479	19.6707	0.352936	6.25303e-11	9.38846e-10
ENSG00000161920	MED11	3.93965	1.87769	-1.14728	6.25994e-11	9.38927e-10
ENSG00000123219	CENPK	6.49123	4.24181	-0.588759	6.2748e-11	9.402e-10
ENSG00000129625	REEP5	10.8078	14.4893	0.427971	6.29771e-11	9.42675e-10
ENSG00000196642	RABL6	13.7203	9.97504	-0.462854	6.40728e-11	9.58102e-10
ENSG00000125944	HNRNPR	46.4199	35.926	-0.36912	6.46123e-11	9.65192e-10
ENSG00000123737	EXOSC9	15.9811	11.9272	-0.426432	6.60088e-11	9.85055e-10
ENSG00000181019	NQO1	70.9407	56.1282	-0.341221	6.72696e-11	1.00285e-09
ENSG00000073614	KDM5A	13.4805	16.7466	0.312805	6.92355e-11	1.03072e-09
ENSG00000079482	OPHN1	0.924395	1.56634	0.78306	6.92784e-11	1.03072e-09
ENSG00000075131	TIPIN	17.9903	12.8059	-0.478729	7.05327e-11	1.04832e-09
ENSG00000110514	MADD	7.05379	9.51425	0.423077	7.07634e-11	1.05069e-09
ENSG00000138796	HADH	2.76959	1.90962	-0.504619	7.22168e-11	1.07119e-09
ENSG00000162627	SNX7	10.4154	16.0082	0.631754	7.34776e-11	1.0888e-09
ENSG00000196083	IL1RAP	0.767223	1.27053	0.729421	7.36484e-11	1.09023e-09
ENSG00000119969	HELLS	25.1586	19.4296	-0.368058	7.55138e-11	1.11673e-09
ENSG00000277443	MARCKS	78.8714	56.809	-0.471154	7.58613e-11	1.12074e-09
ENSG00000134508	CABLES1	5.81795	8.00262	0.46577	7.83928e-11	1.15698e-09
ENSG00000068615	REEP1	27.4203	35.1969	0.361537	8.07184e-11	1.19011e-09
ENSG00000197586	ENTPD6	9.49297	12.592	0.410414	8.0981e-11	1.19279e-09
ENSG00000196470	SIAH1	4.18949	2.85844	-0.533419	8.28779e-11	1.21951e-09
ENSG00000104852	SNRNP70	34.7906	27.7621	-0.319793	8.36503e-11	1.22965e-09
ENSG00000188290	HES4	10.8856	5.54107	-1.00098	8.46136e-11	1.24257e-09
ENSG00000152137	HSPB8	15.8442	11.1858	-0.504225	8.6425e-11	1.26791e-09
ENSG00000126522	ASL	2.81227	5.20223	0.840409	8.79877e-11	1.28955e-09
ENSG00000163389	POGLUT1	5.11105	7.21915	0.487669	8.99398e-11	1.31685e-09
ENSG00000152061	RABGAP1L	3.07384	4.16676	0.441681	9.04058e-11	1.32236e-09
ENSG00000116791	CRYZ	11.7077	16.2177	0.478895	9.25226e-11	1.35198e-09
ENSG00000142856	ITGB3BP	13.643	9.49103	-0.529944	9.2715e-11	1.35339e-09
ENSG00000140262	TCF12	23.1772	28.5149	0.300577	9.28024e-11	1.35339e-09
ENSG00000106305	AIMP2	39.9402	29.9188	-0.405172	9.36568e-11	1.3645e-09
ENSG00000185565	LSAMP	5.21589	7.04917	0.439566	9.44084e-11	1.37409e-09
ENSG00000130477	UNC13A	0.123397	0.359963	1.57424	9.57527e-11	1.39229e-09
ENSG00000139734	DIAPH3	3.13542	1.92251	-0.65197	9.58904e-11	1.39291e-09
ENSG00000168538	TRAPPC11	7.31214	9.86117	0.426645	9.62242e-11	1.39639e-09
ENSG00000169230	PRELID1	41.6624	31.984	-0.384837	9.649e-11	1.39887e-09
ENSG00000241468	ATP5J2	90.1623	113.857	0.338491	9.85944e-11	1.42797e-09
ENSG00000062598	ELMO2	6.40639	8.7419	0.44989	9.87278e-11	1.4285e-09
ENSG00000196876	SCN8A	1.49833	2.19271	0.565308	1.02129e-10	1.47627e-09
ENSG00000118705	RPN2	186.788	228.039	0.286374	1.02413e-10	1.47891e-09
ENSG00000106804	C5	2.33637	1.42272	-0.73281	1.0335e-10	1.49099e-09
ENSG00000127603	MACF1	24.9048	30.7238	0.303339	1.04371e-10	1.50425e-09
ENSG00000080371	RAB21	7.06751	5.23853	-0.423757	1.05318e-10	1.51641e-09
ENSG00000114739	ACVR2B	9.39654	7.38363	-0.344479	1.05607e-10	1.51909e-09
ENSG00000247556	OIP5-AS1	10.3938	7.92259	-0.384816	1.06103e-10	1.52473e-09
ENSG00000169045	HNRNPH1	66.9632	52.8863	-0.340292	1.0788e-10	1.54877e-09
ENSG00000128607	KLHDC10	14.7876	18.6017	0.335876	1.09625e-10	1.57228e-09
ENSG00000188612	SUMO2	100.08	80.1778	-0.317539	1.12268e-10	1.60707e-09
ENSG00000204965	PCDHA5	0.521011	1.06039	1.00964	1.12268e-10	1.60707e-09
ENSG00000143164	DCAF6	17.0059	22.3105	0.39835	1.14154e-10	1.63248e-09
ENSG00000139291	TMEM19	5.36324	3.81852	-0.495122	1.18553e-10	1.69374e-09
ENSG00000095203	EPB41L4B	0.76665	0.380831	-1.12163	1.29995e-10	1.85541e-09
ENSG00000197563	PIGN	3.07935	4.03415	0.39281	1.34147e-10	1.91282e-09
ENSG00000188042	ARL4C	98.084	76.6912	-0.354889	1.37613e-10	1.96035e-09
ENSG00000204524	ZNF805	7.84956	12.4905	0.669319	1.37936e-10	1.96306e-09
ENSG00000144366	GULP1	8.67305	11.3044	0.380802	1.45272e-10	2.06547e-09
ENSG00000131089	ARHGEF9	2.02194	2.86541	0.495279	1.46466e-10	2.08043e-09
ENSG00000163781	TOPBP1	26.4138	21.1322	-0.319654	1.47434e-10	2.09218e-09
ENSG00000186469	GNG2	23.8964	30.6137	0.35833	1.49553e-10	2.1202e-09
ENSG00000084754	HADHA	77.8444	97.5432	0.323453	1.51041e-10	2.13924e-09
ENSG00000147100	SLC16A2	1.77767	3.57674	0.995144	1.53474e-10	2.17161e-09
ENSG00000104643	MTMR9	8.95699	11.4211	0.348587	1.61102e-10	2.27736e-09
ENSG00000161682	FAM171A2	2.71382	1.45715	-0.892936	1.66916e-10	2.35728e-09
ENSG00000105939	ZC3HAV1	45.1425	55.9354	0.310238	1.72526e-10	2.43419e-09
ENSG00000164818	DNAAF5	9.8261	7.42131	-0.407783	1.74572e-10	2.4607e-09
ENSG00000197324	LRP10	2.61813	4.23733	0.703401	1.78728e-10	2.51687e-09
ENSG00000109572	CLCN3	15.6337	19.5794	0.327075	1.81367e-10	2.5516e-09
ENSG00000141522	ARHGDIA	34.8686	25.2062	-0.471129	1.82222e-10	2.56119e-09
ENSG00000105640	RPL18A	175.882	214.464	0.285861	1.91645e-10	2.69106e-09
ENSG00000163918	RFC4	19.426	14.0788	-0.448588	1.93803e-10	2.71878e-09
ENSG00000088298	EDEM2	9.18696	14.619	0.67433	1.97518e-10	2.76825e-09
ENSG00000123684	LPGAT1	14.8539	11.2343	-0.393434	1.99933e-10	2.79944e-09
ENSG00000151617	EDNRA	40.0066	50.5965	0.338848	2.00901e-10	2.81032e-09
ENSG00000173692	PSMD1	116.659	96.893	-0.268494	2.08914e-10	2.91965e-09
ENSG00000167193	CRK	41.6972	32.5882	-0.357118	2.09907e-10	2.93075e-09
ENSG00000198646	NCOA6	3.57316	2.57304	-0.454601	2.13956e-10	2.98446e-09
ENSG00000247077	PGAM5	50.8906	40.4135	-0.326232	2.16901e-10	3.02267e-09
ENSG00000174444	RPL4	294.242	353.724	0.265215	2.31395e-10	3.22161e-09
ENSG00000136982	DSCC1	24.2291	17.6261	-0.446132	2.3701e-10	3.29668e-09
ENSG00000197965	MPZL1	23.2431	28.6076	0.301759	2.39848e-10	3.33301e-09
ENSG00000100162	CENPM	13.1127	8.81823	-0.588431	2.4198e-10	3.35947e-09
ENSG00000109971	HSPA8	652.265	539.077	-0.274964	2.42232e-10	3.35981e-09
ENSG00000175931	UBE2O	10.3874	7.18129	-0.52909	2.43843e-10	3.37896e-09
ENSG00000113369	ARRDC3	13.5723	18.1584	0.430226	2.45398e-10	3.39733e-09
ENSG00000245025	AC107959.1	1.33739	0.48619	-1.4785	2.52889e-10	3.49775e-09
ENSG00000185963	BICD2	20.631	16.2561	-0.337856	2.57665e-10	3.55987e-09
ENSG00000065882	TBC1D1	6.60374	5.00917	-0.411158	2.5818e-10	3.55987e-09
ENSG00000063244	U2AF2	44.1846	35.5909	-0.316603	2.58249e-10	3.55987e-09
ENSG00000147419	CCDC25	21.8917	27.9971	0.355094	2.58346e-10	3.55987e-09
ENSG00000166681	BEX3	108.068	83.6072	-0.372335	2.60387e-10	3.58464e-09
ENSG00000029153	ARNTL2	1.07479	0.531308	-0.954915	2.61773e-10	3.60036e-09
ENSG00000101003	GINS1	19.9662	15.2279	-0.376374	2.67846e-10	3.68045e-09
ENSG00000092140	G2E3	7.13805	4.94862	-0.519224	2.76301e-10	3.79309e-09
ENSG00000105926	MPP6	9.21744	11.9663	0.375753	2.76985e-10	3.79894e-09
ENSG00000047621	C12orf4	14.3073	10.4545	-0.434564	2.8138e-10	3.85564e-09
ENSG00000162413	KLHL21	10.6169	7.97261	-0.401551	2.842e-10	3.89066e-09
ENSG00000146834	MEPCE	49.2992	39.7584	-0.31311	2.91195e-10	3.98272e-09
ENSG00000064989	CALCRL	0.390489	0.795631	1.11978	2.94453e-10	4.02355e-09
ENSG00000081189	MEF2C	4.38098	5.74381	0.383384	2.95933e-10	4.04004e-09
ENSG00000152894	PTPRK	8.68518	11.0277	0.345107	2.99584e-10	4.08609e-09
ENSG00000133863	TEX15	16.7323	13.1759	-0.338756	3.05001e-10	4.15613e-09
ENSG00000105855	ITGB8	1.14832	1.67456	0.573699	3.06248e-10	4.16928e-09
ENSG00000129515	SNX6	26.1372	20.1911	-0.374519	3.13842e-10	4.26871e-09
ENSG00000122705	CLTA	57.3094	43.6439	-0.39114	3.17243e-10	4.311e-09
ENSG00000103064	SLC7A6	9.88774	12.8098	0.368213	3.2118e-10	4.36047e-09
ENSG00000136100	VPS36	6.51505	9.92443	0.604699	3.22598e-10	4.3757e-09
ENSG00000113532	ST8SIA4	14.1905	10.7377	-0.405616	3.2608e-10	4.41886e-09
ENSG00000153774	CFDP1	15.4244	11.2157	-0.477384	3.26482e-10	4.42025e-09
ENSG00000162813	BPNT1	11.9999	16.8851	0.493661	3.34265e-10	4.52147e-09
ENSG00000269793	ZIM2-AS1	1.87162	0.74021	-1.3314	3.45597e-10	4.67047e-09
ENSG00000065526	SPEN	8.95911	6.97553	-0.361605	3.50495e-10	4.73233e-09
ENSG00000148400	NOTCH1	6.13572	3.56894	-0.776121	3.53444e-10	4.76778e-09
ENSG00000124193	SRSF6	52.6589	41.5216	-0.341754	3.56537e-10	4.8051e-09
ENSG00000116704	SLC35D1	14.5763	19.2608	0.404074	3.62359e-10	4.87911e-09
ENSG00000115365	LANCL1	9.67911	12.758	0.394917	3.77178e-10	5.074e-09
ENSG00000154734	ADAMTS1	15.8684	12.2106	-0.366938	3.80136e-10	5.10914e-09
ENSG00000108424	KPNB1	83.3396	68.9438	-0.274055	3.87895e-10	5.20867e-09
ENSG00000144036	EXOC6B	3.3301	4.59325	0.460299	3.92724e-10	5.26873e-09
ENSG00000121390	PSPC1	14.6884	10.7922	-0.440868	3.97885e-10	5.3331e-09
ENSG00000114850	SSR3	81.3303	99.4451	0.2904	4.22255e-10	5.65461e-09
ENSG00000244486	SCARF2	6.61688	3.8358	-0.779001	4.33223e-10	5.79623e-09
ENSG00000100612	DHRS7	3.50887	5.82074	0.751621	4.37926e-10	5.85384e-09
ENSG00000177508	IRX3	7.40835	4.64479	-0.702422	4.41529e-10	5.89665e-09
ENSG00000196924	FLNA	87.5464	59.7494	-0.551223	4.42911e-10	5.90976e-09
ENSG00000063180	CA11	7.00222	12.9134	0.87587	4.53811e-10	6.04971e-09
ENSG00000152056	AP1S3	2.3077	3.66972	0.684222	4.56313e-10	6.07758e-09
ENSG00000143515	ATP8B2	22.5908	27.9704	0.308468	4.65984e-10	6.20078e-09
ENSG00000107614	TRDMT1	0.792737	0.408773	-0.905179	4.6681e-10	6.20617e-09
ENSG00000188211	NCR3LG1	4.61584	6.93458	0.604695	4.72474e-10	6.27581e-09
ENSG00000198947	DMD	3.68801	4.72198	0.351377	4.98656e-10	6.61762e-09
ENSG00000135404	CD63	124.029	156.292	0.332705	5.02172e-10	6.6583e-09
ENSG00000179163	FUCA1	2.72249	6.11753	1.13503	5.03662e-10	6.67205e-09
ENSG00000164985	PSIP1	12.4114	9.26619	-0.406246	5.13033e-10	6.79009e-09
ENSG00000124207	CSE1L	143.37	116.081	-0.303232	5.42107e-10	7.16845e-09
ENSG00000138795	LEF1	1.89228	1.01871	-0.905611	5.46469e-10	7.21966e-09
ENSG00000136122	BORA	7.06529	4.72209	-0.585492	5.47155e-10	7.22226e-09
ENSG00000171310	CHST11	0.838396	1.42728	0.808702	5.54617e-10	7.3142e-09
ENSG00000116266	STXBP3	7.522	10.0454	0.416546	5.60456e-10	7.3846e-09
ENSG00000125817	CENPB	23.46	17.0617	-0.448215	5.64515e-10	7.43143e-09
ENSG00000169258	GPRIN1	9.60875	6.77557	-0.499605	5.69404e-10	7.48911e-09
ENSG00000100979	PLTP	28.6896	36.7254	0.356786	5.71035e-10	7.50387e-09
ENSG00000169446	MMGT1	10.6469	14.029	0.401999	5.87178e-10	7.70913e-09
ENSG00000101412	E2F1	15.309	10.9207	-0.484858	5.93111e-10	7.78009e-09
ENSG00000167110	GOLGA2	11.1225	14.1608	0.341914	6.00353e-10	7.86809e-09
ENSG00000110696	C11orf58	27.7528	21.7209	-0.355005	6.04704e-10	7.91807e-09
ENSG00000163682	RPL9	245.4	296.685	0.273043	6.26065e-10	8.19051e-09
ENSG00000121691	CAT	6.01833	8.88668	0.554624	6.34604e-10	8.29486e-09
ENSG00000181722	ZBTB20	1.35314	1.94631	0.528708	6.6529e-10	8.68825e-09
ENSG00000168564	CDKN2AIP	12.6345	8.87196	-0.494428	6.68376e-10	8.72083e-09
ENSG00000168040	FADD	21.1977	14.2357	-0.554178	6.75856e-10	8.81062e-09
ENSG00000107833	NPM3	74.2406	96.8067	0.380516	6.80021e-10	8.85709e-09
ENSG00000101474	APMAP	58.4125	73.4559	0.327138	6.83721e-10	8.89743e-09
ENSG00000125347	IRF1	1.00548	1.76157	0.790097	6.86761e-10	8.9291e-09
ENSG00000196937	FAM3C	17.862	12.6913	-0.484707	7.17397e-10	9.31921e-09
ENSG00000006282	SPATA20	8.28672	11.9008	0.52193	7.19117e-10	9.33333e-09
ENSG00000263731	AC145207.5	8.71745	5.67634	-0.581186	7.21421e-10	9.355e-09
ENSG00000149636	DSN1	18.3779	13.5563	-0.430254	7.25648e-10	9.40154e-09
ENSG00000130726	TRIM28	87.562	70.0626	-0.322278	7.27594e-10	9.41848e-09
ENSG00000132182	NUP210	9.82657	6.40747	-0.614634	7.38798e-10	9.55512e-09
ENSG00000167306	MYO5B	2.7035	1.8347	-0.570576	7.4014e-10	9.56409e-09
ENSG00000130363	RSPH3	1.96654	3.09796	0.663948	7.57777e-10	9.78341e-09
ENSG00000112312	GMNN	21.3854	14.5567	-0.55193	7.93672e-10	1.02379e-08
ENSG00000143933	CALM2	68.9219	55.917	-0.300513	8.08841e-10	1.04244e-08
ENSG00000197603	C5orf42	2.4788	3.32043	0.435233	8.12449e-10	1.04618e-08
ENSG00000215717	TMEM167B	12.7496	16.6124	0.374215	8.31509e-10	1.06979e-08
ENSG00000005884	ITGA3	1.80363	3.01708	0.733983	8.43596e-10	1.08439e-08
ENSG00000101871	MID1	5.07013	3.57463	-0.489048	8.66243e-10	1.11253e-08
ENSG00000105281	SLC1A5	38.2225	29.5981	-0.375352	8.68711e-10	1.11473e-08
ENSG00000141376	BCAS3	1.36065	2.02173	0.566089	8.95009e-10	1.14748e-08
ENSG00000130714	POMT1	3.74086	5.46419	0.536108	8.96566e-10	1.14848e-08
ENSG00000163166	IWS1	23.4578	18.2764	-0.360904	9.06149e-10	1.15975e-08
ENSG00000137936	BCAR3	21.3548	26.8967	0.333878	9.09675e-10	1.16325e-08
ENSG00000145592	RPL37	85.5979	103.082	0.26738	9.10971e-10	1.16351e-08
ENSG00000119403	PHF19	23.7716	19	-0.316604	9.11462e-10	1.16351e-08
ENSG00000147274	RBMX	88.3248	70.5006	-0.323753	9.22483e-10	1.17657e-08
ENSG00000101210	EEF1A2	9.54899	5.53457	-0.786952	9.33689e-10	1.18983e-08
ENSG00000197170	PSMD12	30.1151	23.5485	-0.354997	9.37199e-10	1.19327e-08
ENSG00000100344	PNPLA3	1.13013	2.24031	0.973525	9.39261e-10	1.19486e-08
ENSG00000087095	NLK	3.44297	4.95867	0.55488	9.4047e-10	1.19537e-08
ENSG00000066739	ATG2B	2.10742	2.85075	0.434805	9.46699e-10	1.20225e-08
ENSG00000196670	ZFP62	8.81889	6.30098	-0.49539	9.57968e-10	1.21551e-08
ENSG00000134769	DTNA	0.91721	1.46802	0.653431	9.60231e-10	1.21712e-08
ENSG00000078237	TIGAR	7.93334	10.9388	0.4639	9.60881e-10	1.21712e-08
ENSG00000131981	LGALS3	7.74479	12.3177	0.680577	9.67213e-10	1.22408e-08
ENSG00000146263	MMS22L	5.00008	3.81235	-0.384778	9.82512e-10	1.24238e-08
ENSG00000102158	MAGT1	40.526	49.9099	0.300687	9.91248e-10	1.25169e-08
ENSG00000125991	ERGIC3	27.692	35.034	0.335841	9.91569e-10	1.25169e-08
ENSG00000204271	SPIN3	0.645939	1.04264	0.680273	1.00573e-09	1.26848e-08
ENSG00000013288	MAN2B2	1.88677	2.81032	0.579293	1.01296e-09	1.27647e-08
ENSG00000171492	LRRC8D	19.3526	25.1868	0.380739	1.0138e-09	1.27647e-08
ENSG00000213988	ZNF90	7.92212	5.7569	-0.465823	1.02688e-09	1.29184e-08
ENSG00000174938	SEZ6L2	1.71549	4.29592	1.33123	1.03075e-09	1.2956e-08
ENSG00000134138	MEIS2	17.2896	13.2708	-0.379352	1.04224e-09	1.30831e-08
ENSG00000165280	VCP	121.297	100.734	-0.268374	1.04264e-09	1.30831e-08
ENSG00000067715	SYT1	1.23613	2.22418	0.826294	1.07368e-09	1.34612e-08
ENSG00000149289	ZC3H12C	3.11571	2.14391	-0.511898	1.08994e-09	1.36535e-08
ENSG00000196526	AFAP1	3.41492	4.91828	0.520088	1.09685e-09	1.37283e-08
ENSG00000218336	TENM3	16.0741	19.698	0.292852	1.11469e-09	1.39398e-08
ENSG00000159259	CHAF1B	6.76105	4.23491	-0.657776	1.16775e-09	1.45909e-08
ENSG00000103066	PLA2G15	2.66902	4.26168	0.69292	1.18053e-09	1.47382e-08
ENSG00000161298	ZNF382	1.77317	2.4975	0.507847	1.21408e-09	1.51442e-08
ENSG00000179387	ELMOD2	7.2265	5.158	-0.469081	1.25239e-09	1.56089e-08
ENSG00000162402	USP24	21.7599	17.8164	-0.291255	1.30452e-09	1.62379e-08
ENSG00000004487	KDM1A	48.6432	39.9076	-0.284444	1.30506e-09	1.62379e-08
ENSG00000136997	MYC	95.5408	77.7848	-0.2938	1.32658e-09	1.649e-08
ENSG00000102974	CTCF	24.4573	19.2951	-0.337985	1.32757e-09	1.649e-08
ENSG00000009954	BAZ1B	62.6456	52.0022	-0.269148	1.33982e-09	1.66282e-08
ENSG00000197746	PSAP	167.558	208.156	0.311597	1.34996e-09	1.674e-08
ENSG00000138640	FAM13A	4.86704	6.37323	0.401877	1.37341e-09	1.70165e-08
ENSG00000120690	ELF1	4.24396	6.01083	0.502202	1.41117e-09	1.74696e-08
ENSG00000163683	SMIM14	1.00902	1.89699	0.871514	1.4161e-09	1.75159e-08
ENSG00000170540	ARL6IP1	71.8336	56.1139	-0.361187	1.42437e-09	1.76035e-08
ENSG00000184432	COPB2	33.3802	40.3213	0.27129	1.42615e-09	1.76107e-08
ENSG00000144655	CSRNP1	9.98744	13.5952	0.44525	1.43799e-09	1.77421e-08
ENSG00000153922	CHD1	18.9772	15.268	-0.313699	1.44854e-09	1.78572e-08
ENSG00000111912	NCOA7	4.47131	6.78208	0.610802	1.45345e-09	1.79028e-08
ENSG00000198018	ENTPD7	9.94252	13.2214	0.43027	1.47245e-09	1.81216e-08
ENSG00000181704	YIPF6	8.06477	10.781	0.415175	1.53289e-09	1.88498e-08
ENSG00000188529	SRSF10	29.5084	23.8234	-0.306984	1.53923e-09	1.8912e-08
ENSG00000142227	EMP3	41.3347	56.0731	0.449635	1.55856e-09	1.91335e-08
ENSG00000130768	SMPDL3B	0.345597	1.04041	1.60643	1.56163e-09	1.91553e-08
ENSG00000144231	POLR2D	19.9021	15.8029	-0.327665	1.63512e-09	2.004e-08
ENSG00000133460	SLC2A11	0.661439	1.12642	0.766971	1.74344e-09	2.13499e-08
ENSG00000108679	LGALS3BP	53.5487	75.7355	0.499339	1.78795e-09	2.18768e-08
ENSG00000197982	C1orf122	12.4189	17.458	0.476603	1.80508e-09	2.2068e-08
ENSG00000154945	ANKRD40	22.8045	18.1383	-0.327733	1.81713e-09	2.2197e-08
ENSG00000108819	PPP1R9B	18.7925	14.2479	-0.391418	1.86071e-09	2.27106e-08
ENSG00000103495	MAZ	40.7346	32.822	-0.311444	1.8912e-09	2.30636e-08
ENSG00000130254	SAFB2	10.2165	7.67818	-0.398432	1.90477e-09	2.32098e-08
ENSG00000133059	DSTYK	6.843	8.76233	0.359661	1.92329e-09	2.34162e-08
ENSG00000092199	HNRNPC	139.148	115.077	-0.274868	2.01093e-09	2.4463e-08
ENSG00000066735	KIF26A	2.77768	1.74766	-0.635747	2.01976e-09	2.45501e-08
ENSG00000236824	BCYRN1	203.503	349.97	0.795963	2.11153e-09	2.56445e-08
ENSG00000162772	ATF3	2.20841	3.51304	0.66544	2.18903e-09	2.65638e-08
ENSG00000106025	TSPAN12	4.09734	5.82276	0.529304	2.19936e-09	2.66672e-08
ENSG00000170271	FAXDC2	0.306685	0.818461	1.39868	2.23126e-09	2.70317e-08
ENSG00000109814	UGDH	17.7323	22.51	0.342655	2.27204e-09	2.75033e-08
ENSG00000120948	TARDBP	21.2168	16.6534	-0.337678	2.33452e-09	2.82364e-08
ENSG00000117461	PIK3R3	8.93276	11.3879	0.349305	2.34746e-09	2.83696e-08
ENSG00000213186	TRIM59	12.9365	9.66215	-0.409911	2.35247e-09	2.84025e-08
ENSG00000134910	STT3A	39.7054	47.8157	0.267295	2.35404e-09	2.84025e-08
ENSG00000116668	SWT1	3.05733	4.93688	0.660818	2.36604e-09	2.85241e-08
ENSG00000091436	MAP3K20	19.9082	15.3598	-0.369695	2.37085e-09	2.85587e-08
ENSG00000231764	DLX6-AS1	0.980835	1.45819	0.561731	2.38303e-09	2.8682e-08
ENSG00000153561	RMND5A	19.9905	24.9462	0.321166	2.43948e-09	2.93375e-08
ENSG00000136878	USP20	3.85591	5.52273	0.526709	2.45686e-09	2.95223e-08
ENSG00000231500	RPS18	771.389	966.584	0.324731	2.4735e-09	2.96981e-08
ENSG00000173456	RNF26	8.48595	5.85313	-0.524236	2.49742e-09	2.9961e-08
ENSG00000174738	NR1D2	8.74323	6.271	-0.490842	2.55759e-09	3.06578e-08
ENSG00000186310	NAP1L3	1.74547	3.17946	0.87222	2.59501e-09	3.10811e-08
ENSG00000150687	PRSS23	7.20092	9.70469	0.430815	2.65972e-09	3.18303e-08
ENSG00000130150	MOSPD2	2.56614	3.89658	0.606237	2.72292e-09	3.25602e-08
ENSG00000148730	EIF4EBP2	27.8004	22.2782	-0.312533	2.72921e-09	3.2609e-08
ENSG00000143393	PI4KB	16.8681	21.5624	0.353508	2.75145e-09	3.2848e-08
ENSG00000133030	MPRIP	8.47546	6.8167	-0.308385	2.76156e-09	3.29421e-08
ENSG00000176049	JAKMIP2	5.71717	7.23159	0.341877	2.80118e-09	3.33877e-08
ENSG00000084444	FAM234B	1.88736	2.79341	0.585891	2.81729e-09	3.35526e-08
ENSG00000166710	B2M	87.0571	107.403	0.302571	2.87638e-09	3.42287e-08
ENSG00000129472	RAB2B	5.81813	8.32581	0.50711	2.9295e-09	3.48327e-08
ENSG00000153879	CEBPG	20.8778	16.1438	-0.379248	2.96652e-09	3.52444e-08
ENSG00000155744	FAM126B	2.9541	3.91522	0.420616	3.05196e-09	3.62303e-08
ENSG00000006634	DBF4	47.3141	38.5951	-0.296208	3.05804e-09	3.62733e-08
ENSG00000156976	EIF4A2	95.8312	120.481	0.330511	3.07764e-09	3.64765e-08
ENSG00000072501	SMC1A	18.9067	15.4555	-0.294745	3.16084e-09	3.74256e-08
ENSG00000160679	CHTOP	23.0156	18.2475	-0.331978	3.1628e-09	3.74256e-08
ENSG00000067057	PFKP	19.5179	15.091	-0.376503	3.16787e-09	3.74555e-08
ENSG00000173085	COQ2	4.04648	2.36451	-0.768304	3.20074e-09	3.78139e-08
ENSG00000147164	SNX12	19.8612	25.7214	0.367852	3.3164e-09	3.9149e-08
ENSG00000163714	U2SURP	37.7894	31.4258	-0.265184	3.3783e-09	3.98477e-08
ENSG00000011007	ELOA	27.1667	21.3863	-0.353418	3.40907e-09	4.01785e-08
ENSG00000179222	MAGED1	26.7962	34.257	0.353216	3.42143e-09	4.0292e-08
ENSG00000136811	ODF2	23.5453	18.9892	-0.313574	3.43e-09	4.03607e-08
ENSG00000165915	SLC39A13	2.01353	3.09297	0.648172	3.52692e-09	4.14681e-08
ENSG00000197879	MYO1C	10.3419	7.81508	-0.406042	3.53009e-09	4.14722e-08
ENSG00000196547	MAN2A2	2.05201	3.20747	0.647345	3.5349e-09	4.14956e-08
ENSG00000109756	RAPGEF2	2.61148	3.56875	0.45295	3.62361e-09	4.24869e-08
ENSG00000149273	RPS3	145.133	176.855	0.284363	3.62511e-09	4.24869e-08
ENSG00000110321	EIF4G2	142.047	117.362	-0.275033	3.76031e-09	4.40365e-08
ENSG00000073464	CLCN4	2.70454	3.86949	0.51508	3.77036e-09	4.41191e-08
ENSG00000184058	TBX1	3.61668	1.77729	-0.966416	3.79532e-09	4.43761e-08
ENSG00000132002	DNAJB1	32.4586	25.968	-0.322932	3.80693e-09	4.44765e-08
ENSG00000164347	GFM2	12.8472	16.5677	0.358749	3.90427e-09	4.55776e-08
ENSG00000135097	MSI1	1.51432	0.70146	-1.1441	3.92265e-09	4.5756e-08
ENSG00000083937	CHMP2B	6.00835	8.52335	0.495312	3.93356e-09	4.58469e-08
ENSG00000133997	MED6	9.02137	6.45981	-0.466613	4.02001e-09	4.68176e-08
ENSG00000112787	FBRSL1	4.38358	2.99623	-0.551949	4.0907e-09	4.76033e-08
ENSG00000108946	PRKAR1A	64.1551	77.4871	0.273049	4.19981e-09	4.88344e-08
ENSG00000138459	SLC35A5	8.29727	10.8116	0.3854	4.23672e-09	4.92248e-08
ENSG00000170921	TANC2	2.67213	3.51817	0.403549	4.32291e-09	5.01629e-08
ENSG00000103512	NOMO1	24.4695	30.4096	0.306362	4.32427e-09	5.01629e-08
ENSG00000114904	NEK4	10.2929	7.82399	-0.394875	4.38755e-09	5.08569e-08
ENSG00000113615	SEC24A	7.85683	10.1537	0.372554	4.41282e-09	5.11096e-08
ENSG00000156535	CD109	2.8438	4.02187	0.489978	4.44734e-09	5.1469e-08
ENSG00000170266	GLB1	9.30204	13.291	0.506559	4.47211e-09	5.17151e-08
ENSG00000107679	PLEKHA1	3.14526	3.97366	0.332728	4.51118e-09	5.21261e-08
ENSG00000234456	MAGI2-AS3	3.40279	4.77023	0.500738	4.57417e-09	5.28125e-08
ENSG00000166965	RCCD1	4.50922	3.06579	-0.565662	4.63185e-09	5.34367e-08
ENSG00000116350	SRSF4	13.1469	10.1652	-0.366635	4.72218e-09	5.44362e-08
ENSG00000168653	NDUFS5	386.588	468.144	0.274762	4.78115e-09	5.50729e-08
ENSG00000084093	REST	15.828	12.5505	-0.331888	4.81355e-09	5.54028e-08
ENSG00000164039	BDH2	9.25048	12.3214	0.41889	4.86306e-09	5.5929e-08
ENSG00000116062	MSH6	37.4262	30.9728	-0.275573	4.87376e-09	5.60084e-08
ENSG00000162039	MEIOB	7.11596	3.9325	-0.870267	4.9813e-09	5.71996e-08
ENSG00000280219	AC093908.1	2.73919	4.49605	0.731954	5.09084e-09	5.84119e-08
ENSG00000103152	MPG	12.3802	18.8359	0.600844	5.10263e-09	5.85017e-08
ENSG00000169032	MAP2K1	89.7921	111.845	0.314668	5.10745e-09	5.85114e-08
ENSG00000141298	SSH2	3.25949	4.20205	0.378277	5.11196e-09	5.85177e-08
ENSG00000075702	WDR62	3.07642	2.07553	-0.581096	5.22401e-09	5.97539e-08
ENSG00000077152	UBE2T	74.9948	59.1634	-0.35881	5.25682e-09	6.00826e-08
ENSG00000197780	TAF13	40.1507	29.9973	-0.428918	5.28901e-09	6.04037e-08
ENSG00000085433	WDR47	5.41466	7.4673	0.464469	5.32726e-09	6.07934e-08
ENSG00000170417	TMEM182	1.93733	2.99805	0.622109	5.39209e-09	6.14856e-08
ENSG00000115020	PIKFYVE	13.6984	17.035	0.314846	5.5713e-09	6.34802e-08
ENSG00000125835	SNRPB	141.485	114.874	-0.294701	5.62235e-09	6.39799e-08
ENSG00000139410	SDSL	1.21891	2.57975	1.09681	5.62385e-09	6.39799e-08
ENSG00000106244	PDAP1	120.469	100.01	-0.267388	5.71083e-09	6.49194e-08
ENSG00000156482	RPL30	152.341	180.412	0.243899	5.76134e-09	6.54432e-08
ENSG00000177425	PAWR	13.1087	9.97145	-0.390826	5.79986e-09	6.583e-08
ENSG00000128309	MPST	10.2512	7.71126	-0.411804	5.81562e-09	6.59581e-08
ENSG00000008710	PKD1	3.71068	2.68671	-0.465359	5.82427e-09	6.60054e-08
ENSG00000135709	KIAA0513	2.77596	3.84188	0.468772	5.87099e-09	6.64837e-08
ENSG00000153029	MR1	0.510608	0.960382	0.882877	5.90914e-09	6.68644e-08
ENSG00000246363	LINC02458	3.41363	5.35032	0.6585	5.94806e-09	6.72532e-08
ENSG00000144893	MED12L	3.16533	4.14706	0.386643	5.97987e-09	6.7561e-08
ENSG00000129667	RHBDF2	1.26383	2.16527	0.78848	6.10177e-09	6.88855e-08
ENSG00000156687	UNC5D	7.47134	10.6742	0.517687	6.15924e-09	6.94811e-08
ENSG00000185684	EP400NL	2.4407	1.75313	-0.486164	6.28293e-09	7.08222e-08
ENSG00000006327	TNFRSF12A	44.6827	57.8081	0.379249	6.32612e-09	7.12546e-08
ENSG00000135926	TMBIM1	8.2534	11.2715	0.444377	6.409e-09	7.21331e-08
ENSG00000021826	CPS1	1.20114	1.73087	0.578495	6.47945e-09	7.28704e-08
ENSG00000172594	SMPDL3A	4.01343	6.1548	0.62254	6.6209e-09	7.44044e-08
ENSG00000134453	RBM17	7.89705	5.94455	-0.41664	6.70278e-09	7.52672e-08
ENSG00000133816	MICAL2	1.87896	1.23603	-0.601281	6.76629e-09	7.59225e-08
ENSG00000104885	DOT1L	3.64264	2.65636	-0.464633	6.8236e-09	7.64338e-08
ENSG00000170145	SIK2	4.85615	6.28615	0.36613	6.82527e-09	7.64338e-08
ENSG00000156253	RWDD2B	9.11615	12.9276	0.502139	6.82741e-09	7.64338e-08
ENSG00000117477	CCDC181	1.85364	3.1757	0.773091	6.87115e-09	7.68651e-08
ENSG00000164054	SHISA5	14.5623	19.3055	0.399786	6.95734e-09	7.77703e-08
ENSG00000168393	DTYMK	36.1415	26.4133	-0.441399	7.14272e-09	7.97703e-08
ENSG00000153214	TMEM87B	6.03901	8.15764	0.422668	7.14708e-09	7.97703e-08
ENSG00000117226	GBP3	1.22475	2.33047	0.916495	7.21941e-09	8.05166e-08
ENSG00000100151	PICK1	0.350034	0.834774	1.21444	7.2322e-09	8.05984e-08
ENSG00000130520	LSM4	52.4577	41.5824	-0.328107	7.27559e-09	8.10207e-08
ENSG00000198886	MT-ND4	145.845	186.652	0.359192	7.3344e-09	8.16138e-08
ENSG00000146433	TMEM181	18.954	23.6509	0.319578	7.52737e-09	8.3698e-08
ENSG00000120725	SIL1	5.62532	8.28629	0.551797	7.54167e-09	8.37938e-08
ENSG00000157240	FZD1	5.13161	3.67289	-0.48507	7.56971e-09	8.4042e-08
ENSG00000108671	PSMD11	21.2473	17.1251	-0.315941	7.64042e-09	8.47632e-08
ENSG00000160408	ST6GALNAC6	10.8092	14.1797	0.382733	7.67456e-09	8.5078e-08
ENSG00000135387	CAPRIN1	80.5278	68.0104	-0.243266	7.76149e-09	8.59771e-08
ENSG00000136478	TEX2	10.1633	12.5581	0.305953	7.77669e-09	8.60807e-08
ENSG00000092820	EZR	63.4361	52.4423	-0.274782	7.78723e-09	8.61327e-08
ENSG00000154309	DISP1	2.71235	4.4344	0.700416	8.1508e-09	9.00865e-08
ENSG00000151892	GFRA1	15.3475	19.7938	0.368759	8.20528e-09	9.06208e-08
ENSG00000149929	HIRIP3	3.80408	2.38023	-0.765286	8.40638e-09	9.27722e-08
ENSG00000168077	SCARA3	6.26905	3.97992	-0.653807	8.68599e-09	9.57863e-08
ENSG00000100749	VRK1	24.0334	18.8233	-0.371739	8.87719e-09	9.78216e-08
ENSG00000128245	YWHAH	45.178	33.6149	-0.417725	8.88467e-09	9.78309e-08
ENSG00000006432	MAP3K9	3.6832	4.80164	0.378598	8.91627e-09	9.81056e-08
ENSG00000136732	GYPC	17.0543	22.4448	0.399524	8.92584e-09	9.81372e-08
ENSG00000089006	SNX5	14.0706	11.0627	-0.35012	8.93246e-09	9.81372e-08
ENSG00000115840	SLC25A12	6.87295	9.48249	0.448581	8.95343e-09	9.82944e-08
ENSG00000148634	HERC4	5.04817	6.44577	0.348295	9.05598e-09	9.93463e-08
ENSG00000235173	HGH1	11.7446	8.41203	-0.463009	9.06433e-09	9.93639e-08
ENSG00000251381	LINC00958	11.042	15.1304	0.470489	9.13136e-09	1.00024e-07
ENSG00000170779	CDCA4	22.2894	16.7452	-0.404847	9.14623e-09	1.00113e-07
ENSG00000103335	PIEZO1	7.34727	5.66023	-0.380925	9.38353e-09	1.02634e-07
ENSG00000118292	C1orf54	3.86106	6.93586	0.830864	9.44401e-09	1.03219e-07
ENSG00000198130	HIBCH	6.1737	8.04864	0.381073	9.67537e-09	1.05669e-07
ENSG00000076248	UNG	49.5819	38.9635	-0.338269	9.82541e-09	1.07229e-07
ENSG00000164080	RAD54L2	7.6417	5.67906	-0.431402	9.88731e-09	1.07824e-07
ENSG00000082153	BZW1	80.1471	66.1323	-0.27753	9.99353e-09	1.08902e-07
ENSG00000007968	E2F2	7.46727	4.98393	-0.580316	1.00533e-08	1.09473e-07
ENSG00000025770	NCAPH2	18.3413	13.7422	-0.431124	1.02022e-08	1.11012e-07
ENSG00000185298	CCDC137	19.8323	14.3581	-0.444315	1.03328e-08	1.1235e-07
ENSG00000122550	KLHL7	6.18476	8.57352	0.469579	1.05616e-08	1.14722e-07
ENSG00000160087	UBE2J2	10.2799	7.68617	-0.410156	1.05665e-08	1.14722e-07
ENSG00000168209	DDIT4	10.5746	16.1587	0.619632	1.06873e-08	1.15948e-07
ENSG00000112414	ADGRG6	5.37997	7.54633	0.492117	1.07919e-08	1.16997e-07
ENSG00000227877	MRLN	2.0379	3.40817	0.732246	1.0994e-08	1.19101e-07
ENSG00000204104	TRAF3IP1	9.02345	6.31821	-0.522809	1.12592e-08	1.21884e-07
ENSG00000058063	ATP11B	23.9542	29.0602	0.278946	1.1427e-08	1.23563e-07
ENSG00000173418	NAA20	14.7971	10.0284	-0.542452	1.14365e-08	1.23563e-07
ENSG00000244687	UBE2V1	3.88412	2.54305	-0.614443	1.14395e-08	1.23563e-07
ENSG00000104325	DECR1	7.21817	10.0615	0.465021	1.14996e-08	1.24122e-07
ENSG00000132906	CASP9	2.20756	3.38434	0.600946	1.15405e-08	1.24449e-07
ENSG00000113356	POLR3G	5.56007	8.60201	0.614798	1.15469e-08	1.24449e-07
ENSG00000249115	HAUS5	5.08553	3.4494	-0.583408	1.16344e-08	1.25301e-07
ENSG00000125124	BBS2	2.29177	3.35993	0.541124	1.17294e-08	1.26233e-07
ENSG00000189077	TMEM120A	3.15979	5.14485	0.691182	1.17985e-08	1.26883e-07
ENSG00000128973	CLN6	3.92418	2.8266	-0.476597	1.19199e-08	1.28096e-07
ENSG00000017797	RALBP1	9.547	7.35079	-0.371236	1.20241e-08	1.29122e-07
ENSG00000177380	PPFIA3	2.93012	4.42143	0.587032	1.21139e-08	1.29991e-07
ENSG00000111875	ASF1A	26.8133	20.1238	-0.41237	1.21614e-08	1.30406e-07
ENSG00000176624	MEX3C	11.9488	9.43767	-0.334374	1.24035e-08	1.32905e-07
ENSG00000213853	EMP2	5.20148	3.82697	-0.43171	1.24858e-08	1.33689e-07
ENSG00000095002	MSH2	41.9983	34.3449	-0.293992	1.24989e-08	1.33732e-07
ENSG00000108518	PFN1	281.858	235.178	-0.258831	1.27784e-08	1.36624e-07
ENSG00000011478	QPCTL	1.9458	3.54153	0.832005	1.30029e-08	1.38924e-07
ENSG00000259956	RBM15B	15.1524	11.907	-0.346154	1.32953e-08	1.41944e-07
ENSG00000183337	BCOR	2.15169	1.4562	-0.579054	1.34699e-08	1.43631e-07
ENSG00000136052	SLC41A2	2.74112	3.97266	0.537615	1.34727e-08	1.43631e-07
ENSG00000091262	ABCC6	0.275653	0.598994	1.08681	1.36521e-08	1.45438e-07
ENSG00000175029	CTBP2	15.512	12.5079	-0.314405	1.3686e-08	1.45694e-07
ENSG00000153048	CARHSP1	11.615	8.12332	-0.514279	1.41351e-08	1.50367e-07
ENSG00000213625	LEPROT	9.57882	12.9594	0.436275	1.41534e-08	1.50453e-07
ENSG00000147416	ATP6V1B2	18.3465	22.3755	0.290754	1.45454e-08	1.54508e-07
ENSG00000128266	GNAZ	3.26504	1.87444	-0.761239	1.47513e-08	1.56582e-07
ENSG00000058799	YIPF1	7.89298	11.4589	0.531395	1.47625e-08	1.56589e-07
ENSG00000146247	PHIP	24.7884	20.3375	-0.283566	1.47808e-08	1.5667e-07
ENSG00000078369	GNB1	40.4601	32.527	-0.314911	1.50756e-08	1.5968e-07
ENSG00000198883	PNMA5	85.4712	70.0748	-0.288003	1.51175e-08	1.60009e-07
ENSG00000006625	GGCT	53.1296	42.3583	-0.331044	1.51459e-08	1.60085e-07
ENSG00000143367	TUFT1	5.33375	7.86024	0.551845	1.51464e-08	1.60085e-07
ENSG00000180772	AGTR2	7.5866	10.2596	0.44851	1.54416e-08	1.63088e-07
ENSG00000074071	MRPS34	74.2458	57.2039	-0.379763	1.55382e-08	1.6399e-07
ENSG00000006459	KDM7A	0.869544	1.42873	0.751568	1.57497e-08	1.66105e-07
ENSG00000143028	SYPL2	0.962593	1.82944	0.929835	1.60167e-08	1.68799e-07
ENSG00000174233	ADCY6	1.0273	1.669	0.709043	1.61188e-08	1.69754e-07
ENSG00000108107	RPL28	38.3101	46.0018	0.263874	1.64742e-08	1.73373e-07
ENSG00000239306	RBM14	18.4631	13.5109	-0.445316	1.64997e-08	1.73518e-07
ENSG00000134308	YWHAQ	204.688	166.316	-0.297957	1.68597e-08	1.77177e-07
ENSG00000165288	BRWD3	5.91558	7.37647	0.314512	1.69962e-08	1.78484e-07
ENSG00000168268	NT5DC2	17.3551	13.6808	-0.335913	1.71248e-08	1.79706e-07
ENSG00000181938	GINS3	6.2557	4.22897	-0.531735	1.71448e-08	1.79789e-07
ENSG00000133805	AMPD3	1.67512	2.78467	0.697736	1.73563e-08	1.81877e-07
ENSG00000156467	UQCRB	15.5667	19.6645	0.337636	1.76483e-08	1.84806e-07
ENSG00000100097	LGALS1	216.816	170.426	-0.350867	1.78452e-08	1.86735e-07
ENSG00000157764	BRAF	3.27444	4.38229	0.42584	1.79945e-08	1.88164e-07
ENSG00000166441	RPL27A	118.301	140.671	0.249374	1.82002e-08	1.9018e-07
ENSG00000100401	RANGAP1	25.6286	19.974	-0.358177	1.86758e-08	1.94971e-07
ENSG00000068903	SIRT2	6.0585	8.17467	0.422124	1.86852e-08	1.94971e-07
ENSG00000257727	CNPY2	16.105	21.2723	0.391231	1.87716e-08	1.95735e-07
ENSG00000128272	ATF4	136.484	114.392	-0.254243	1.88123e-08	1.9602e-07
ENSG00000174799	CEP135	4.1666	2.93096	-0.508495	1.90509e-08	1.98367e-07
ENSG00000141446	ESCO1	9.77501	12.631	0.387417	1.90769e-08	1.98497e-07
ENSG00000188352	FOCAD	3.4943	4.6863	0.412575	1.91161e-08	1.98764e-07
ENSG00000103485	QPRT	27.9623	34.5865	0.30599	1.91668e-08	1.99151e-07
ENSG00000151498	ACAD8	3.33161	4.73191	0.482991	1.94097e-08	2.01533e-07
ENSG00000178691	SUZ12	11.3177	8.63955	-0.399937	1.94876e-08	2.02199e-07
ENSG00000185920	PTCH1	2.54797	1.92139	-0.404377	1.96194e-08	2.03424e-07
ENSG00000163902	RPN1	86.9198	103.024	0.247265	1.97967e-08	2.05118e-07
ENSG00000205707	ETFRF1	5.95603	8.81831	0.551488	1.99232e-08	2.06237e-07
ENSG00000060642	PIGV	1.93579	3.26182	0.736914	1.99327e-08	2.06237e-07
ENSG00000131370	SH3BP5	12.5476	9.23394	-0.441959	2.00558e-08	2.07366e-07
ENSG00000137764	MAP2K5	1.21328	2.01391	0.76394	2.13874e-08	2.20978e-07
ENSG00000096746	HNRNPH3	25.7847	19.5703	-0.399339	2.17833e-08	2.24911e-07
ENSG00000116273	PHF13	10.5212	7.89643	-0.413282	2.18421e-08	2.2536e-07
ENSG00000143321	HDGF	156.733	132.073	-0.247846	2.21447e-08	2.28323e-07
ENSG00000174456	C12orf76	1.68867	2.50513	0.57798	2.21893e-08	2.28622e-07
ENSG00000077684	JADE1	10.9515	8.77913	-0.323156	2.22736e-08	2.29331e-07
ENSG00000254726	MEX3A	15.0179	11.4594	-0.389694	2.23444e-08	2.29899e-07
ENSG00000100418	DESI1	13.2307	17.1107	0.377336	2.23723e-08	2.30026e-07
ENSG00000165209	STRBP	9.4531	7.47363	-0.339143	2.29522e-08	2.35823e-07
ENSG00000069011	PITX1	6.49807	4.04093	-0.666812	2.35795e-08	2.421e-07
ENSG00000161692	DBF4B	2.41566	1.48412	-0.708834	2.39197e-08	2.45422e-07
ENSG00000154930	ACSS1	3.34781	4.67422	0.477793	2.41212e-08	2.47317e-07
ENSG00000107669	ATE1	20.9058	26.1246	0.321325	2.41968e-08	2.4792e-07
ENSG00000143158	MPC2	17.9968	22.9762	0.35351	2.43259e-08	2.4907e-07
ENSG00000101367	MAPRE1	74.1605	60.2414	-0.303385	2.47368e-08	2.53102e-07
ENSG00000165943	MOAP1	6.41417	9.98531	0.642777	2.48892e-08	2.54485e-07
ENSG00000148339	SLC25A25	9.92468	7.47063	-0.398532	2.49998e-08	2.55438e-07
ENSG00000026559	KCNG1	3.09804	1.8679	-0.716052	2.5157e-08	2.56867e-07
ENSG00000073150	PANX2	0.701373	0.199845	-1.69783	2.53384e-08	2.58539e-07
ENSG00000100219	XBP1	45.4294	54.972	0.274537	2.59626e-08	2.64725e-07
ENSG00000205542	TMSB4X	544.512	444.084	-0.295328	2.61704e-08	2.6666e-07
ENSG00000058804	NDC1	60.8207	50.5271	-0.266205	2.6351e-08	2.68315e-07
ENSG00000174306	ZHX3	4.3337	5.66753	0.379314	2.64579e-08	2.69217e-07
ENSG00000139618	BRCA2	4.92977	3.84363	-0.350256	2.69188e-08	2.73717e-07
ENSG00000147874	HAUS6	11.0188	8.56268	-0.348342	2.71296e-08	2.75671e-07
ENSG00000172590	MRPL52	9.60361	6.83415	-0.458467	2.73274e-08	2.7749e-07
ENSG00000176994	SMCR8	3.72196	2.53743	-0.551435	2.78686e-08	2.8279e-07
ENSG00000104332	SFRP1	0.407184	0.118284	-1.72684	2.83897e-08	2.8788e-07
ENSG00000138587	MNS1	2.79771	1.59328	-0.854056	2.87813e-08	2.91607e-07
ENSG00000141026	MED9	1.81788	1.11958	-0.669799	2.87968e-08	2.91607e-07
ENSG00000103742	IGDCC4	2.47741	3.49692	0.498031	2.89574e-08	2.93032e-07
ENSG00000163492	CCDC141	0.126789	0.276857	1.14081	2.94518e-08	2.97831e-07
ENSG00000106086	PLEKHA8	10.1511	12.3661	0.285967	2.99018e-08	3.02174e-07
ENSG00000135776	ABCB10	8.73588	6.29805	-0.464992	2.99263e-08	3.02214e-07
ENSG00000053438	NNAT	187.184	152.843	-0.289333	3.01194e-08	3.03956e-07
ENSG00000123983	ACSL3	31.8442	38.1879	0.261916	3.03498e-08	3.06072e-07
ENSG00000239264	TXNDC5	5.54711	3.27188	-0.770499	3.06851e-08	3.09242e-07
ENSG00000135446	CDK4	104.751	87.2094	-0.261471	3.10421e-08	3.12626e-07
ENSG00000245848	CEBPA	3.20481	1.84549	-0.787908	3.12942e-08	3.1495e-07
ENSG00000141542	RAB40B	0.706518	1.20411	0.796495	3.13302e-08	3.15097e-07
ENSG00000198805	PNP	11.6148	14.7611	0.344536	3.15631e-08	3.17224e-07
ENSG00000139132	FGD4	8.30162	11.0457	0.406127	3.16497e-08	3.17877e-07
ENSG00000104131	EIF3J	32.1735	25.019	-0.357665	3.19735e-08	3.2091e-07
ENSG00000104219	ZDHHC2	12.2021	15.1495	0.313932	3.22792e-08	3.23758e-07
ENSG00000197451	HNRNPAB	58.0279	42.7709	-0.43877	3.23142e-08	3.23889e-07
ENSG00000058262	SEC61A1	74.3862	90.4945	0.28189	3.33305e-08	3.33849e-07
ENSG00000159450	TCHH	1.97226	2.90909	0.589194	3.35166e-08	3.35484e-07
ENSG00000091592	NLRP1	0.681473	1.03163	0.593139	3.36016e-08	3.35975e-07
ENSG00000110330	BIRC2	15.922	19.9322	0.33101	3.36112e-08	3.35975e-07
ENSG00000076770	MBNL3	3.70118	2.64531	-0.464702	3.40102e-08	3.39733e-07
ENSG00000145743	FBXL17	0.945888	1.50329	0.68883	3.40616e-08	3.40016e-07
ENSG00000128524	ATP6V1F	39.1015	54.9789	0.478705	3.44614e-08	3.43775e-07
ENSG00000071626	DAZAP1	15.8898	12.9754	-0.298209	3.51965e-08	3.5087e-07
ENSG00000130717	UCK1	20.4815	15.736	-0.372694	3.58516e-08	3.57159e-07
ENSG00000174485	DENND4A	4.37769	5.76554	0.399404	3.65504e-08	3.63876e-07
ENSG00000070882	OSBPL3	9.8663	12.1378	0.304976	3.67659e-08	3.65774e-07
ENSG00000135048	TMEM2	7.20756	5.33227	-0.426132	3.68147e-08	3.66012e-07
ENSG00000128335	APOL2	12.3596	16.4402	0.403006	3.69744e-08	3.67352e-07
ENSG00000133026	MYH10	32.3126	26.775	-0.269212	3.70167e-08	3.67525e-07
ENSG00000068366	ACSL4	16.2222	19.84	0.298476	3.74071e-08	3.71151e-07
ENSG00000104824	HNRNPL	34.4501	28.3358	-0.281643	3.78166e-08	3.74961e-07
ENSG00000144746	ARL6IP5	14.634	19.363	0.417657	3.78976e-08	3.75513e-07
ENSG00000143742	SRP9	221.961	181.824	-0.285491	3.84516e-08	3.80746e-07
ENSG00000185532	PRKG1	19.4431	24.2797	0.316805	3.89509e-08	3.85431e-07
ENSG00000184903	IMMP2L	0.769123	1.47616	0.982005	3.97762e-08	3.93333e-07
ENSG00000120594	PLXDC2	0.069227	0.191305	1.42197	4.03262e-08	3.98505e-07
ENSG00000115520	COQ10B	13.8417	18.2776	0.416017	4.07919e-08	4.02777e-07
ENSG00000117713	ARID1A	4.47478	3.51378	-0.332907	4.08131e-08	4.02777e-07
ENSG00000178409	BEND3	4.26581	3.03087	-0.48627	4.13351e-08	4.07656e-07
ENSG00000089063	TMEM230	23.5007	29.5007	0.328996	4.13881e-08	4.07905e-07
ENSG00000126947	ARMCX1	21.7875	29.0872	0.403751	4.15681e-08	4.09405e-07
ENSG00000100281	HMGXB4	8.91293	6.89545	-0.376915	4.1751e-08	4.10933e-07
ENSG00000172053	QARS	21.0038	26.8347	0.353245	4.18489e-08	4.11621e-07
ENSG00000149328	GLB1L2	0.271567	0.053942	-1.92004	4.24532e-08	4.17287e-07
ENSG00000168476	REEP4	12.8716	9.419	-0.453529	4.35233e-08	4.2752e-07
ENSG00000166557	TMED3	3.68525	4.6727	0.338266	4.37301e-08	4.29265e-07
ENSG00000123427	EEF1AKMT3	5.28194	7.73257	0.574768	4.39144e-08	4.30788e-07
ENSG00000239305	RNF103	4.6067	6.10186	0.419475	4.41045e-08	4.32365e-07
ENSG00000137872	SEMA6D	4.01264	5.5494	0.457317	4.41558e-08	4.3258e-07
ENSG00000100626	GALNT16	0.195631	0.398235	1.05168	4.49842e-08	4.40403e-07
ENSG00000141540	TTYH2	7.67345	10.2379	0.42181	4.5758e-08	4.47681e-07
ENSG00000143507	DUSP10	3.10235	4.65763	0.624632	4.61793e-08	4.51503e-07
ENSG00000164414	SLC35A1	4.18386	6.76663	0.650735	4.65382e-08	4.54711e-07
ENSG00000115233	PSMD14	46.239	38.4346	-0.266936	4.68162e-08	4.57124e-07
ENSG00000196693	ZNF33B	6.46041	8.68203	0.436958	4.73532e-08	4.62062e-07
ENSG00000198961	PJA2	20.845	25.1317	0.274934	4.76679e-08	4.64825e-07
ENSG00000167202	TBC1D2B	5.23325	6.83145	0.373409	4.77639e-08	4.65453e-07
ENSG00000172159	FRMD3	1.63605	2.50045	0.629543	4.80516e-08	4.67948e-07
ENSG00000165501	LRR1	17.2334	12.8174	-0.448931	4.87483e-08	4.74274e-07
ENSG00000169410	PTPN9	6.84011	5.39368	-0.348544	4.87655e-08	4.74274e-07
ENSG00000175643	RMI2	4.08774	2.09545	-0.914831	4.89105e-08	4.7537e-07
ENSG00000136238	RAC1	73.1625	58.9782	-0.312252	5.00261e-08	4.85892e-07
ENSG00000153107	ANAPC1	12.7611	10.3963	-0.292959	5.13759e-08	4.98674e-07
ENSG00000135605	TEC	0.614588	1.18722	0.958965	5.26395e-08	5.10428e-07
ENSG00000116260	QSOX1	6.30022	7.97363	0.345006	5.26561e-08	5.10428e-07
ENSG00000179941	BBS10	8.20289	11.0984	0.453955	5.35457e-08	5.18711e-07
ENSG00000107742	SPOCK2	1.28663	2.63174	1.02196	5.42786e-08	5.25466e-07
ENSG00000168672	FAM84B	1.74649	2.70079	0.614565	5.44726e-08	5.26997e-07
ENSG00000115687	PASK	2.84403	1.98046	-0.501105	5.45147e-08	5.27058e-07
ENSG00000102100	SLC35A2	5.94331	8.01045	0.429062	5.4928e-08	5.30706e-07
ENSG00000143549	TPM3	74.1535	60.9197	-0.283765	5.55309e-08	5.3618e-07
ENSG00000198796	ALPK2	7.40141	9.23408	0.321543	5.65467e-08	5.45631e-07
ENSG00000173875	ZNF791	10.1498	12.902	0.351412	5.73667e-08	5.53182e-07
ENSG00000048392	RRM2B	5.07721	6.88376	0.437537	5.75037e-08	5.5414e-07
ENSG00000082269	FAM135A	5.6513	7.3055	0.35917	5.76602e-08	5.55286e-07
ENSG00000211455	STK38L	6.46749	8.19238	0.34413	5.86324e-08	5.64279e-07
ENSG00000136802	LRRC8A	16.655	13.3278	-0.320633	6.01398e-08	5.78409e-07
ENSG00000125968	ID1	46.0384	33.5647	-0.452833	6.09041e-08	5.85378e-07
ENSG00000087903	RFX2	1.36715	0.861275	-0.706378	6.09938e-08	5.8553e-07
ENSG00000244462	RBM12	37.7154	31.7914	-0.24999	6.10356e-08	5.8553e-07
ENSG00000206503	HLA-A	34.9557	43.2386	0.301334	6.1039e-08	5.8553e-07
ENSG00000111670	GNPTAB	5.45546	7.08495	0.374224	6.22706e-08	5.96955e-07
ENSG00000179454	KLHL28	2.64817	3.67715	0.455926	6.28224e-08	6.01854e-07
ENSG00000131470	PSMC3IP	9.41916	6.62323	-0.506548	6.32605e-08	6.05657e-07
ENSG00000162244	RPL29	258.366	305.798	0.241748	6.4799e-08	6.19985e-07
ENSG00000263465	SRSF8	7.92161	10.5871	0.409091	6.59942e-08	6.31011e-07
ENSG00000184916	JAG2	4.24064	2.77572	-0.61629	6.86591e-08	6.56066e-07
ENSG00000142188	TMEM50B	4.11405	5.62313	0.457862	6.9355e-08	6.62286e-07
ENSG00000111843	TMEM14C	26.4492	36.4732	0.467131	6.9947e-08	6.67508e-07
ENSG00000187091	PLCD1	0.378226	0.932479	1.2549	7.00146e-08	6.6772e-07
ENSG00000134444	KIAA1468	6.86499	8.55026	0.31665	7.08719e-08	6.75459e-07
ENSG00000143190	POU2F1	7.10284	5.521	-0.35581	7.10758e-08	6.76965e-07
ENSG00000205730	ITPRIPL2	31.2464	37.3959	0.260786	7.12104e-08	6.77809e-07
ENSG00000116525	TRIM62	1.75039	2.83087	0.711886	7.19663e-08	6.84201e-07
ENSG00000131791	PRKAB2	11.4476	14.2512	0.313415	7.19748e-08	6.84201e-07
ENSG00000168374	ARF4	79.3831	97.2223	0.293632	7.25435e-08	6.89164e-07
ENSG00000158019	BABAM2	10.4848	13.8125	0.385872	7.3744e-08	7.00117e-07
ENSG00000135045	C9orf40	6.65952	4.3541	-0.579205	7.40441e-08	7.02514e-07
ENSG00000022840	RNF10	22.6553	18.2084	-0.312881	7.4926e-08	7.10424e-07
ENSG00000111801	BTN3A3	4.01621	5.5246	0.450379	7.60232e-08	7.20364e-07
ENSG00000103494	RPGRIP1L	3.2383	2.38004	-0.443148	7.69572e-08	7.28746e-07
ENSG00000175161	CADM2	0.362004	0.615825	0.797059	7.717e-08	7.30291e-07
ENSG00000172943	PHF8	7.39441	5.59398	-0.412869	7.81246e-08	7.38851e-07
ENSG00000184887	BTBD6	11.4245	8.31536	-0.442687	7.85662e-08	7.42551e-07
ENSG00000122359	ANXA11	12.5034	10.1114	-0.30533	7.92287e-08	7.48333e-07
ENSG00000164342	TLR3	1.16887	1.88834	0.697439	8.06128e-08	7.60919e-07
ENSG00000214189	ZNF788	3.3869	2.27516	-0.551508	8.08112e-08	7.62303e-07
ENSG00000196363	WDR5	34.924	28.8474	-0.280117	8.12839e-08	7.66272e-07
ENSG00000140598	EFL1	6.96351	9.21902	0.397057	8.18845e-08	7.71441e-07
ENSG00000122729	ACO1	8.0741	10.1402	0.325633	8.28164e-08	7.79723e-07
ENSG00000174151	CYB561D1	2.79812	4.29327	0.625807	8.32166e-08	7.826e-07
ENSG00000164484	TMEM200A	1.11616	1.81448	0.697698	8.32282e-08	7.826e-07
ENSG00000104687	GSR	108.028	90.8687	-0.250035	8.36371e-08	7.85944e-07
ENSG00000138686	BBS7	7.34904	9.69032	0.401187	8.41151e-08	7.89931e-07
ENSG00000088888	MAVS	5.66932	7.26126	0.361965	8.4678e-08	7.94712e-07
ENSG00000151553	FAM160B1	7.5081	9.60869	0.368598	8.48448e-08	7.95771e-07
ENSG00000005189	REXO5	2.84721	1.7439	-0.700554	8.56404e-08	8.02723e-07
ENSG00000106399	RPA3	18.228	14.1447	-0.369195	8.80628e-08	8.24903e-07
ENSG00000134287	ARF3	21.7408	27.4054	0.329377	8.90093e-08	8.3324e-07
ENSG00000067836	ROGDI	0.922508	1.72959	0.857792	9.00143e-08	8.42114e-07
ENSG00000174373	RALGAPA1	2.86038	3.61288	0.346661	9.0363e-08	8.4484e-07
ENSG00000138604	GLCE	3.32978	4.60899	0.467142	9.23136e-08	8.62529e-07
ENSG00000197238	HIST1H4J	18.9852	9.60417	-0.927309	9.23966e-08	8.62758e-07
ENSG00000214013	GANC	1.3797	1.92685	0.488866	9.33176e-08	8.70806e-07
ENSG00000143797	MBOAT2	9.10512	7.15132	-0.335966	9.3805e-08	8.74801e-07
ENSG00000213366	GSTM2	0.932227	1.43023	0.619158	9.50299e-08	8.85664e-07
ENSG00000106049	HIBADH	11.3842	15.6437	0.467221	9.65015e-08	8.98668e-07
ENSG00000135324	MRAP2	1.42974	2.64651	0.872131	9.65471e-08	8.98668e-07
ENSG00000256043	CTSO	1.58218	3.11448	0.950673	9.677e-08	9.00175e-07
ENSG00000105518	TMEM205	7.85776	11.6834	0.610316	9.79334e-08	9.10422e-07
ENSG00000163378	EOGT	2.55244	1.55932	-0.705756	1.00695e-07	9.35509e-07
ENSG00000112306	RPS12	1232.29	1476.96	0.260536	1.00971e-07	9.37479e-07
ENSG00000175224	ATG13	8.89189	11.2428	0.333773	1.0183e-07	9.44855e-07
ENSG00000178295	GEN1	5.92509	4.46627	-0.388041	1.03386e-07	9.58697e-07
ENSG00000197056	ZMYM1	14.5193	11.6352	-0.326563	1.04578e-07	9.69136e-07
ENSG00000130559	CAMSAP1	16.6656	13.6334	-0.292902	1.05318e-07	9.75379e-07
ENSG00000198874	TYW1	12.2366	15.9385	0.372526	1.05835e-07	9.79556e-07
ENSG00000129636	ITFG1	6.9517	8.89491	0.347934	1.06413e-07	9.84288e-07
ENSG00000148484	RSU1	5.17583	7.20891	0.459781	1.10029e-07	1.01709e-06
ENSG00000112149	CD83	0.852756	0.252146	-1.74793	1.11032e-07	1.02572e-06
ENSG00000113643	RARS	45.7099	54.9621	0.267175	1.1208e-07	1.03476e-06
ENSG00000162191	UBXN1	19.5239	15.2275	-0.378867	1.12181e-07	1.03504e-06
ENSG00000176597	B3GNT5	3.31949	2.37202	-0.470542	1.12282e-07	1.03533e-06
ENSG00000244405	ETV5	13.1927	16.1901	0.294432	1.12632e-07	1.03791e-06
ENSG00000136938	ANP32B	30.4361	23.5191	-0.374491	1.12777e-07	1.03859e-06
ENSG00000119655	NPC2	6.32404	9.03452	0.518888	1.13317e-07	1.04291e-06
ENSG00000198793	MTOR	12.4594	15.0666	0.274754	1.14141e-07	1.04984e-06
ENSG00000204525	HLA-C	7.04413	10.0501	0.507935	1.16411e-07	1.07005e-06
ENSG00000111196	MAGOHB	13.5898	10.3762	-0.389002	1.17142e-07	1.0761e-06
ENSG00000077942	FBLN1	14.0167	11.0298	-0.34401	1.1736e-07	1.07743e-06
ENSG00000257167	TMPO-AS1	1.83786	0.947312	-0.911262	1.17835e-07	1.08112e-06
ENSG00000167074	TEF	1.84632	1.01069	-0.813226	1.18339e-07	1.08507e-06
ENSG00000162419	GMEB1	4.68655	3.43486	-0.445763	1.20982e-07	1.10861e-06
ENSG00000119523	ALG2	19.1573	24.5536	0.369101	1.21181e-07	1.10975e-06
ENSG00000013523	ANGEL1	1.97263	2.85172	0.531984	1.22959e-07	1.12533e-06
ENSG00000137337	MDC1	7.00932	5.06351	-0.477523	1.25563e-07	1.14845e-06
ENSG00000169359	SLC33A1	6.10038	7.59491	0.322191	1.26097e-07	1.15262e-06
ENSG00000172728	FUT10	5.60366	7.62027	0.4568	1.26538e-07	1.15594e-06
ENSG00000127081	ZNF484	14.997	18.9077	0.325767	1.26814e-07	1.15773e-06
ENSG00000018236	CNTN1	0.923472	1.75472	0.9437	1.31368e-07	1.19857e-06
ENSG00000143641	GALNT2	21.6879	26.0873	0.269995	1.31495e-07	1.19899e-06
ENSG00000121774	KHDRBS1	59.1982	45.9711	-0.36274	1.32852e-07	1.21061e-06
ENSG00000171246	NPTX1	0.748567	0.335357	-1.14498	1.33018e-07	1.21137e-06
ENSG00000198677	TTC37	21.4527	17.9818	-0.254407	1.3511e-07	1.22967e-06
ENSG00000213160	KLHL23	26.7593	21.8195	-0.287933	1.35272e-07	1.23038e-06
ENSG00000136699	SMPD4	13.4164	10.201	-0.395863	1.37443e-07	1.24936e-06
ENSG00000084676	NCOA1	14.1798	17.1329	0.274743	1.38191e-07	1.25538e-06
ENSG00000116990	MYCL	2.94007	2.0396	-0.566772	1.3854e-07	1.25704e-06
ENSG00000059804	SLC2A3	30.4768	36.8852	0.278091	1.38543e-07	1.25704e-06
ENSG00000196591	HDAC2	17.0137	14.0253	-0.275503	1.38849e-07	1.25904e-06
ENSG00000118257	NRP2	6.22313	7.6739	0.303738	1.39752e-07	1.26644e-06
ENSG00000048540	LMO3	1.70791	1.08171	-0.650148	1.40262e-07	1.27028e-06
ENSG00000120837	NFYB	10.6128	8.35342	-0.343952	1.40395e-07	1.27071e-06
ENSG00000127946	HIP1	5.16731	4.01731	-0.372765	1.41231e-07	1.27749e-06
ENSG00000157045	NTAN1	10.2225	7.57322	-0.420846	1.41493e-07	1.27908e-06
ENSG00000214655	ZSWIM8	6.75345	8.64199	0.352926	1.45132e-07	1.31116e-06
ENSG00000196866	HIST1H2AD	13.1515	7.1651	-0.919467	1.45474e-07	1.31345e-06
ENSG00000205352	PRR13	18.6253	14.7757	-0.337837	1.46167e-07	1.31818e-06
ENSG00000013563	DNASE1L1	3.04804	4.48827	0.589294	1.46177e-07	1.31818e-06
ENSG00000116191	RALGPS2	5.68909	7.24364	0.340722	1.46309e-07	1.31857e-06
ENSG00000175928	LRRN1	3.16703	4.44939	0.50691	1.46624e-07	1.32061e-06
ENSG00000089094	KDM2B	2.9232	2.13572	-0.443999	1.49735e-07	1.3478e-06
ENSG00000114127	XRN1	9.31686	11.4847	0.30724	1.50789e-07	1.35646e-06
ENSG00000134326	CMPK2	2.37062	4.00537	0.750177	1.51633e-07	1.36322e-06
ENSG00000140650	PMM2	4.2175	5.62147	0.398928	1.53249e-07	1.37691e-06
ENSG00000172757	CFL1	71.2723	59.9028	-0.250688	1.54009e-07	1.3829e-06
ENSG00000168066	SF1	14.5974	10.9984	-0.412369	1.54888e-07	1.38993e-06
ENSG00000117533	VAMP4	4.53386	6.22675	0.464369	1.55111e-07	1.39083e-06
ENSG00000083444	PLOD1	29.4559	36.1573	0.292743	1.55176e-07	1.39083e-06
ENSG00000138674	SEC31A	19.2641	23.0578	0.261633	1.58933e-07	1.42364e-06
ENSG00000166343	MSS51	0.865085	2.1681	1.27636	1.59867e-07	1.43114e-06
ENSG00000160072	ATAD3B	8.19019	6.57696	-0.326079	1.61364e-07	1.44366e-06
ENSG00000172031	EPHX4	2.43776	4.73453	0.967642	1.6148e-07	1.44382e-06
ENSG00000131558	EXOC4	7.96124	10.5344	0.39958	1.62123e-07	1.44869e-06
ENSG00000133056	PIK3C2B	0.851034	1.36136	0.642383	1.64055e-07	1.46507e-06
ENSG00000064102	INTS13	30.1478	37.3563	0.305361	1.6639e-07	1.48502e-06
ENSG00000164050	PLXNB1	1.17929	0.735672	-0.70047	1.66683e-07	1.48674e-06
ENSG00000204179	PTPN20	1.39658	2.35468	0.755996	1.69359e-07	1.50969e-06
ENSG00000167157	PRRX2	3.1294	1.49086	-1.07751	1.72519e-07	1.53693e-06
ENSG00000151135	TMEM263	39.5138	48.0877	0.284888	1.76741e-07	1.5736e-06
ENSG00000068305	MEF2A	5.69287	4.17134	-0.429266	1.77549e-07	1.57983e-06
ENSG00000068697	LAPTM4A	54.2468	65.7831	0.273716	1.78015e-07	1.58302e-06
ENSG00000136451	VEZF1	19.4109	15.8157	-0.29485	1.79884e-07	1.59868e-06
ENSG00000114439	BBX	30.1122	25.6446	-0.230393	1.81027e-07	1.60787e-06
ENSG00000038427	VCAN	29.0363	34.7736	0.261552	1.83299e-07	1.62706e-06
ENSG00000175938	ORAI3	1.08658	2.1845	0.994743	1.84984e-07	1.64104e-06
ENSG00000104472	CHRAC1	15.7058	11.8776	-0.389357	1.859e-07	1.64817e-06
ENSG00000174501	ANKRD36C	2.40881	3.23994	0.442368	1.86116e-07	1.6491e-06
ENSG00000154920	EME1	9.21206	6.2021	-0.554454	1.86881e-07	1.65488e-06
ENSG00000166165	CKB	17.0545	12.087	-0.472243	1.8833e-07	1.66631e-06
ENSG00000260196	AC124798.1	1.32061	2.26855	0.78764	1.88398e-07	1.66631e-06
ENSG00000139914	FITM1	2.50948	4.4461	0.802849	1.89664e-07	1.6765e-06
ENSG00000163516	ANKZF1	4.48109	5.98225	0.421815	1.93445e-07	1.7089e-06
ENSG00000004866	ST7	2.49007	3.4556	0.485304	1.94081e-07	1.71349e-06
ENSG00000105058	FAM32A	47.0606	38.2662	-0.299447	1.97217e-07	1.74013e-06
ENSG00000124789	NUP153	44.0827	36.7866	-0.256839	1.97897e-07	1.7442e-06
ENSG00000121211	MND1	13.8949	8.86663	-0.635235	1.97988e-07	1.7442e-06
ENSG00000151116	UEVLD	6.38101	4.65271	-0.466195	1.98032e-07	1.7442e-06
ENSG00000006715	VPS41	13.4613	16.266	0.274094	1.99597e-07	1.75693e-06
ENSG00000106034	CPED1	18.7267	23.1747	0.307662	2.00611e-07	1.7648e-06
ENSG00000164111	ANXA5	177.597	208.496	0.230693	2.01961e-07	1.77562e-06
ENSG00000197756	RPL37A	256.18	303.736	0.245191	2.02892e-07	1.78274e-06
ENSG00000004139	SARM1	1.73218	2.403	0.46429	2.07697e-07	1.82387e-06
ENSG00000172167	MTBP	7.85416	5.99423	-0.378121	2.08743e-07	1.83197e-06
ENSG00000145907	G3BP1	47.7911	41.0563	-0.218673	2.09987e-07	1.84179e-06
ENSG00000184675	AMER1	4.87037	6.22397	0.359561	2.10769e-07	1.84755e-06
ENSG00000031698	SARS	59.7302	49.3199	-0.279926	2.13687e-07	1.87201e-06
ENSG00000128581	IFT22	17.93	14.1548	-0.328977	2.1418e-07	1.87522e-06
ENSG00000198756	COLGALT2	0.0966399	0.278112	1.48948	2.15922e-07	1.88935e-06
ENSG00000142534	RPS11	816.521	967.119	0.243424	2.18295e-07	1.90899e-06
ENSG00000105223	PLD3	37.2383	48.3515	0.377114	2.18683e-07	1.91124e-06
ENSG00000133935	ERG28	7.28383	10.1084	0.465078	2.19385e-07	1.91624e-06
ENSG00000155254	MARVELD1	11.6193	15.6609	0.430724	2.20093e-07	1.92043e-06
ENSG00000102225	CDK16	14.8969	11.8349	-0.338287	2.20125e-07	1.92043e-06
ENSG00000231023	LINC00326	0.828821	1.61635	0.992309	2.2274e-07	1.9421e-06
ENSG00000175764	TTLL11	1.88546	3.10459	0.706464	2.22896e-07	1.9423e-06
ENSG00000130733	YIPF2	9.81473	12.923	0.408369	2.23662e-07	1.94783e-06
ENSG00000125356	NDUFA1	83.4177	105.999	0.346323	2.24616e-07	1.95498e-06
ENSG00000252010	SCARNA5	443.66	540.586	0.279586	2.24957e-07	1.95679e-06
ENSG00000087303	NID2	2.16448	3.77301	0.789438	2.25387e-07	1.95938e-06
ENSG00000172888	ZNF621	5.7832	7.46855	0.376488	2.25769e-07	1.96155e-06
ENSG00000227811	FAM212B-AS1	2.64319	4.37039	0.749391	2.28058e-07	1.98026e-06
ENSG00000104964	AES	16.8041	13.3228	-0.326443	2.29081e-07	1.98798e-06
ENSG00000120008	WDR11	11.3888	13.8061	0.279262	2.29812e-07	1.99315e-06
ENSG00000013016	EHD3	3.07059	4.64172	0.570631	2.30425e-07	1.99729e-06
ENSG00000164938	TP53INP1	0.935557	1.51493	0.711653	2.32273e-07	2.01213e-06
ENSG00000053770	AP5M1	5.29601	6.76352	0.358569	2.33857e-07	2.02466e-06
ENSG00000198039	ZNF273	4.07573	3.11177	-0.390248	2.34143e-07	2.02594e-06
ENSG00000204070	SYS1	6.3793	8.10403	0.349849	2.3927e-07	2.06909e-06
ENSG00000171953	ATPAF2	0.753394	1.30135	0.781875	2.39863e-07	2.073e-06
ENSG00000269893	SNHG8	82.3979	103.72	0.325357	2.40156e-07	2.07432e-06
ENSG00000157985	AGAP1	4.86125	3.74371	-0.358366	2.40893e-07	2.07947e-06
ENSG00000054277	OPN3	1.99682	1.06979	-0.920701	2.41914e-07	2.08706e-06
ENSG00000008277	ADAM22	2.41297	3.14581	0.375166	2.43783e-07	2.10195e-06
ENSG00000187720	THSD4	0.613862	0.898545	0.572007	2.47867e-07	2.13591e-06
ENSG00000100416	TRMU	6.07535	4.76287	-0.337919	2.48437e-07	2.13958e-06
ENSG00000170379	TCAF2	1.32065	0.81168	-0.708451	2.52763e-07	2.17556e-06
ENSG00000158201	ABHD3	5.56781	3.73079	-0.539324	2.54441e-07	2.18872e-06
ENSG00000102908	NFAT5	5.04322	6.45853	0.359957	2.55235e-07	2.19428e-06
ENSG00000104897	SF3A2	6.78868	4.61465	-0.549469	2.57896e-07	2.21586e-06
ENSG00000152234	ATP5A1	63.4963	73.668	0.213641	2.59689e-07	2.22886e-06
ENSG00000157259	GATAD1	19.9735	24.1265	0.274374	2.59711e-07	2.22886e-06
ENSG00000169689	CENPX	22.9377	16.6731	-0.441828	2.60805e-07	2.23694e-06
ENSG00000278259	MYO19	7.75789	6.13853	-0.324324	2.61117e-07	2.23832e-06
ENSG00000058056	USP13	7.05952	5.56402	-0.346009	2.61716e-07	2.24215e-06
ENSG00000103995	CEP152	4.88435	3.66229	-0.402555	2.63506e-07	2.25617e-06
ENSG00000183098	GPC6	4.48295	5.89143	0.396629	2.65572e-07	2.27254e-06
ENSG00000141994	DUS3L	15.0053	11.1242	-0.425182	2.67866e-07	2.29084e-06
ENSG00000172428	COPS9	20.6808	15.4854	-0.408037	2.70825e-07	2.3148e-06
ENSG00000257093	KIAA1147	4.05452	5.34934	0.417657	2.71679e-07	2.32076e-06
ENSG00000149311	ATM	8.83801	10.6689	0.27449	2.74713e-07	2.34532e-06
ENSG00000114853	ZBTB47	1.61234	2.55583	0.682141	2.75722e-07	2.35257e-06
ENSG00000184117	NIPSNAP1	28.0127	34.7416	0.303909	2.79465e-07	2.38313e-06
ENSG00000170759	KIF5B	47.9594	39.8259	-0.265608	2.8025e-07	2.38845e-06
ENSG00000163867	ZMYM6	2.10733	3.06168	0.551262	2.80675e-07	2.39068e-06
ENSG00000114054	PCCB	3.20936	4.51826	0.480592	2.86901e-07	2.4423e-06
ENSG00000185262	UBALD2	3.61617	1.88291	-0.877533	2.87458e-07	2.44563e-06
ENSG00000005700	IBTK	13.3926	16.1686	0.272178	2.88556e-07	2.45356e-06
ENSG00000139112	GABARAPL1	17.9273	22.1719	0.298725	2.8932e-07	2.45864e-06
ENSG00000174721	FGFBP3	4.6887	7.54566	0.709134	2.90349e-07	2.46596e-06
ENSG00000163950	SLBP	46.0682	32.7627	-0.488799	2.92958e-07	2.48669e-06
ENSG00000108639	SYNGR2	4.60787	6.4132	0.498102	2.93804e-07	2.49243e-06
ENSG00000197020	ZNF100	9.50493	7.03698	-0.41403	2.99413e-07	2.53855e-06
ENSG00000110917	MLEC	65.1329	77.1069	0.243307	3.0033e-07	2.54487e-06
ENSG00000198909	MAP3K3	6.22765	4.61704	-0.442211	3.0346e-07	2.56991e-06
ENSG00000100968	NFATC4	0.995623	1.51283	0.563054	3.05142e-07	2.58267e-06
ENSG00000143499	SMYD2	8.13458	6.12342	-0.400409	3.13882e-07	2.65512e-06
ENSG00000113569	NUP155	22.161	18.7273	-0.241192	3.18972e-07	2.69663e-06
ENSG00000105520	PLPPR2	3.01298	4.97545	0.706344	3.19964e-07	2.70239e-06
ENSG00000109881	CCDC34	8.90305	6.51482	-0.435901	3.2002e-07	2.70239e-06
ENSG00000168894	RNF181	29.1879	38.2597	0.378402	3.20401e-07	2.70406e-06
ENSG00000186468	RPS23	210.339	243.514	0.210808	3.2336e-07	2.72747e-06
ENSG00000080345	RIF1	22.2753	18.5247	-0.264534	3.25329e-07	2.74251e-06
ENSG00000160298	C21orf58	1.85392	1.07823	-0.724122	3.34447e-07	2.81777e-06
ENSG00000168028	RPSA	364.964	432.448	0.244233	3.36464e-07	2.83314e-06
ENSG00000118181	RPS25	353.683	429.176	0.278509	3.42299e-07	2.88062e-06
ENSG00000273066	AL355987.4	2.13659	1.23254	-0.824848	3.42882e-07	2.88389e-06
ENSG00000158604	TMED4	34.246	41.2331	0.27506	3.43265e-07	2.88547e-06
ENSG00000196422	PPP1R26	11.8205	8.85485	-0.404434	3.44196e-07	2.89127e-06
ENSG00000213722	DDAH2	18.574	14.1154	-0.398133	3.44348e-07	2.89127e-06
ENSG00000142552	RCN3	23.1532	30.6717	0.403694	3.45329e-07	2.89785e-06
ENSG00000165724	ZMYND19	20.1274	15.8373	-0.33761	3.45628e-07	2.89872e-06
ENSG00000185728	YTHDF3	19.5052	15.8076	-0.300103	3.45903e-07	2.89937e-06
ENSG00000273841	TAF9	25.4863	31.2394	0.295887	3.48331e-07	2.91806e-06
ENSG00000198252	STYX	5.66022	7.50852	0.396433	3.49689e-07	2.92777e-06
ENSG00000101335	MYL9	2.44935	3.80134	0.657204	3.52204e-07	2.94716e-06
ENSG00000134278	SPIRE1	6.92461	8.70919	0.340983	3.54387e-07	2.96375e-06
ENSG00000198363	ASPH	8.27741	6.66681	-0.311563	3.62835e-07	3.03267e-06
ENSG00000147162	OGT	21.2317	24.9795	0.233767	3.63154e-07	3.03362e-06
ENSG00000143858	SYT2	0.972674	0.498552	-0.910341	3.66556e-07	3.0596e-06
ENSG00000189362	NEMP2	3.01879	2.02768	-0.571734	3.66679e-07	3.0596e-06
ENSG00000099942	CRKL	33.7804	28.5327	-0.248317	3.68219e-07	3.07024e-06
ENSG00000176022	B3GALT6	10.9468	7.85441	-0.467237	3.68508e-07	3.07024e-06
ENSG00000123575	FAM199X	10.9379	13.4549	0.297153	3.68579e-07	3.07024e-06
ENSG00000124523	SIRT5	1.36201	2.01166	0.57643	3.72294e-07	3.09728e-06
ENSG00000138764	CCNG2	1.93458	2.64272	0.454834	3.72332e-07	3.09728e-06
ENSG00000186638	KIF24	4.28898	3.11304	-0.460032	3.72525e-07	3.09728e-06
ENSG00000068784	SRBD1	13.4043	16.592	0.31765	3.72665e-07	3.09728e-06
ENSG00000122696	SLC25A51	8.56871	11.0934	0.378305	3.74133e-07	3.10773e-06
ENSG00000105755	ETHE1	2.56309	4.44034	0.796886	3.7543e-07	3.11674e-06
ENSG00000145425	RPS3A	514.988	627.422	0.284126	3.76922e-07	3.12737e-06
ENSG00000103275	UBE2I	12.8962	10.037	-0.359526	3.85789e-07	3.19914e-06
ENSG00000177192	PUS1	5.72221	4.25935	-0.416081	3.86923e-07	3.20674e-06
ENSG00000066379	ZNRD1	5.67059	7.58976	0.413806	3.89994e-07	3.22872e-06
ENSG00000131469	RPL27	199.448	239.248	0.262817	3.90013e-07	3.22872e-06
ENSG00000088854	C20orf194	1.64419	2.60764	0.635574	3.912e-07	3.23673e-06
ENSG00000120438	TCP1	162.815	137.987	-0.238756	3.9435e-07	3.26096e-06
ENSG00000139292	LGR5	45.3598	53.8408	0.246009	3.9646e-07	3.27657e-06
ENSG00000215375	MYL5	0.615438	1.15537	0.891354	3.99127e-07	3.29677e-06
ENSG00000143067	ZNF697	6.12784	8.19857	0.41231	3.99714e-07	3.29977e-06
ENSG00000132823	OSER1	24.5178	18.8636	-0.385654	4.01208e-07	3.31025e-06
ENSG00000148154	UGCG	50.4966	60.6258	0.26431	4.02662e-07	3.32038e-06
ENSG00000129493	HEATR5A	1.31906	1.82818	0.493149	4.03042e-07	3.32166e-06
ENSG00000142197	DOPEY2	0.959888	1.41134	0.568877	4.051e-07	3.33676e-06
ENSG00000184613	NELL2	0.333602	0.123034	-1.54878	4.08604e-07	3.36374e-06
ENSG00000185339	TCN2	0.542898	1.37646	1.26912	4.09621e-07	3.37023e-06
ENSG00000062725	APPBP2	12.2733	14.7591	0.263225	4.10581e-07	3.37625e-06
ENSG00000205133	TRIQK	2.428	3.2917	0.460247	4.11306e-07	3.38032e-06
ENSG00000141510	TP53	15.9793	12.7536	-0.322707	4.24166e-07	3.48319e-06
ENSG00000164674	SYTL3	15.028	20.0491	0.421334	4.24295e-07	3.48319e-06
ENSG00000060339	CCAR1	26.4339	21.234	-0.316433	4.30749e-07	3.5342e-06
ENSG00000224877	NDUFAF8	27.2925	18.5757	-0.556386	4.32419e-07	3.54593e-06
ENSG00000148019	CEP78	8.09999	6.60858	-0.286023	4.36159e-07	3.57462e-06
ENSG00000185591	SP1	19.7495	16.4146	-0.264671	4.43577e-07	3.63339e-06
ENSG00000266412	NCOA4	80.8606	95.4617	0.238636	4.46792e-07	3.65769e-06
ENSG00000159199	ATP5G1	17.142	22.1422	0.367804	4.4706e-07	3.65786e-06
ENSG00000120694	HSPH1	26.2447	22.0824	-0.249275	4.48929e-07	3.67111e-06
ENSG00000106245	BUD31	99.9939	83.7211	-0.25571	4.49357e-07	3.67257e-06
ENSG00000154310	TNIK	7.39918	9.02289	0.291499	4.51296e-07	3.68638e-06
ENSG00000091129	NRCAM	5.65587	7.23651	0.350383	4.66167e-07	3.80574e-06
ENSG00000186522	SEPT10	27.3085	22.4732	-0.282004	4.70075e-07	3.83552e-06
ENSG00000171617	ENC1	31.0295	38.0182	0.292376	4.77061e-07	3.89037e-06
ENSG00000178605	GTPBP6	10.4788	7.72288	-0.421537	4.77889e-07	3.89497e-06
ENSG00000142892	PIGK	22.2585	27.0662	0.27727	4.78726e-07	3.89963e-06
ENSG00000181163	NPM1	534.862	451.043	-0.245922	4.79021e-07	3.89988e-06
ENSG00000197479	PCDHB11	3.21505	4.58255	0.505744	4.79318e-07	3.90015e-06
ENSG00000085063	CD59	24.746	29.6149	0.255795	4.79971e-07	3.9033e-06
ENSG00000143753	DEGS1	40.5374	33.4812	-0.28132	4.80328e-07	3.90405e-06
ENSG00000197043	ANXA6	60.1875	74.2707	0.301654	4.83588e-07	3.92838e-06
ENSG00000147202	DIAPH2	3.60202	4.67493	0.386129	4.85411e-07	3.94102e-06
ENSG00000175662	TOM1L2	0.162853	0.3828	1.15065	4.88117e-07	3.96082e-06
ENSG00000131149	GSE1	6.52442	5.14459	-0.332434	4.94155e-07	4.0076e-06
ENSG00000133739	LRRCC1	3.87498	2.54041	-0.571918	4.99073e-07	4.04527e-06
ENSG00000103260	METRN	4.1093	2.78157	-0.580423	5.00462e-07	4.05429e-06
ENSG00000099625	CBARP	1.34627	0.648957	-0.993633	5.01532e-07	4.06073e-06
ENSG00000116584	ARHGEF2	20.4303	24.7094	0.272727	5.0265e-07	4.06754e-06
ENSG00000154553	PDLIM3	22.9082	18.7432	-0.282053	5.09376e-07	4.11972e-06
ENSG00000164649	CDCA7L	17.5104	14.2578	-0.299779	5.09739e-07	4.12039e-06
ENSG00000151388	ADAMTS12	3.64538	4.77943	0.388371	5.21274e-07	4.21132e-06
ENSG00000159216	RUNX1	3.27433	2.506	-0.37923	5.28003e-07	4.26335e-06
ENSG00000081320	STK17B	9.99406	7.98266	-0.329652	5.38173e-07	4.34308e-06
ENSG00000158864	NDUFS2	22.0528	27.6611	0.330484	5.39966e-07	4.35517e-06
ENSG00000147813	NAPRT	4.71951	3.11092	-0.603291	5.41733e-07	4.36703e-06
ENSG00000172893	DHCR7	15.7155	21.8399	0.472857	5.44792e-07	4.3893e-06
ENSG00000204947	ZNF425	0.34341	0.920331	1.38161	5.47863e-07	4.41163e-06
ENSG00000163322	ABRAXAS1	5.22748	6.61032	0.344427	5.53436e-07	4.45407e-06
ENSG00000133657	ATP13A3	18.3553	15.1622	-0.270384	5.55924e-07	4.47166e-06
ENSG00000168259	DNAJC7	10.1235	8.25574	-0.29959	5.63148e-07	4.52729e-06
ENSG00000101493	ZNF516	6.93213	4.87171	-0.491281	5.66384e-07	4.55083e-06
ENSG00000024048	UBR2	10.3253	12.4457	0.275047	5.72842e-07	4.60021e-06
ENSG00000136854	STXBP1	1.09164	1.65176	0.620317	5.77194e-07	4.63263e-06
ENSG00000103226	NOMO3	2.23957	3.0371	0.458921	5.77767e-07	4.63471e-06
ENSG00000121064	SCPEP1	16.7198	20.7624	0.314315	5.81569e-07	4.66267e-06
ENSG00000215417	MIR17HG	5.94551	4.20813	-0.540734	5.8582e-07	4.6942e-06
ENSG00000167461	RAB8A	19.7873	15.8464	-0.311903	5.95396e-07	4.76834e-06
ENSG00000132967	HMGB1P5	4.51285	2.28316	-0.977724	5.98756e-07	4.79265e-06
ENSG00000144228	SPOPL	6.28203	4.71266	-0.400662	6.01546e-07	4.81237e-06
ENSG00000008294	SPAG9	30.7029	35.8375	0.222472	6.08063e-07	4.86187e-06
ENSG00000119335	SET	310.831	251.799	-0.303679	6.12986e-07	4.89857e-06
ENSG00000116017	ARID3A	4.77412	3.1441	-0.618411	6.1459e-07	4.90873e-06
ENSG00000127191	TRAF2	9.41634	7.01291	-0.447253	6.16315e-07	4.91984e-06
ENSG00000126778	SIX1	33.7698	28.4086	-0.247196	6.33082e-07	5.05096e-06
ENSG00000089916	GPATCH2L	3.71347	4.46511	0.272079	6.36059e-07	5.07196e-06
ENSG00000108506	INTS2	8.17848	10.0237	0.302447	6.44097e-07	5.13328e-06
ENSG00000143222	UFC1	19.2188	24.9695	0.371584	6.44945e-07	5.13726e-06
ENSG00000040275	SPDL1	16.6658	12.8294	-0.382107	6.50908e-07	5.18196e-06
ENSG00000163812	ZDHHC3	9.35205	7.5947	-0.29898	6.52819e-07	5.19436e-06
ENSG00000072201	LNX1	0.567702	1.23085	1.12011	6.53385e-07	5.19607e-06
ENSG00000187240	DYNC2H1	11.2469	13.7512	0.288647	6.59526e-07	5.24208e-06
ENSG00000074935	TUBE1	5.54147	6.98228	0.335897	6.63312e-07	5.26933e-06
ENSG00000138434	SSFA2	84.4978	71.7007	-0.238273	6.76828e-07	5.3738e-06
ENSG00000071051	NCK2	10.5387	7.70312	-0.420724	6.79911e-07	5.39538e-06
ENSG00000135956	TMEM127	4.93316	6.53052	0.394467	6.82836e-07	5.41568e-06
ENSG00000163349	HIPK1	12.2112	14.6436	0.262304	6.83261e-07	5.41613e-06
ENSG00000128039	SRD5A3	2.91231	1.78589	-0.681632	6.87065e-07	5.44336e-06
ENSG00000113161	HMGCR	26.3534	31.5655	0.26047	6.93617e-07	5.49143e-06
ENSG00000204371	EHMT2	12.5577	9.85261	-0.355914	6.93878e-07	5.49143e-06
ENSG00000196683	TOMM7	56.6603	70.0883	0.294775	7.00153e-07	5.53812e-06
ENSG00000122257	RBBP6	7.96576	6.22529	-0.348447	7.03154e-07	5.55887e-06
ENSG00000148798	INA	5.88193	8.67092	0.570917	7.07689e-07	5.59173e-06
ENSG00000007129	CEACAM21	19.8389	25.7153	0.37408	7.08369e-07	5.59238e-06
ENSG00000127334	DYRK2	13.2292	10.9634	-0.273491	7.0853e-07	5.59238e-06
ENSG00000117640	MTFR1L	6.04174	7.65884	0.340938	7.11557e-07	5.61326e-06
ENSG00000110906	KCTD10	6.28788	7.73691	0.305662	7.19322e-07	5.67149e-06
ENSG00000019485	PRDM11	1.15966	1.61188	0.482728	7.26996e-07	5.72893e-06
ENSG00000160813	PPP1R35	17.6028	12.2675	-0.491037	7.35296e-07	5.79124e-06
ENSG00000156973	PDE6D	7.19626	9.85499	0.467943	7.38092e-07	5.81016e-06
ENSG00000137720	C11orf1	3.76753	5.32661	0.509557	7.40289e-07	5.82435e-06
ENSG00000092108	SCFD1	9.99758	12.5317	0.320923	7.42418e-07	5.83798e-06
ENSG00000135899	SP110	4.02735	5.29709	0.387781	7.46009e-07	5.86309e-06
ENSG00000161904	LEMD2	8.12052	6.37423	-0.33169	7.47872e-07	5.8746e-06
ENSG00000152795	HNRNPDL	93.4319	75.1247	-0.31406	7.58765e-07	5.95699e-06
ENSG00000104365	IKBKB	4.87696	6.13749	0.339697	7.62918e-07	5.98641e-06
ENSG00000182095	TNRC18	8.19492	6.06081	-0.430722	7.66632e-07	6.01235e-06
ENSG00000177125	ZBTB34	8.38626	6.5442	-0.356309	7.69556e-07	6.03208e-06
ENSG00000064012	CASP8	2.48112	3.49372	0.471265	7.89274e-07	6.18334e-06
ENSG00000151422	FER	3.96201	4.90001	0.307585	7.9393e-07	6.21652e-06
ENSG00000182010	RTKN2	1.54687	1.08052	-0.523555	7.97179e-07	6.23864e-06
ENSG00000050426	LETMD1	4.03939	5.42213	0.414644	8.07914e-07	6.3193e-06
ENSG00000176055	MBLAC2	2.83896	3.88952	0.457952	8.12639e-07	6.35289e-06
ENSG00000109586	GALNT7	23.1144	27.5923	0.257805	8.17628e-07	6.38851e-06
ENSG00000196104	SPOCK3	1.23681	2.02625	0.698783	8.29235e-07	6.47576e-06
ENSG00000230082	PRRT3-AS1	4.55583	8.77138	0.924938	8.32652e-07	6.499e-06
ENSG00000166411	IDH3A	5.78019	7.45133	0.360256	8.33908e-07	6.50536e-06
ENSG00000160194	NDUFV3	6.28542	8.03125	0.370288	8.37876e-07	6.53286e-06
ENSG00000259768	AC004943.2	2.96351	2.02911	-0.598186	8.40774e-07	6.55199e-06
ENSG00000048140	TSPAN17	6.22317	7.95127	0.354123	8.45965e-07	6.58896e-06
ENSG00000134333	LDHA	122.609	102.163	-0.262134	8.4774e-07	6.5993e-06
ENSG00000264920	AC018521.5	0.290069	0.729896	1.24186	8.52656e-07	6.63407e-06
ENSG00000089280	FUS	10.4497	7.85549	-0.40848	8.60713e-07	6.69323e-06
ENSG00000149679	CABLES2	4.97838	3.46591	-0.5316	8.62915e-07	6.70681e-06
ENSG00000135341	MAP3K7	16.2445	13.5117	-0.260976	8.65499e-07	6.72335e-06
ENSG00000239922	AC092958.1	3.46174	5.07455	0.580906	8.6684e-07	6.73022e-06
ENSG00000196639	HRH1	0.757934	1.28084	0.734456	8.69476e-07	6.74714e-06
ENSG00000166734	CASC4	15.4753	18.7456	0.287467	8.72983e-07	6.77078e-06
ENSG00000083845	RPS5	168.121	202.218	0.265452	8.75616e-07	6.78764e-06
ENSG00000159921	GNE	7.27971	9.0536	0.320355	8.80271e-07	6.82014e-06
ENSG00000100129	EIF3L	47.9392	57.7285	0.264939	8.87409e-07	6.86958e-06
ENSG00000120868	APAF1	12.2477	10.0005	-0.284734	8.87585e-07	6.86958e-06
ENSG00000088832	FKBP1A	32.7699	39.5971	0.271545	8.89e-07	6.87692e-06
ENSG00000144674	GOLGA4	19.4561	23.2444	0.257789	8.93719e-07	6.9098e-06
ENSG00000111845	PAK1IP1	15.4781	10.9218	-0.533874	8.96374e-07	6.9267e-06
ENSG00000138760	SCARB2	12.8125	15.0637	0.237183	9.00948e-07	6.9584e-06
ENSG00000065243	PKN2	29.4014	24.7712	-0.248519	9.25408e-07	7.14357e-06
ENSG00000240303	ACAD11	0.445133	0.825702	0.921932	9.27968e-07	7.15958e-06
ENSG00000104549	SQLE	29.5954	36.6242	0.3059	9.28711e-07	7.16157e-06
ENSG00000136237	RAPGEF5	3.907	5.12007	0.382158	9.42716e-07	7.26576e-06
ENSG00000271853	AL162258.1	0.51478	1.63616	1.6305	9.44851e-07	7.27841e-06
ENSG00000214076	CPSF1P1	0.168428	0.565882	1.68422	9.48935e-07	7.30606e-06
ENSG00000160447	PKN3	10.6417	7.71198	-0.439546	9.5689e-07	7.36346e-06
ENSG00000122026	RPL21	173.985	207.066	0.250153	9.59406e-07	7.37897e-06
ENSG00000141384	TAF4B	4.66125	3.40523	-0.437048	9.73313e-07	7.48202e-06
ENSG00000142528	ZNF473	9.87278	7.6495	-0.356085	1.00819e-06	7.74606e-06
ENSG00000164930	FZD6	15.2735	19.9209	0.376146	1.01378e-06	7.78498e-06
ENSG00000061936	SFSWAP	6.82932	5.284	-0.348853	1.01735e-06	7.80835e-06
ENSG00000089050	RBBP9	10.8755	13.6728	0.328041	1.02215e-06	7.84108e-06
ENSG00000124574	ABCC10	1.55124	2.16331	0.509338	1.02948e-06	7.89322e-06
ENSG00000100991	TRPC4AP	32.4915	39.101	0.263413	1.03173e-06	7.90633e-06
ENSG00000138138	ATAD1	17.6392	21.7505	0.301817	1.03579e-06	7.93337e-06
ENSG00000175166	PSMD2	69.4383	59.8884	-0.211393	1.03691e-06	7.93777e-06
ENSG00000170214	ADRA1B	5.94873	3.55067	-0.747541	1.04027e-06	7.95941e-06
ENSG00000160299	PCNT	8.59367	6.79943	-0.322591	1.04309e-06	7.97684e-06
ENSG00000134698	AGO4	0.868012	1.38708	0.701199	1.04517e-06	7.98857e-06
ENSG00000169439	SDC2	24.5094	29.2952	0.2553	1.05183e-06	8.03442e-06
ENSG00000099377	HSD3B7	4.06401	7.00502	0.761346	1.05226e-06	8.03442e-06
ENSG00000135486	HNRNPA1	277.313	238.656	-0.217071	1.05854e-06	8.0782e-06
ENSG00000165775	FUNDC2	4.94365	3.94678	-0.317714	1.07103e-06	8.16934e-06
ENSG00000177200	CHD9	12.6782	15.0901	0.253271	1.09421e-06	8.34179e-06
ENSG00000085449	WDFY1	29.1453	34.362	0.235512	1.09706e-06	8.35921e-06
ENSG00000206052	DOK6	0.960791	1.43022	0.615758	1.10719e-06	8.43206e-06
ENSG00000100764	PSMC1	21.4801	17.7492	-0.271721	1.11603e-06	8.49493e-06
ENSG00000270022	Z93241.1	26.1882	17.0842	-0.636704	1.12054e-06	8.52489e-06
ENSG00000175701	LINC00116	3.54939	5.54244	0.621271	1.14243e-06	8.68691e-06
ENSG00000114251	WNT5A	27.2602	23.0962	-0.240637	1.14579e-06	8.70801e-06
ENSG00000133138	TBC1D8B	0.464953	0.764917	0.733307	1.14991e-06	8.73482e-06
ENSG00000265817	FSBP	0.760083	1.56687	1.09888	1.15886e-06	8.79825e-06
ENSG00000255529	POLR2M	7.54234	6.08305	-0.3297	1.16274e-06	8.82319e-06
ENSG00000112367	FIG4	3.28304	5.06068	0.588219	1.17027e-06	8.87563e-06
ENSG00000182473	EXOC7	16.4082	19.5277	0.248732	1.17086e-06	8.87563e-06
ENSG00000203760	CENPW	25.4522	17.5006	-0.493133	1.1774e-06	8.92067e-06
ENSG00000167747	C19orf48	32.8044	26.155	-0.32631	1.18058e-06	8.94011e-06
ENSG00000106459	NRF1	5.29897	3.74246	-0.52772	1.20309e-06	9.10592e-06
ENSG00000143224	PPOX	1.60493	2.45924	0.5896	1.20789e-06	9.13755e-06
ENSG00000162613	FUBP1	41.4753	34.9237	-0.246111	1.21419e-06	9.18052e-06
ENSG00000134531	EMP1	52.4678	43.3735	-0.274716	1.22167e-06	9.23238e-06
ENSG00000173221	GLRX	5.21925	7.23034	0.469311	1.22451e-06	9.24904e-06
ENSG00000083720	OXCT1	8.23749	6.03783	-0.411117	1.25599e-06	9.48196e-06
ENSG00000148158	SNX30	5.28732	6.62822	0.327461	1.25689e-06	9.48395e-06
ENSG00000232119	MCTS1	11.9857	15.3684	0.359635	1.26738e-06	9.55822e-06
ENSG00000103035	PSMD7	60.6847	50.6664	-0.256041	1.27508e-06	9.61132e-06
ENSG00000172534	HCFC1	9.65279	7.04462	-0.459279	1.27715e-06	9.62201e-06
ENSG00000150593	PDCD4	14.0911	17.6445	0.323739	1.28083e-06	9.64483e-06
ENSG00000145632	PLK2	78.1964	64.4109	-0.277689	1.2944e-06	9.74204e-06
ENSG00000183763	TRAIP	4.32197	2.83246	-0.579765	1.29597e-06	9.74889e-06
ENSG00000109917	ZPR1	19.9579	23.6269	0.243146	1.30719e-06	9.82828e-06
ENSG00000184441	AP001062.1	0.613144	1.09015	0.882001	1.31592e-06	9.88881e-06
ENSG00000205937	RNPS1	16.5943	14.0348	-0.243516	1.33113e-06	9.99803e-06
ENSG00000183765	CHEK2	12.0297	14.9399	0.319612	1.33899e-06	1.0052e-05
ENSG00000106689	LHX2	8.76539	6.0354	-0.529402	1.34896e-06	1.01217e-05
ENSG00000170946	DNAJC24	2.30982	3.22207	0.48576	1.35039e-06	1.01272e-05
ENSG00000197008	ZNF138	8.56557	6.20381	-0.48918	1.35695e-06	1.01713e-05
ENSG00000111981	ULBP1	3.20151	1.89621	-0.679567	1.3716e-06	1.02753e-05
ENSG00000138356	AOX1	0.0909985	0.307507	1.66777	1.37222e-06	1.02753e-05
ENSG00000120093	HOXB3	2.33369	1.65982	-0.517271	1.37868e-06	1.03184e-05
ENSG00000203875	SNHG5	90.3694	107.944	0.255774	1.38383e-06	1.03517e-05
ENSG00000131828	PDHA1	19.5035	23.4156	0.272411	1.38645e-06	1.0366e-05
ENSG00000122592	HOXA7	3.91102	2.51438	-0.604478	1.44289e-06	1.07826e-05
ENSG00000256537	SMIM10L1	11.3839	14.3905	0.353454	1.48759e-06	1.1111e-05
ENSG00000268895	A1BG-AS1	2.89141	4.39854	0.635342	1.48939e-06	1.11188e-05
ENSG00000132640	BTBD3	9.43742	7.221	-0.38056	1.49612e-06	1.11584e-05
ENSG00000182054	IDH2	8.03172	5.60878	-0.543831	1.49621e-06	1.11584e-05
ENSG00000162664	ZNF326	5.70315	4.51829	-0.326801	1.54735e-06	1.15339e-05
ENSG00000091947	TMEM101	4.49736	6.32449	0.500816	1.55395e-06	1.15773e-05
ENSG00000143374	TARS2	9.94562	12.7071	0.33917	1.55574e-06	1.15848e-05
ENSG00000141858	SAMD1	13.7498	10.3683	-0.402087	1.55755e-06	1.15924e-05
ENSG00000147684	NDUFB9	73.8219	89.8487	0.282331	1.57217e-06	1.16953e-05
ENSG00000115241	PPM1G	49.6696	42.4244	-0.225663	1.57482e-06	1.17091e-05
ENSG00000106803	SEC61B	88.4719	106.134	0.263871	1.58843e-06	1.18036e-05
ENSG00000101019	UQCC1	7.17908	9.06032	0.324302	1.58913e-06	1.18036e-05
ENSG00000143486	EIF2D	4.28241	5.4925	0.348799	1.60321e-06	1.19022e-05
ENSG00000133302	SLF1	4.98747	3.66412	-0.443902	1.61349e-06	1.19725e-05
ENSG00000124243	BCAS4	1.00111	1.48158	0.57179	1.6436e-06	1.21898e-05
ENSG00000149658	YTHDF1	37.5278	31.3925	-0.25707	1.64742e-06	1.22119e-05
ENSG00000198355	PIM3	13.8187	10.0224	-0.438376	1.64982e-06	1.22236e-05
ENSG00000189143	CLDN4	0.546555	1.04266	0.993692	1.65118e-06	1.22275e-05
ENSG00000081760	AACS	2.0506	2.65996	0.383827	1.66166e-06	1.22989e-05
ENSG00000168904	LRRC28	0.850111	1.22249	0.554939	1.66354e-06	1.23067e-05
ENSG00000176142	TMEM39A	10.9094	13.4376	0.314967	1.68597e-06	1.24664e-05
ENSG00000185163	DDX51	7.99047	6.20753	-0.352833	1.68906e-06	1.2483e-05
ENSG00000138658	ZGRF1	5.90855	4.40381	-0.405712	1.70113e-06	1.25659e-05
ENSG00000155545	MIER3	12.2918	14.8459	0.284183	1.71699e-06	1.26767e-05
ENSG00000153317	ASAP1	15.0631	12.6794	-0.253204	1.73095e-06	1.27734e-05
ENSG00000096384	HSP90AB1	723.18	629.29	-0.2009	1.74583e-06	1.28767e-05
[truncated: 12,549 more rows]

## Sheet: RH4_si-SCR_VS_si-Circ
Ensembl Gene ID	Official Gene Symbol	SCR RPKM	SI RPKM	log2FC	P-value	FDR
ENSG00000103994	ZNF106	50.0322	15.2509	-1.71454	6.19262e-207	9.1304e-203
ENSG00000070831	CDC42	129.701	54.8364	-1.2412	5.58695e-135	4.1187e-131
ENSG00000049449	RCN1	62.0373	29.7814	-1.05784	1.02169e-87	5.02127e-84
ENSG00000205542	TMSB4X	115.965	46.9029	-1.30592	2.75737e-87	1.01637e-83
ENSG00000187514	PTMA	219.894	96.8747	-1.18213	1.71653e-78	5.06172e-75
ENSG00000163191	S100A11	434.275	197.998	-1.13393	2.02876e-77	4.98534e-74
ENSG00000110092	CCND1	38.394	17.6598	-1.11974	9.51919e-71	2.00501e-67
ENSG00000052841	TTC17	14.332	26.8917	0.907588	1.25995e-70	2.32209e-67
ENSG00000126549	STATH	86.5019	32.3937	-1.41515	1.00477e-64	1.55218e-61
ENSG00000145604	SKP2	218.526	128.424	-0.767125	1.05275e-64	1.55218e-61
ENSG00000196227	FAM217B	17.9	6.64726	-1.42437	1.37974e-64	1.84936e-61
ENSG00000041982	TNC	97.7554	42.8778	-1.18897	6.39448e-64	7.85669e-61
ENSG00000168079	SCARA5	30.8536	13.666	-1.17321	2.42068e-63	2.74542e-60
ENSG00000149948	HMGA2	9.78387	4.46315	-1.13256	5.91327e-63	6.22752e-60
ENSG00000197457	STMN3	0.611985	5.16494	3.05193	2.3389e-62	2.29898e-59
ENSG00000154736	ADAMTS5	6.68004	2.51178	-1.4094	1.14995e-59	1.05968e-56
ENSG00000128422	KRT17	36.1129	13.9532	-1.3712	1.06574e-57	9.24313e-55
ENSG00000187607	ZNF286A	20.4152	10.4968	-0.960885	4.79108e-53	3.92443e-50
ENSG00000242950	ERVW-1	18.1457	8.59204	-1.07897	4.88841e-52	3.7934e-49
ENSG00000143494	VASH2	23.3817	12.7553	-0.873611	1.06615e-51	7.85965e-49
ENSG00000172399	MYOZ2	16.0435	4.84782	-1.72438	2.62852e-51	1.84547e-48
ENSG00000138756	BMP2K	11.0999	5.53414	-1.00487	1.89762e-48	1.27175e-45
ENSG00000166681	BEX3	190.566	102.869	-0.888652	4.93069e-48	3.16079e-45
ENSG00000034510	TMSB10	1035.33	631.931	-0.712627	2.10645e-47	1.29406e-44
ENSG00000070961	ATP2B1	80.5476	52.4647	-0.618351	8.90624e-47	5.25254e-44
ENSG00000145794	MEGF10	17.6323	29.9124	0.763082	1.61298e-46	9.14681e-44
ENSG00000110218	PANX1	22.7152	10.1944	-1.15598	3.31183e-46	1.8085e-43
ENSG00000033627	ATP6V0A1	3.0203	6.52731	1.10905	6.85773e-46	3.61108e-43
ENSG00000100097	LGALS1	272.683	143.087	-0.93082	9.41246e-46	4.78543e-43
ENSG00000165434	PGM2L1	2.32837	5.65445	1.27868	7.30503e-45	3.59018e-42
ENSG00000105810	CDK6	171.821	104.266	-0.720604	1.88875e-44	8.98316e-42
ENSG00000158711	ELK4	7.87648	3.79287	-1.05207	3.13478e-44	1.44435e-41
ENSG00000171094	ALK	1.99174	5.70645	1.51404	2.09393e-43	9.35545e-41
ENSG00000010818	HIVEP2	6.8402	3.09575	-1.14846	3.93342e-43	1.65761e-40
ENSG00000181019	NQO1	48.5611	26.9084	-0.853674	3.93492e-43	1.65761e-40
ENSG00000155657	TTN	9.00397	5.79008	-0.636745	5.77194e-43	2.36393e-40
ENSG00000206538	VGLL3	137.493	88.5954	-0.633925	1.86275e-42	7.42279e-40
ENSG00000146731	CCT6A	154.21	97.2063	-0.665979	6.67169e-42	2.58862e-39
ENSG00000176887	SOX11	7.66495	3.48872	-1.13509	1.66409e-41	6.29112e-39
ENSG00000122884	P4HA1	16.6784	31.2302	0.906891	2.89273e-41	1.06626e-38
ENSG00000103978	TMEM87A	17.2167	8.9649	-0.941339	3.41358e-41	1.22756e-38
ENSG00000135821	GLUL	30.9103	18.8175	-0.715439	3.92552e-41	1.37805e-38
ENSG00000070770	CSNK2A2	16.5533	9.1531	-0.852684	5.89e-39	2.01959e-36
ENSG00000105048	TNNT1	192.032	119.796	-0.68106	3.67034e-38	1.2299e-35
ENSG00000135341	MAP3K7	46.7155	29.8378	-0.646093	1.77288e-37	5.80873e-35
ENSG00000069275	NUCKS1	197.859	132.026	-0.583485	6.82163e-37	2.18648e-34
ENSG00000144824	PHLDB2	57.4211	39.0899	-0.554575	1.34131e-36	4.20771e-34
ENSG00000196428	TSC22D2	37.5065	23.8074	-0.656051	2.6239e-36	8.05974e-34
ENSG00000189403	HMGB1	185.536	120.432	-0.623361	3.18996e-36	9.59852e-34
ENSG00000177108	ZDHHC22	3.18233	8.86587	1.47353	3.41892e-36	1.00817e-33
ENSG00000136193	SCRN1	54.8777	34.4727	-0.670364	3.89868e-36	1.1271e-33
ENSG00000197780	TAF13	73.0015	37.6471	-0.953051	1.53987e-35	4.36613e-33
ENSG00000081320	STK17B	24.077	13.8211	-0.798758	2.70886e-35	7.53575e-33
ENSG00000120802	TMPO	59.2433	38.1977	-0.633243	9.97011e-35	2.72221e-32
ENSG00000151693	ASAP2	4.6743	1.91359	-1.28641	3.57705e-34	9.58908e-32
ENSG00000162490	DRAXIN	9.61728	4.28841	-1.16606	1.38331e-33	3.64207e-31
ENSG00000136153	LMO7	5.0395	2.57593	-0.96592	1.13461e-32	2.93485e-30
ENSG00000166197	NOLC1	114.128	78.0672	-0.548309	3.32402e-32	8.44989e-30
ENSG00000170876	TMEM43	45.6026	69.2818	0.603342	4.8734e-32	1.21785e-29
ENSG00000139433	GLTP	10.9929	4.43451	-1.30871	3.96274e-31	9.73778e-29
ENSG00000114450	GNB4	13.2518	7.51049	-0.818363	4.20439e-31	1.01622e-28
ENSG00000183741	CBX6	15.2197	25.3248	0.7348	9.76714e-30	2.32269e-27
ENSG00000058668	ATP2B4	3.18196	6.03539	0.919191	1.05046e-29	2.45842e-27
ENSG00000100664	EIF5	56.3523	37.6528	-0.580942	1.41177e-29	3.25236e-27
ENSG00000102172	SMS	66.0826	39.2733	-0.7494	1.8333e-29	4.15849e-27
ENSG00000188760	TMEM198	2.67925	8.0231	1.58388	7.63692e-29	1.70604e-26
ENSG00000147164	SNX12	14.9896	26.5741	0.826508	8.14645e-29	1.7927e-26
ENSG00000169047	IRS1	19.4239	11.7263	-0.729036	1.62104e-28	3.49139e-26
ENSG00000103064	SLC7A6	7.61649	12.7912	0.747928	1.63393e-28	3.49139e-26
ENSG00000167460	TPM4	48.2678	32.5755	-0.56775	1.7478e-28	3.68136e-26
ENSG00000075223	SEMA3C	26.077	16.2943	-0.680204	2.48624e-28	5.16298e-26
ENSG00000135506	OS9	33.3649	51.498	0.625682	3.89354e-28	7.97311e-26
ENSG00000205213	LGR4	3.72739	7.449	0.995822	8.00762e-28	1.61732e-25
ENSG00000117394	SLC2A1	15.6079	8.60921	-0.861258	9.6061e-28	1.91395e-25
ENSG00000139289	PHLDA1	11.315	6.88456	-0.717185	1.68536e-27	3.3132e-25
ENSG00000165895	ARHGAP42	6.5787	3.35797	-0.966353	2.77931e-27	5.39185e-25
ENSG00000151893	CACUL1	13.7763	8.98815	-0.615385	7.19545e-27	1.37779e-24
ENSG00000112893	MAN2A1	10.5095	15.9183	0.59917	1.36383e-26	2.57798e-24
ENSG00000113441	LNPEP	6.64428	10.369	0.642778	1.8981e-26	3.54247e-24
ENSG00000196950	SLC39A10	5.84285	9.98967	0.77635	4.78762e-26	8.82359e-24
ENSG00000151348	EXT2	27.4605	42.941	0.643372	5.20075e-26	9.46665e-24
ENSG00000169230	PRELID1	125.13	84.0887	-0.574149	8.83743e-26	1.58901e-23
ENSG00000187498	COL4A1	53.6825	35.9661	-0.578396	1.29133e-25	2.2939e-23
ENSG00000029534	ANK1	7.54987	4.3168	-0.804791	2.10501e-25	3.69479e-23
ENSG00000144560	VGLL4	11.6384	17.999	0.628339	2.37422e-25	4.11829e-23
ENSG00000103966	EHD4	12.3936	7.53211	-0.718344	3.24416e-25	5.56184e-23
ENSG00000198838	RYR3	2.9223	5.03873	0.783533	1.3962e-24	2.36616e-22
ENSG00000128573	FOXP2	4.69466	2.54681	-0.879569	1.77588e-24	2.97541e-22
ENSG00000107566	ERLIN1	6.13405	10.7714	0.809162	2.0672e-24	3.42458e-22
ENSG00000123908	AGO2	15.7683	22.1448	0.490176	2.38502e-24	3.90719e-22
ENSG00000011465	DCN	0.98801	2.33107	1.23974	3.02139e-24	4.89532e-22
ENSG00000113739	STC2	94.9271	60.2634	-0.65551	4.26634e-24	6.83727e-22
ENSG00000120594	PLXDC2	3.35706	6.216	0.887917	6.28947e-24	9.97118e-22
ENSG00000170175	CHRNB1	19.073	11.4249	-0.741137	7.15909e-24	1.12291e-21
ENSG00000106263	EIF3B	53.4368	37.9775	-0.492836	7.39492e-24	1.14769e-21
ENSG00000159173	TNNI1	10.1738	5.16457	-0.978601	8.50516e-24	1.30625e-21
ENSG00000257103	LSM14A	35.7823	22.2447	-0.684512	1.16534e-23	1.77131e-21
ENSG00000156256	USP16	22.0197	13.4856	-0.706991	3.72269e-23	5.60075e-21
ENSG00000102755	FLT1	4.97216	2.82192	-0.817248	4.35175e-23	6.48103e-21
ENSG00000152332	UHMK1	25.2266	36.0486	0.51536	5.07289e-23	7.47946e-21
ENSG00000154553	PDLIM3	15.3374	9.79075	-0.646461	5.17853e-23	7.55963e-21
ENSG00000162722	TRIM58	7.51467	2.66476	-1.50257	5.49671e-23	7.94545e-21
ENSG00000180694	TMEM64	11.9715	7.17662	-0.736326	1.3152e-22	1.88265e-20
ENSG00000125851	PCSK2	0.536848	2.10295	1.97966	1.50995e-22	2.14064e-20
ENSG00000078328	RBFOX1	3.13192	1.41544	-1.1374	1.52495e-22	2.14132e-20
ENSG00000114503	NCBP2	20.8361	12.5847	-0.727785	2.25417e-22	3.13542e-20
ENSG00000117500	TMED5	20.1141	13.4698	-0.578685	2.32225e-22	3.19992e-20
ENSG00000105821	DNAJC2	17.5691	10.2834	-0.773	3.12768e-22	4.26987e-20
ENSG00000162441	LZIC	19.6472	10.8707	-0.855294	3.22039e-22	4.3561e-20
ENSG00000080371	RAB21	9.42241	5.91512	-0.670406	3.5321e-22	4.73429e-20
ENSG00000151012	SLC7A11	3.79408	1.69441	-1.15904	4.76838e-22	6.33379e-20
ENSG00000128272	ATF4	135.669	98.2141	-0.466274	5.95146e-22	7.83467e-20
ENSG00000268388	FENDRR	7.92264	4.16174	-0.93122	6.04047e-22	7.88148e-20
ENSG00000109971	HSPA8	662.331	494.551	-0.42145	6.28897e-22	8.13373e-20
ENSG00000137486	ARRB1	28.5515	19.4316	-0.555505	8.43733e-22	1.08174e-19
ENSG00000101040	ZMYND8	19.0723	12.96	-0.556999	1.09466e-21	1.39135e-19
ENSG00000069702	TGFBR3	3.26931	5.75992	0.819928	1.12958e-21	1.42346e-19
ENSG00000143324	XPR1	7.37913	11.3356	0.621446	1.21722e-21	1.5088e-19
ENSG00000138758	SEPT11	74.8312	54.9234	-0.446137	1.21776e-21	1.5088e-19
ENSG00000134013	LOXL2	20.501	12.1544	-0.753912	1.33795e-21	1.6357e-19
ENSG00000179051	RCC2	66.7472	47.5263	-0.490551	1.34237e-21	1.6357e-19
ENSG00000118194	TNNT2	6.71926	3.14858	-1.09269	1.87643e-21	2.26771e-19
ENSG00000140299	BNIP2	23.3353	15.2627	-0.612076	1.99698e-21	2.39378e-19
ENSG00000064042	LIMCH1	23.6158	16.7861	-0.491493	2.0543e-21	2.44263e-19
ENSG00000169764	UGP2	12.5368	7.64004	-0.711675	2.48243e-21	2.92807e-19
ENSG00000157470	FAM81A	22.8065	14.2862	-0.673107	4.28761e-21	5.01718e-19
ENSG00000145632	PLK2	25.3453	16.0431	-0.661259	4.9833e-21	5.78534e-19
ENSG00000071127	WDR1	39.7136	28.8931	-0.459511	6.75065e-21	7.7759e-19
ENSG00000164506	STXBP5	19.1126	12.8491	-0.571534	9.31598e-21	1.06477e-18
ENSG00000161011	SQSTM1	26.5117	18.7594	-0.499942	1.10854e-20	1.25725e-18
ENSG00000060982	BCAT1	59.33	44.211	-0.424249	1.14408e-20	1.28765e-18
ENSG00000073792	IGF2BP2	17.9142	11.3695	-0.655591	1.21534e-20	1.3575e-18
ENSG00000204116	CHIC1	2.20381	4.57425	1.05401	1.34249e-20	1.48825e-18
ENSG00000187398	LUZP2	10.6544	6.44639	-0.72306	1.706e-20	1.87711e-18
ENSG00000159216	RUNX1	3.17544	1.75481	-0.855646	1.96704e-20	2.1483e-18
ENSG00000171365	CLCN5	63.2747	46.5115	-0.443848	2.96717e-20	3.21676e-18
ENSG00000074695	LMAN1	39.404	54.6415	0.472147	3.04161e-20	3.27339e-18
ENSG00000135643	KCNMB4	9.96736	5.26079	-0.918543	4.43606e-20	4.73952e-18
ENSG00000143384	MCL1	63.7681	45.6083	-0.482431	4.96766e-20	5.26929e-18
ENSG00000105323	HNRNPUL1	32.0135	22.4668	-0.510825	5.55358e-20	5.84871e-18
ENSG00000004478	FKBP4	44.95	32.1468	-0.484104	6.17057e-20	6.4524e-18
ENSG00000116539	ASH1L	14.6057	10.0999	-0.532249	6.9499e-20	7.21615e-18
ENSG00000155755	TMEM237	10.5796	6.88922	-0.617956	8.64267e-20	8.91102e-18
ENSG00000204217	BMPR2	4.36451	2.56546	-0.763458	8.91479e-20	9.12775e-18
ENSG00000184007	PTP4A2	45.5755	32.3425	-0.494478	1.0599e-19	1.07773e-17
ENSG00000128989	ARPP19	25.5855	17.5302	-0.54407	1.19135e-19	1.20311e-17
ENSG00000123989	CHPF	20.6115	32.4143	0.651741	1.5095e-19	1.51402e-17
ENSG00000198900	TOP1	54.3162	37.9255	-0.516877	1.79182e-19	1.78504e-17
ENSG00000167601	AXL	6.18676	2.71332	-1.19353	1.95022e-19	1.9298e-17
ENSG00000071282	LMCD1	7.10682	4.28446	-0.730553	2.44347e-19	2.40177e-17
ENSG00000112175	BMP5	23.192	36.409	0.651098	3.21061e-19	3.13492e-17
ENSG00000143155	TIPRL	25.4479	15.8274	-0.683519	4.27071e-19	4.14259e-17
ENSG00000108448	TRIM16L	15.4565	8.54486	-0.855753	4.64212e-19	4.47343e-17
ENSG00000006432	MAP3K9	0.86973	1.79038	1.03768	4.76042e-19	4.55763e-17
ENSG00000087086	FTL	922.517	649.591	-0.506236	6.71116e-19	6.38383e-17
ENSG00000166167	BTRC	10.8406	16.1582	0.576283	7.33539e-19	6.93288e-17
ENSG00000197879	MYO1C	9.50857	5.82954	-0.705946	9.40675e-19	8.83396e-17
ENSG00000146376	ARHGAP18	11.5187	6.33462	-0.861434	9.79091e-19	9.13653e-17
ENSG00000137501	SYTL2	18.191	12.5048	-0.540823	1.13505e-18	1.05253e-16
ENSG00000152291	TGOLN2	19.6902	27.8059	0.497844	1.23659e-18	1.13952e-16
ENSG00000110492	MDK	155.898	111.755	-0.480319	1.73864e-18	1.59221e-16
ENSG00000110675	ELMOD1	14.6176	9.00606	-0.698436	1.8736e-18	1.7052e-16
ENSG00000101608	MYL12A	83.0453	58.7006	-0.49925	2.28679e-18	2.0685e-16
ENSG00000112773	FAM46A	12.3735	18.3789	0.570717	2.3419e-18	2.10542e-16
ENSG00000198668	CALM1	54.7425	38.1985	-0.5187	2.66873e-18	2.38472e-16
ENSG00000198677	TTC37	17.5936	12.492	-0.493748	2.77815e-18	2.46753e-16
ENSG00000168763	CNNM3	4.0596	7.65456	0.911344	2.83469e-18	2.50267e-16
ENSG00000170275	CRTAP	12.5938	18.1911	0.530635	4.03711e-18	3.54304e-16
ENSG00000221926	TRIM16	23.078	15.2891	-0.594652	5.2409e-18	4.5723e-16
ENSG00000247556	OIP5-AS1	11.6356	7.90006	-0.556869	6.11214e-18	5.30103e-16
ENSG00000127824	TUBA4A	66.0706	47.2003	-0.486175	6.59288e-18	5.68452e-16
ENSG00000130175	PRKCSH	22.2191	35.8643	0.689515	7.02538e-18	6.02222e-16
ENSG00000147100	SLC16A2	6.23229	14.3684	1.2028	7.8928e-18	6.72667e-16
ENSG00000071564	TCF3	26.0484	16.4553	-0.662484	1.06099e-17	8.99037e-16
ENSG00000102393	GLA	11.2834	19.183	0.7656	1.092e-17	9.20027e-16
ENSG00000213463	SYNJ2BP	11.7884	7.73365	-0.609475	1.29578e-17	1.08551e-15
ENSG00000047644	WWC3	4.48441	2.30544	-0.954241	1.57823e-17	1.31466e-15
ENSG00000165359	INTS6L	11.7039	7.42719	-0.655969	1.63782e-17	1.35663e-15
ENSG00000131711	MAP1B	27.3968	20.2168	-0.438299	1.78638e-17	1.46764e-15
ENSG00000053254	FOXN3	9.00961	5.97342	-0.591602	1.79175e-17	1.46764e-15
ENSG00000114346	ECT2	58.7219	42.6512	-0.460518	2.02133e-17	1.64654e-15
ENSG00000115232	ITGA4	23.6011	16.7804	-0.49115	2.04508e-17	1.65674e-15
ENSG00000151414	NEK7	6.19251	9.99967	0.691814	2.21853e-17	1.78281e-15
ENSG00000165156	ZHX1	21.9386	14.6133	-0.585053	2.22489e-17	1.78281e-15
ENSG00000165973	NELL1	2.46568	5.35859	1.12493	2.82556e-17	2.2519e-15
ENSG00000255529	POLR2M	16.675	11.3343	-0.555489	3.24742e-17	2.57419e-15
ENSG00000084093	REST	22.5881	15.9726	-0.498806	3.4079e-17	2.68516e-15
ENSG00000135636	DYSF	2.88948	1.21253	-1.25698	3.42383e-17	2.68516e-15
ENSG00000075568	TMEM131	8.76034	5.78891	-0.595919	3.46051e-17	2.69956e-15
ENSG00000100320	RBFOX2	22.8385	16.8093	-0.441184	4.25236e-17	3.29983e-15
ENSG00000112078	KCTD20	42.7851	31.9276	-0.422171	5.00938e-17	3.86693e-15
ENSG00000165997	ARL5B	24.1528	16.6155	-0.538636	5.25907e-17	4.03853e-15
ENSG00000132185	FCRLA	43.9868	29.6291	-0.568133	5.60432e-17	4.28135e-15
ENSG00000101412	E2F1	32.9197	48.9517	0.571644	6.40674e-17	4.86912e-15
ENSG00000172590	MRPL52	14.5369	8.62057	-0.754377	7.09575e-17	5.36511e-15
ENSG00000076108	BAZ2A	9.23073	13.1295	0.509712	8.35641e-17	6.28607e-15
ENSG00000026025	VIM	304.706	229.076	-0.411781	8.84695e-17	6.62129e-15
ENSG00000117691	NENF	18.8694	31.7197	0.747732	1.02603e-16	7.64029e-15
ENSG00000137285	TUBB2B	37.6363	23.783	-0.660729	1.04701e-16	7.75734e-15
ENSG00000108823	SGCA	6.89303	12.8433	0.896138	1.08487e-16	7.99766e-15
ENSG00000181433	SAGE1	2.79699	0.624707	-2.14645	1.22306e-16	8.97151e-15
ENSG00000099204	ABLIM1	3.37404	1.90266	-0.822537	2.0137e-16	1.4698e-14
ENSG00000142892	PIGK	11.3779	16.7151	0.554794	2.05946e-16	1.4958e-14
ENSG00000276043	UHRF1	46.5821	34.5615	-0.431113	2.41796e-16	1.74757e-14
ENSG00000137563	GGH	18.4859	28.5315	0.629068	2.66347e-16	1.91562e-14
ENSG00000008196	TFAP2B	12.1129	18.1806	0.585473	3.46079e-16	2.47699e-14
ENSG00000259781	HMGB1P6	46.6552	23.9409	-0.962186	3.87826e-16	2.76237e-14
ENSG00000118971	CCND2	310.2	241.252	-0.362629	4.46202e-16	3.16289e-14
ENSG00000131238	PPT1	38.7551	51.2111	0.402148	4.58496e-16	3.23448e-14
ENSG00000137309	HMGA1	58.7081	41.9116	-0.487021	4.67815e-16	3.28451e-14
ENSG00000116747	TROVE2	28.4162	20.6893	-0.456792	4.82374e-16	3.37067e-14
ENSG00000198363	ASPH	6.6124	4.48809	-0.55835	4.97223e-16	3.45805e-14
ENSG00000196465	MYL6B	54.7124	37.0906	-0.561424	8.23175e-16	5.69807e-14
ENSG00000168952	STXBP6	11.5749	7.79808	-0.569261	1.07037e-15	7.37453e-14
ENSG00000198022	SAGE2P	2.5112	0.439215	-2.51154	1.08634e-15	7.4498e-14
ENSG00000143515	ATP8B2	6.37027	9.39725	0.559489	1.16162e-15	7.9291e-14
ENSG00000159176	CSRP1	14.344	10.1851	-0.495931	1.19865e-15	8.14422e-14
ENSG00000156026	MCU	12.9287	7.1675	-0.846075	1.54847e-15	1.04728e-13
ENSG00000139318	DUSP6	32.1792	23.7021	-0.441825	1.69255e-15	1.13949e-13
ENSG00000131370	SH3BP5	3.91072	1.76296	-1.15587	1.7716e-15	1.1873e-13
ENSG00000145555	MYO10	3.04528	1.84039	-0.727734	1.85429e-15	1.23709e-13
ENSG00000152137	HSPB8	12.1564	6.93937	-0.811384	1.89144e-15	1.25533e-13
ENSG00000076706	MCAM	25.7589	18.5732	-0.472634	1.89866e-15	1.25533e-13
ENSG00000151276	MAGI1	13.9529	10.0524	-0.471807	1.96788e-15	1.29529e-13
ENSG00000156990	RPUSD3	9.53102	14.1771	0.570958	2.10892e-15	1.38195e-13
ENSG00000117155	SSX2IP	15.3812	10.8411	-0.50257	2.16107e-15	1.40986e-13
ENSG00000132305	IMMT	32.9111	23.5151	-0.482734	3.11963e-15	2.02625e-13
ENSG00000185090	MANEAL	5.32972	9.58241	0.840493	3.15721e-15	2.04166e-13
ENSG00000151553	FAM160B1	3.08978	5.28227	0.776314	3.87211e-15	2.49303e-13
ENSG00000054983	GALC	26.1305	18.6118	-0.488644	4.47856e-15	2.87095e-13
ENSG00000058091	CDK14	24.9837	18.4967	-0.432661	4.72494e-15	3.01578e-13
ENSG00000265185	SNORD3B-1	30.694	15.2629	-1.0083	4.79651e-15	3.04827e-13
ENSG00000031698	SARS	65.5727	48.1544	-0.446199	5.05772e-15	3.20047e-13
ENSG00000122705	CLTA	72.148	50.722	-0.507429	6.25421e-15	3.94069e-13
ENSG00000152102	FAM168B	61.3738	46.9963	-0.384721	7.35762e-15	4.6162e-13
ENSG00000101935	AMMECR1	5.98758	9.00594	0.590283	7.93108e-15	4.95148e-13
ENSG00000039560	RAI14	7.17943	4.70423	-0.605477	7.95917e-15	4.95148e-13
ENSG00000118432	CNR1	8.31285	13.5165	0.703339	8.38224e-15	5.19276e-13
ENSG00000127337	YEATS4	29.3248	18.3929	-0.671359	1.00285e-14	6.18663e-13
ENSG00000179387	ELMOD2	6.5278	3.91437	-0.733202	1.07213e-14	6.58648e-13
ENSG00000101474	APMAP	37.6042	52.2378	0.473914	1.17908e-14	7.21342e-13
ENSG00000182718	ANXA2	80.9731	60.041	-0.431431	1.25927e-14	7.6722e-13
ENSG00000102265	TIMP1	27.4595	41.9188	0.607338	1.32519e-14	8.04056e-13
ENSG00000144369	FAM171B	23.1917	16.5024	-0.487926	1.40836e-14	8.51021e-13
ENSG00000164649	CDCA7L	29.3915	21.1884	-0.472897	1.42063e-14	8.54929e-13
ENSG00000181163	NPM1	547.673	421.022	-0.37934	1.43144e-14	8.57935e-13
ENSG00000135048	TMEM2	4.37448	2.56383	-0.771385	1.45876e-14	8.7077e-13
ENSG00000188549	C15orf52	2.32409	0.923383	-1.33389	1.48166e-14	8.80869e-13
ENSG00000103540	CCP110	14.2139	10.1394	-0.485984	1.74589e-14	1.03379e-12
ENSG00000129515	SNX6	20.986	14.3839	-0.541953	1.942e-14	1.14532e-12
ENSG00000131773	KHDRBS3	8.5235	5.32493	-0.677903	2.31755e-14	1.36135e-12
ENSG00000152952	PLOD2	7.85555	11.3684	0.536499	2.40495e-14	1.40708e-12
ENSG00000023318	ERP44	15.2085	21.7624	0.517685	2.50243e-14	1.45833e-12
ENSG00000187189	TSPYL4	6.88207	10.7608	0.644249	3.04807e-14	1.76932e-12
ENSG00000115053	NCL	163.671	128.082	-0.353489	3.09989e-14	1.79235e-12
ENSG00000081148	IMPG2	7.88273	4.78145	-0.718536	3.213e-14	1.85049e-12
ENSG00000159658	EFCAB14	22.7616	16.6926	-0.447746	3.5429e-14	2.03255e-12
ENSG00000198722	UNC13B	2.03464	3.08491	0.598091	3.73331e-14	2.13349e-12
ENSG00000182533	CAV3	21.185	12.3124	-0.786124	4.257e-14	2.42337e-12
ENSG00000167767	KRT80	11.5059	6.82853	-0.754326	5.35495e-14	3.03667e-12
ENSG00000105173	CCNE1	65.8935	86.4952	0.392295	6.99457e-14	3.95126e-12
ENSG00000155158	TTC39B	2.01516	3.31566	0.718309	8.02264e-14	4.51473e-12
ENSG00000187522	HSPA14	9.72851	5.8395	-0.739859	9.65667e-14	5.41361e-12
ENSG00000197965	MPZL1	9.08114	12.5841	0.471633	1.01834e-13	5.68728e-12
ENSG00000111845	PAK1IP1	13.7262	6.84064	-1.00056	1.056e-13	5.87535e-12
ENSG00000166734	CASC4	11.5531	16.2462	0.492148	1.13731e-13	6.30396e-12
ENSG00000163171	CDC42EP3	9.94609	6.96488	-0.513788	1.14168e-13	6.30449e-12
ENSG00000151151	IPMK	4.09513	2.21733	-0.878267	1.19605e-13	6.58007e-12
ENSG00000198546	ZNF511	11.7019	6.81427	-0.78338	1.2136e-13	6.63327e-12
ENSG00000170385	SLC30A1	13.891	9.06369	-0.615538	1.21884e-13	6.63327e-12
ENSG00000135521	LTV1	44.4799	29.7986	-0.578122	1.21922e-13	6.63327e-12
ENSG00000049130	KITLG	6.66081	3.86318	-0.783284	1.31784e-13	7.14347e-12
ENSG00000173442	EHBP1L1	18.0064	11.7671	-0.614967	1.38754e-13	7.49373e-12
ENSG00000135333	EPHA7	25.4823	18.4167	-0.468091	1.52031e-13	8.18085e-12
ENSG00000115539	PDCL3	15.0445	8.17903	-0.876693	1.89948e-13	1.01606e-11
ENSG00000115310	RTN4	22.6344	16.8275	-0.427136	1.90201e-13	1.01606e-11
ENSG00000113368	LMNB1	88.3088	66.5563	-0.407573	1.96653e-13	1.04545e-11
ENSG00000174010	KLHL15	14.398	10.019	-0.52156	1.9712e-13	1.04545e-11
ENSG00000253719	ATXN7L3B	40.2726	50.969	0.339854	2.07007e-13	1.09394e-11
ENSG00000104964	AES	26.298	18.9184	-0.475696	2.6713e-13	1.40663e-11
ENSG00000129422	MTUS1	1.38696	0.69927	-0.989865	2.7504e-13	1.44313e-11
ENSG00000102317	RBM3	79.4876	59.3721	-0.421181	2.99173e-13	1.56418e-11
ENSG00000167004	PDIA3	56.7634	72.3318	0.34983	3.15655e-13	1.64453e-11
ENSG00000135535	CD164	33.2998	42.9574	0.368087	3.19615e-13	1.6593e-11
ENSG00000123636	BAZ2B	1.88051	2.76113	0.555449	3.45285e-13	1.78628e-11
ENSG00000140323	DISP2	0.0264913	0.223712	3.02795	3.8074e-13	1.96019e-11
ENSG00000198796	ALPK2	0.893145	0.333078	-1.43101	3.81562e-13	1.96019e-11
ENSG00000165410	CFL2	34.3101	26.0443	-0.39649	4.11067e-13	2.10443e-11
ENSG00000134901	KDELC1	9.89787	16.2211	0.708324	4.28138e-13	2.18425e-11
ENSG00000221968	FADS3	9.31858	5.92842	-0.655017	4.66967e-13	2.37413e-11
ENSG00000178035	IMPDH2	60.8974	45.9912	-0.404445	5.33456e-13	2.70284e-11
ENSG00000104381	GDAP1	3.95544	6.75015	0.768771	5.94025e-13	2.99942e-11
ENSG00000114796	KLHL24	1.9451	3.29202	0.760828	5.99274e-13	3.01559e-11
ENSG00000110321	EIF4G2	159.283	125.896	-0.33929	6.66017e-13	3.34005e-11
ENSG00000198604	BAZ1A	32.3625	23.8715	-0.438435	7.18377e-13	3.59043e-11
ENSG00000076248	UNG	31.198	43.2931	0.47452	7.63818e-13	3.80464e-11
ENSG00000182175	RGMA	11.9196	8.69417	-0.456138	7.97385e-13	3.95846e-11
ENSG00000163166	IWS1	31.1773	22.8616	-0.447301	8.58736e-13	4.24873e-11
ENSG00000018408	WWTR1	9.04939	6.42141	-0.496477	9.05354e-13	4.46439e-11
ENSG00000166181	API5	43.0007	31.9469	-0.428097	9.39844e-13	4.61902e-11
ENSG00000164323	CFAP97	9.11784	5.95465	-0.611058	9.53977e-13	4.67291e-11
ENSG00000142166	IFNAR1	13.2166	18.0865	0.452519	1.00701e-12	4.91634e-11
ENSG00000124813	RUNX2	3.68827	2.08722	-0.815669	1.02567e-12	4.99089e-11
ENSG00000110693	SOX6	1.05902	1.76579	0.734963	1.14033e-12	5.53061e-11
ENSG00000148677	ANKRD1	5.30503	1.77955	-1.58582	1.1595e-12	5.60514e-11
ENSG00000197747	S100A10	48.5702	31.9192	-0.603763	1.1756e-12	5.66441e-11
ENSG00000148154	UGCG	47.9024	36.1357	-0.406312	1.29098e-12	6.20007e-11
ENSG00000179331	RAB39A	3.8202	8.14615	1.09344	1.34486e-12	6.43784e-11
ENSG00000196937	FAM3C	23.9091	15.8568	-0.589517	1.40767e-12	6.71672e-11
ENSG00000136436	CALCOCO2	3.599	5.38186	0.580551	1.42885e-12	6.79582e-11
ENSG00000198431	TXNRD1	42.2725	33.0501	-0.3548	1.44845e-12	6.86684e-11
ENSG00000132388	UBE2G1	11.5327	7.69624	-0.579198	1.48604e-12	7.01107e-11
ENSG00000166794	PPIB	97.1103	124.944	0.363044	1.48838e-12	7.01107e-11
ENSG00000138448	ITGAV	19.2587	14.3694	-0.422568	1.51285e-12	7.10364e-11
ENSG00000077274	CAPN6	63.523	82.9312	0.384897	1.60609e-12	7.51754e-11
ENSG00000186193	SAPCD2	29.9041	21.4286	-0.482351	1.64555e-12	7.67782e-11
ENSG00000179104	TMTC2	1.56612	2.73452	0.808956	1.6575e-12	7.70921e-11
ENSG00000162733	DDR2	10.8553	14.1931	0.387836	1.76892e-12	8.20156e-11
ENSG00000172270	BSG	91.1109	115.805	0.346136	1.78563e-12	8.25307e-11
ENSG00000153879	CEBPG	36.4469	26.6422	-0.451776	1.80209e-12	8.30312e-11
ENSG00000157404	KIT	2.13176	3.9221	0.880236	1.85761e-12	8.5323e-11
ENSG00000162769	FLVCR1	3.10129	5.03328	0.701448	1.95581e-12	8.95541e-11
ENSG00000172164	SNTB1	7.57003	4.76513	-0.662735	1.97353e-12	9.00856e-11
ENSG00000123104	ITPR2	1.41227	2.46617	0.802135	2.02041e-12	9.1941e-11
ENSG00000124177	CHD6	14.9886	19.153	0.353709	2.07107e-12	9.39564e-11
ENSG00000118705	RPN2	269.271	334.609	0.313231	2.16404e-12	9.78731e-11
ENSG00000117519	CNN3	233.803	186.059	-0.329499	2.22659e-12	1.00394e-10
ENSG00000134323	MYCN	25.0361	35.5984	0.506017	2.43395e-12	1.09409e-10
ENSG00000165661	QSOX2	26.1446	34.2798	0.389933	2.65899e-12	1.19162e-10
ENSG00000135074	ADAM19	18.6258	25.5367	0.454205	3.01227e-12	1.34585e-10
ENSG00000104343	UBE2W	5.51455	7.79382	0.50173	3.02229e-12	1.34624e-10
ENSG00000103512	NOMO1	18.8514	25.0615	0.409839	3.03999e-12	1.35005e-10
ENSG00000132854	KANK4	4.94471	2.82529	-0.809991	3.2016e-12	1.41755e-10
ENSG00000165732	DDX21	86.8993	68.9588	-0.333186	3.54669e-12	1.56564e-10
ENSG00000175792	RUVBL1	18.0078	13.4033	-0.426343	3.77542e-12	1.66163e-10
ENSG00000008517	IL32	7.42509	4.02901	-0.885656	3.89586e-12	1.70954e-10
ENSG00000122694	GLIPR2	22.8364	15.929	-0.519669	4.62987e-12	2.0256e-10
ENSG00000184840	TMED9	38.6353	52.7741	0.448145	4.9918e-12	2.17163e-10
ENSG00000271254	AC240274.1	10.8905	6.83009	-0.678327	5.00389e-12	2.17163e-10
ENSG00000115556	PLCD4	0.529103	1.58466	1.58165	5.00783e-12	2.17163e-10
ENSG00000160049	DFFA	13.9812	9.85736	-0.505445	5.13391e-12	2.21978e-10
ENSG00000279117	AP001972.5	44.4699	31.9774	-0.476875	5.51873e-12	2.37919e-10
ENSG00000129474	AJUBA	15.2566	10.5645	-0.531855	5.82265e-12	2.50289e-10
ENSG00000151176	PLBD2	1.07771	2.30467	1.09642	5.88016e-12	2.52026e-10
ENSG00000236824	BCYRN1	74.2504	154.864	1.06199	6.0168e-12	2.5642e-10
ENSG00000150753	CCT5	92.1968	74.2846	-0.311211	6.01745e-12	2.5642e-10
ENSG00000106305	AIMP2	37.3341	26.2161	-0.509438	6.06951e-12	2.57893e-10
ENSG00000174405	LIG4	8.19588	4.62222	-0.830276	6.16016e-12	2.60993e-10
ENSG00000177565	TBL1XR1	54.562	43.1504	-0.338224	6.60735e-12	2.79137e-10
ENSG00000006125	AP2B1	25.4393	19.6216	-0.37419	6.65708e-12	2.80434e-10
ENSG00000134278	SPIRE1	7.93889	11.2603	0.502864	6.73387e-12	2.82861e-10
ENSG00000115084	SLC35F5	12.693	17.2373	0.441933	7.31003e-12	3.06191e-10
ENSG00000149187	CELF1	23.3122	29.7514	0.35155	8.08661e-12	3.37759e-10
ENSG00000152492	CCDC50	8.70848	6.27108	-0.476293	8.12367e-12	3.38348e-10
ENSG00000175084	DES	312.999	220.972	-0.502497	8.16942e-12	3.39295e-10
ENSG00000175305	CCNE2	11.8266	17.0427	0.525092	8.27063e-12	3.42534e-10
ENSG00000196549	MME	4.10494	2.27324	-0.858435	8.43752e-12	3.48467e-10
ENSG00000173253	DMRT2	49.3796	34.7132	-0.507116	8.53529e-12	3.5152e-10
ENSG00000107021	TBC1D13	10.2721	15.161	0.559188	8.85878e-12	3.63156e-10
ENSG00000006459	KDM7A	0.348655	0.90831	1.38057	8.86707e-12	3.63156e-10
ENSG00000239474	KLHL41	56.5664	40.8311	-0.469254	9.00525e-12	3.67793e-10
ENSG00000122359	ANXA11	7.72538	5.44944	-0.503985	9.76344e-12	3.97658e-10
ENSG00000147526	TACC1	22.2057	17.2179	-0.367063	1.00052e-11	4.0638e-10
ENSG00000166450	PRTG	4.61608	6.34852	0.459864	1.04593e-11	4.23658e-10
ENSG00000104368	PLAT	16.2898	11.1961	-0.541096	1.07481e-11	4.34164e-10
ENSG00000183307	TMEM121B	0.184201	0.81303	2.12633	1.10934e-11	4.46887e-10
ENSG00000135956	TMEM127	5.95864	8.90897	0.579419	1.15604e-11	4.64433e-10
ENSG00000164300	SERINC5	4.38971	6.43419	0.553557	1.20038e-11	4.80934e-10
ENSG00000013523	ANGEL1	3.37545	5.43268	0.681708	1.25838e-11	5.02807e-10
ENSG00000076356	PLXNA2	3.17763	4.70984	0.564808	1.31944e-11	5.25781e-10
ENSG00000136231	IGF2BP3	12.4657	9.00833	-0.470905	1.4322e-11	5.69173e-10
ENSG00000213639	PPP1CB	56.0848	43.3731	-0.36998	1.4548e-11	5.76601e-10
ENSG00000146592	CREB5	3.16421	1.70354	-0.891654	1.47103e-11	5.81472e-10
ENSG00000138180	CEP55	43.8291	32.6427	-0.424706	1.51716e-11	5.98103e-10
ENSG00000185222	TCEAL9	159.74	111.971	-0.512271	1.54059e-11	6.05719e-10
ENSG00000154305	MIA3	12.4841	16.6079	0.410899	1.55337e-11	6.0912e-10
ENSG00000116717	GADD45A	30.0697	19.5167	-0.621435	1.58889e-11	6.21394e-10
ENSG00000006576	PHTF2	10.8355	14.968	0.467146	1.78061e-11	6.94533e-10
ENSG00000133059	DSTYK	3.11123	4.65572	0.58232	1.97893e-11	7.69852e-10
ENSG00000172465	TCEAL1	10.8804	5.77189	-0.907436	2.01494e-11	7.81796e-10
ENSG00000184343	SRPK3	5.15281	2.48101	-1.06197	2.06627e-11	7.99609e-10
ENSG00000133131	MORC4	21.4871	15.7663	-0.445189	2.11458e-11	8.16161e-10
ENSG00000117385	P3H1	10.1779	13.713	0.42805	2.24573e-11	8.64517e-10
ENSG00000187550	SBK2	3.10717	0.506682	-2.61962	2.29827e-11	8.8244e-10
ENSG00000115159	GPD2	13.3181	9.66154	-0.46193	2.35214e-11	9.00779e-10
ENSG00000175662	TOM1L2	1.7609	3.07314	0.803736	2.3631e-11	9.0263e-10
ENSG00000196754	S100A2	8.12839	3.9103	-1.06178	2.40014e-11	9.1441e-10
ENSG00000164032	H2AFZ	226.204	173.714	-0.380172	2.52005e-11	9.57619e-10
ENSG00000163931	TKT	13.1942	17.6168	0.41584	2.73298e-11	1.03586e-09
ENSG00000107758	PPP3CB	11.3433	7.84672	-0.53042	2.80976e-11	1.06223e-09
ENSG00000106080	FKBP14	10.798	14.832	0.459782	2.87685e-11	1.08482e-09
ENSG00000144231	POLR2D	30.2413	23.3292	-0.373346	2.88421e-11	1.08482e-09
ENSG00000154309	DISP1	5.74449	9.85935	0.778997	2.9843e-11	1.1196e-09
ENSG00000106086	PLEKHA8	8.07354	10.6427	0.397922	3.21302e-11	1.20236e-09
ENSG00000116095	PLEKHA3	2.50308	3.63041	0.534024	3.34365e-11	1.24807e-09
ENSG00000164219	PGGT1B	4.75327	3.07179	-0.631075	3.42022e-11	1.27343e-09
ENSG00000198964	SGMS1	4.27973	6.47739	0.597422	3.61175e-11	1.33988e-09
ENSG00000244038	DDOST	101.682	126.98	0.320099	3.61688e-11	1.33988e-09
ENSG00000094975	SUCO	19.0242	25.6672	0.433502	3.63788e-11	1.34428e-09
ENSG00000137656	BUD13	22.8099	15.6315	-0.546029	3.6665e-11	1.35147e-09
ENSG00000196504	PRPF40A	28.8313	21.5271	-0.420002	3.6785e-11	1.35251e-09
ENSG00000170871	KIAA0232	7.55581	5.38192	-0.487876	3.74277e-11	1.37272e-09
ENSG00000073712	FERMT2	15.7198	11.5117	-0.451558	3.78851e-11	1.38605e-09
ENSG00000102024	PLS3	91.265	112.382	0.300288	3.89283e-11	1.41752e-09
ENSG00000111144	LTA4H	10.3054	13.7294	0.413828	3.89375e-11	1.41752e-09
ENSG00000154945	ANKRD40	28.0134	21.4182	-0.387827	4.06815e-11	1.47736e-09
ENSG00000124641	MED20	14.9346	21.1166	0.498608	4.0815e-11	1.47857e-09
ENSG00000125991	ERGIC3	31.3397	40.7607	0.377859	4.1561e-11	1.5019e-09
ENSG00000196670	ZFP62	9.52393	6.15735	-0.62505	4.47739e-11	1.61405e-09
ENSG00000106483	SFRP4	6.07361	2.88549	-1.06812	4.54286e-11	1.63366e-09
ENSG00000111961	SASH1	10.3703	13.6185	0.393856	4.6171e-11	1.65632e-09
ENSG00000150776	C11orf57	14.841	10.5592	-0.489847	4.70047e-11	1.68213e-09
ENSG00000115758	ODC1	285.546	233.054	-0.292987	4.76682e-11	1.70174e-09
ENSG00000124201	ZNFX1	9.83654	12.9162	0.391948	4.96803e-11	1.76635e-09
ENSG00000011426	ANLN	76.7098	61.5661	-0.317056	4.97622e-11	1.76635e-09
ENSG00000189306	RRP7A	22.3781	16.1266	-0.475104	4.98374e-11	1.76635e-09
ENSG00000239264	TXNDC5	1.69331	3.67775	1.11588	5.23512e-11	1.851e-09
ENSG00000111412	C12orf49	6.75013	9.3112	0.46399	5.263e-11	1.85641e-09
ENSG00000101350	KIF3B	25.8789	32.906	0.34632	5.42005e-11	1.90724e-09
ENSG00000040199	PHLPP2	3.91753	5.51765	0.494792	5.6911e-11	1.99785e-09
ENSG00000087095	NLK	6.0631	9.16223	0.595664	5.74351e-11	2.01146e-09
ENSG00000158850	B4GALT3	9.19089	13.1881	0.518025	6.57184e-11	2.2961e-09
ENSG00000228716	DHFR	57.3108	44.8254	-0.353483	6.65949e-11	2.31689e-09
ENSG00000114541	FRMD4B	2.84461	1.61469	-0.810853	6.67447e-11	2.31689e-09
ENSG00000083312	TNPO1	76.7787	61.7059	-0.315136	6.67849e-11	2.31689e-09
ENSG00000128944	KNSTRN	31.6259	23.8606	-0.405833	6.83634e-11	2.36608e-09
ENSG00000175395	ZNF25	4.73427	2.66487	-0.830036	6.96157e-11	2.40378e-09
ENSG00000116161	CACYBP	33.144	25.2215	-0.392698	6.98968e-11	2.40785e-09
ENSG00000143337	TOR1AIP1	7.34964	10.1497	0.46595	7.55327e-11	2.59593e-09
ENSG00000145362	ANK2	19.9903	15.6259	-0.35501	7.60483e-11	2.60757e-09
ENSG00000135913	USP37	10.2777	13.5288	0.396428	7.75186e-11	2.65182e-09
ENSG00000106245	BUD31	35.4707	26.1362	-0.441925	7.77081e-11	2.65215e-09
ENSG00000151116	UEVLD	5.29605	3.18485	-0.734315	7.87067e-11	2.68003e-09
ENSG00000163946	FAM208A	14.8099	11.4059	-0.374754	8.1217e-11	2.75913e-09
ENSG00000196387	ZNF140	6.98261	4.41721	-0.657235	8.19463e-11	2.77751e-09
ENSG00000140105	WARS	25.4624	19.8145	-0.362525	8.58743e-11	2.90397e-09
ENSG00000091136	LAMB1	26.3581	33.3975	0.340777	9.02106e-11	3.04363e-09
ENSG00000129675	ARHGEF6	10.9041	7.69233	-0.503881	9.90502e-11	3.33424e-09
ENSG00000177917	ARL6IP6	10.7508	6.63178	-0.696558	1.0194e-10	3.4237e-09
ENSG00000088247	KHSRP	26.8772	19.9873	-0.425728	1.02741e-10	3.44274e-09
ENSG00000143549	TPM3	49.2307	38.462	-0.356065	1.0442e-10	3.49108e-09
ENSG00000116455	WDR77	45.741	33.4171	-0.454216	1.05073e-10	3.50498e-09
ENSG00000112531	QKI	46.6898	37.4051	-0.319563	1.09087e-10	3.63064e-09
ENSG00000112144	ICK	3.51205	1.94512	-0.850572	1.11899e-10	3.71585e-09
ENSG00000138750	NUP54	37.892	28.0619	-0.432423	1.12217e-10	3.71718e-09
ENSG00000161642	ZNF385A	2.94711	1.16597	-1.33114	1.12443e-10	3.71718e-09
ENSG00000102178	UBL4A	24.4543	17.2663	-0.505194	1.15015e-10	3.79368e-09
ENSG00000101361	NOP56	51.4863	41.2944	-0.317559	1.25404e-10	4.12713e-09
ENSG00000138759	FRAS1	2.19792	3.37081	0.614825	1.28967e-10	4.23495e-09
ENSG00000187608	ISG15	3.73207	0.819891	-2.20323	1.32858e-10	4.35301e-09
ENSG00000113811	SELENOK	10.1677	5.51952	-0.875221	1.33212e-10	4.35492e-09
ENSG00000196090	PTPRT	0.66333	0.251652	-1.3864	1.33822e-10	4.36521e-09
ENSG00000171928	TVP23B	10.7962	7.49895	-0.525892	1.3969e-10	4.54654e-09
ENSG00000100296	THOC5	9.34092	6.81144	-0.456155	1.471e-10	4.77719e-09
ENSG00000069849	ATP1B3	40.787	53.3071	0.386129	1.49259e-10	4.83663e-09
ENSG00000110906	KCTD10	5.72619	7.82846	0.451797	1.64674e-10	5.32446e-09
ENSG00000147548	NSD3	12.0427	9.48873	-0.343302	1.71356e-10	5.52554e-09
ENSG00000122786	CALD1	10.7259	8.17268	-0.390909	1.71643e-10	5.52554e-09
ENSG00000197837	HIST4H4	46.8804	34.0122	-0.460794	1.7414e-10	5.59371e-09
ENSG00000196449	YRDC	30.8749	43.2315	0.484134	1.75942e-10	5.6225e-09
ENSG00000164070	HSPA4L	5.22267	3.62696	-0.524878	1.7602e-10	5.6225e-09
ENSG00000075213	SEMA3A	5.67257	3.93317	-0.527842	1.7618e-10	5.6225e-09
ENSG00000180730	SHISA2	8.11045	4.50274	-0.844982	1.78922e-10	5.69769e-09
ENSG00000099622	CIRBP	17.785	13.5911	-0.386919	1.95843e-10	6.22308e-09
ENSG00000165669	FAM204A	4.64834	3.26882	-0.505536	2.06668e-10	6.55292e-09
ENSG00000175215	CTDSP2	23.2229	29.9801	0.368656	2.16333e-10	6.84468e-09
ENSG00000130294	KIF1A	6.20723	4.17838	-0.57143	2.17114e-10	6.85467e-09
ENSG00000090863	GLG1	11.9704	15.177	0.342439	2.27278e-10	7.16024e-09
ENSG00000167553	TUBA1C	101.498	80.5759	-0.33356	2.29677e-10	7.22037e-09
ENSG00000073464	CLCN4	13.0052	9.3357	-0.479476	2.31051e-10	7.24811e-09
ENSG00000019549	SNAI2	20.6269	13.7732	-0.579877	2.32442e-10	7.27628e-09
ENSG00000134153	EMC7	19.3793	28.327	0.548003	2.3573e-10	7.35359e-09
ENSG00000172086	KRCC1	10.9901	5.78065	-0.92651	2.35909e-10	7.35359e-09
ENSG00000138801	PAPSS1	18.9665	25.2571	0.413112	2.42561e-10	7.54499e-09
ENSG00000121653	MAPK8IP1	11.4456	17.45	0.609053	2.46131e-10	7.63992e-09
ENSG00000125686	MED1	15.3663	11.3851	-0.432503	2.48684e-10	7.70293e-09
ENSG00000073921	PICALM	34.4634	26.9172	-0.355673	2.55826e-10	7.90753e-09
ENSG00000108852	MPP2	7.65552	10.985	0.520554	2.64253e-10	8.15094e-09
ENSG00000146842	TMEM209	9.18365	12.7399	0.471144	2.70359e-10	8.32186e-09
ENSG00000134871	COL4A2	42.1866	32.3603	-0.382468	2.77878e-10	8.5355e-09
ENSG00000134247	PTGFRN	30.8652	38.857	0.331621	3.09294e-10	9.48074e-09
ENSG00000177733	HNRNPA0	17.8152	13.9256	-0.354434	3.11073e-10	9.51547e-09
ENSG00000163902	RPN1	63.7799	78.5693	0.300779	3.13495e-10	9.56972e-09
ENSG00000144730	IL17RD	13.1687	10.2386	-0.362626	3.14806e-10	9.58987e-09
ENSG00000168243	GNG4	5.57619	8.4596	0.602935	3.15552e-10	9.59277e-09
ENSG00000139154	AEBP2	11.8881	8.6826	-0.452746	3.39198e-10	1.02904e-08
ENSG00000255717	SNHG1	59.9644	47.5012	-0.335987	3.68757e-10	1.11642e-08
ENSG00000166317	SYNPO2L	1.57688	0.509704	-1.6048	3.77659e-10	1.14103e-08
ENSG00000139269	INHBE	3.42681	1.22939	-1.47384	3.83775e-10	1.15713e-08
ENSG00000166164	BRD7	16.0583	12.2401	-0.391911	4.07424e-10	1.22593e-08
ENSG00000105854	PON2	32.8987	42.5989	0.373412	4.10457e-10	1.23254e-08
ENSG00000122034	GTF3A	68.0053	53.2898	-0.350945	4.12018e-10	1.23471e-08
ENSG00000070404	FSTL3	12.0743	7.21741	-0.742914	4.15592e-10	1.2429e-08
ENSG00000118508	RAB32	40.2679	27.2868	-0.561737	4.2161e-10	1.25834e-08
ENSG00000186918	ZNF395	4.04341	2.42108	-0.744113	4.48231e-10	1.33509e-08
ENSG00000038382	TRIO	14.4356	11.4821	-0.330583	4.64925e-10	1.38203e-08
ENSG00000103241	FOXF1	18.0201	11.6129	-0.629951	4.71071e-10	1.39748e-08
ENSG00000109654	TRIM2	7.2735	5.34106	-0.44828	4.72944e-10	1.40022e-08
ENSG00000111266	DUSP16	4.07338	2.48238	-0.713848	4.74951e-10	1.40334e-08
ENSG00000151247	EIF4E	10.8741	8.27865	-0.391129	4.7974e-10	1.41466e-08
ENSG00000138316	ADAMTS14	7.07187	4.39445	-0.689599	4.8296e-10	1.42131e-08
ENSG00000134698	AGO4	2.8372	4.82827	0.769354	4.95291e-10	1.4547e-08
ENSG00000020577	SAMD4A	6.81233	4.94515	-0.459617	4.97606e-10	1.45859e-08
ENSG00000130821	SLC6A8	4.00549	2.20813	-0.856059	5.04338e-10	1.47539e-08
ENSG00000116106	EPHA4	3.36039	5.08296	0.597243	5.05983e-10	1.47727e-08
ENSG00000244687	UBE2V1	3.77873	2.10562	-0.846886	5.11215e-10	1.4896e-08
ENSG00000087077	TRIP6	38.8608	28.6721	-0.439624	5.15623e-10	1.49948e-08
ENSG00000145911	N4BP3	31.3112	23.1086	-0.43906	5.17356e-10	1.50155e-08
ENSG00000169504	CLIC4	90.8279	72.0092	-0.334812	5.21017e-10	1.50921e-08
ENSG00000140961	OSGIN1	3.11987	1.46941	-1.08433	5.53816e-10	1.60107e-08
ENSG00000100345	MYH9	62.4986	47.1892	-0.405567	5.84438e-10	1.68629e-08
ENSG00000196642	RABL6	25.5732	18.9346	-0.433746	6.03631e-10	1.73827e-08
ENSG00000078747	ITCH	38.7253	48.08	0.31275	6.09094e-10	1.75058e-08
ENSG00000196365	LONP1	22.1062	16.92	-0.387965	6.27343e-10	1.79952e-08
ENSG00000153993	SEMA3D	12.7348	9.44235	-0.430772	6.29142e-10	1.80118e-08
ENSG00000116209	TMEM59	8.40436	10.9254	0.37948	6.37227e-10	1.82079e-08
ENSG00000174501	ANKRD36C	2.95149	4.40511	0.579422	6.5988e-10	1.88187e-08
ENSG00000198925	ATG9A	12.5124	16.8406	0.4277	7.37625e-10	2.09953e-08
ENSG00000084733	RAB10	47.922	37.4097	-0.355791	7.57789e-10	2.15276e-08
ENSG00000172995	ARPP21	5.50888	3.77224	-0.543555	7.90908e-10	2.24253e-08
ENSG00000213064	SFT2D2	11.8775	15.1655	0.352931	8.01553e-10	2.26835e-08
ENSG00000166128	RAB8B	14.4539	18.9883	0.395211	8.42116e-10	2.37858e-08
ENSG00000082153	BZW1	51.0624	41.0058	-0.316003	8.5248e-10	2.40325e-08
ENSG00000092607	TBX15	27.7768	20.3587	-0.448234	8.63686e-10	2.43019e-08
ENSG00000112406	HECA	11.9957	16.1063	0.425855	8.84775e-10	2.48478e-08
ENSG00000082996	RNF13	6.69937	10.999	0.719531	8.97837e-10	2.51667e-08
ENSG00000107581	EIF3A	84.6239	70.1945	-0.269468	9.19198e-10	2.57166e-08
ENSG00000130695	CEP85	11.5443	15.3282	0.408045	9.44244e-10	2.63673e-08
ENSG00000003096	KLHL13	29.7267	23.0487	-0.366988	9.6224e-10	2.6819e-08
ENSG00000129625	REEP5	9.15162	12.7691	0.483082	9.75525e-10	2.7138e-08
ENSG00000176845	METRNL	12.7624	7.69611	-0.729859	9.9989e-10	2.77634e-08
ENSG00000182054	IDH2	29.5213	19.4099	-0.608332	1.01809e-09	2.81713e-08
ENSG00000101367	MAPRE1	183.062	146.454	-0.321198	1.0184e-09	2.81713e-08
ENSG00000204389	HSPA1A	8.64678	13.3673	0.628029	1.04232e-09	2.8779e-08
ENSG00000117318	ID3	80.8593	111.158	0.458126	1.04456e-09	2.8787e-08
ENSG00000111110	PPM1H	5.08651	7.62511	0.584795	1.05019e-09	2.88881e-08
ENSG00000006652	IFRD1	17.4773	12.9733	-0.430415	1.0531e-09	2.89142e-08
ENSG00000172428	COPS9	13.4446	8.43881	-0.668532	1.05915e-09	2.90262e-08
ENSG00000144959	NCEH1	1.46424	2.74438	0.908278	1.12026e-09	3.0644e-08
ENSG00000105971	CAV2	6.60971	4.21247	-0.646065	1.13068e-09	3.08716e-08
ENSG00000133104	SPART	41.5903	33.1256	-0.327896	1.25006e-09	3.40682e-08
ENSG00000053372	MRTO4	53.369	42.3342	-0.334462	1.30418e-09	3.54777e-08
ENSG00000126524	SBDS	82.2139	63.3297	-0.375883	1.3155e-09	3.57196e-08
ENSG00000139921	TMX1	23.5963	18.0454	-0.386333	1.32101e-09	3.58034e-08
ENSG00000153707	PTPRD	46.225	57.6674	0.319472	1.33673e-09	3.61629e-08
ENSG00000022267	FHL1	7.04882	4.9292	-0.516382	1.35392e-09	3.65609e-08
ENSG00000119906	SLF2	101.432	83.7141	-0.276819	1.46069e-09	3.9372e-08
ENSG00000099954	CECR2	6.47412	8.96554	0.468654	1.48803e-09	4.00355e-08
ENSG00000169214	OR6F1	1.7128	0.343479	-2.3161	1.49426e-09	4.01301e-08
ENSG00000003056	M6PR	40.0302	30.85	-0.374514	1.51053e-09	4.04448e-08
ENSG00000113758	DBN1	104.979	83.2189	-0.335487	1.51147e-09	4.04448e-08
ENSG00000176641	RNF152	8.50351	6.03765	-0.493477	1.56113e-09	4.1698e-08
ENSG00000070778	PTPN21	7.91506	5.55696	-0.512851	1.57708e-09	4.20479e-08
ENSG00000161671	EMC10	2.95281	4.24174	0.521995	1.59235e-09	4.23783e-08
ENSG00000148426	PROSER2	4.57904	2.27562	-1.00268	1.62361e-09	4.31324e-08
ENSG00000168259	DNAJC7	14.6759	11.3158	-0.375374	1.63009e-09	4.32268e-08
ENSG00000111799	COL12A1	4.54795	2.7354	-0.737527	1.64687e-09	4.35933e-08
ENSG00000221986	MYBPHL	22.7466	12.8488	-0.826862	1.68493e-09	4.45207e-08
ENSG00000182379	NXPH4	2.12803	4.91996	1.21532	1.68891e-09	4.4546e-08
ENSG00000123131	PRDX4	31.4885	41.9067	0.412448	1.69742e-09	4.46907e-08
ENSG00000115233	PSMD14	22.5747	17.7926	-0.342887	1.70887e-09	4.4912e-08
ENSG00000159792	PSKH1	3.13547	5.35137	0.768288	1.74336e-09	4.57368e-08
ENSG00000055211	GINM1	26.4993	35.8465	0.43904	1.7867e-09	4.67905e-08
ENSG00000070087	PFN2	141.093	113.213	-0.317095	1.79198e-09	4.68456e-08
ENSG00000085449	WDFY1	26.5061	33.0602	0.319197	1.83626e-09	4.79184e-08
ENSG00000103160	HSDL1	9.72352	13.2684	0.451402	1.9733e-09	5.14035e-08
ENSG00000116704	SLC35D1	10.7628	14.6152	0.441714	1.98353e-09	5.15788e-08
ENSG00000158604	TMED4	21.089	27.5331	0.384928	2.00441e-09	5.203e-08
ENSG00000177283	FZD8	12.0647	16.737	0.473528	2.01255e-09	5.21495e-08
ENSG00000047621	C12orf4	9.81859	6.82889	-0.521899	2.02634e-09	5.24146e-08
ENSG00000185721	DRG1	51.7191	40.5432	-0.351573	2.04715e-09	5.28602e-08
ENSG00000104695	PPP2CB	19.2367	14.1174	-0.445824	2.06139e-09	5.31348e-08
ENSG00000177606	JUN	42.0439	32.1767	-0.38592	2.06948e-09	5.32502e-08
ENSG00000181852	RNF41	7.13192	9.80522	0.459381	2.0916e-09	5.37258e-08
ENSG00000119812	FAM98A	9.05867	6.36063	-0.510884	2.09745e-09	5.3733e-08
ENSG00000109790	KLHL5	15.7222	11.7339	-0.421825	2.09917e-09	5.3733e-08
ENSG00000119487	MAPKAP1	22.6766	17.893	-0.340829	2.10878e-09	5.38855e-08
ENSG00000181449	SOX2	6.3618	10.5543	0.734724	2.13257e-09	5.4399e-08
ENSG00000159713	TPPP3	27.297	19.3936	-0.494996	2.18508e-09	5.5642e-08
ENSG00000106025	TSPAN12	98.451	79.194	-0.31364	2.27348e-09	5.77933e-08
ENSG00000104447	TRPS1	0.56487	0.223848	-1.35136	2.35949e-09	5.98766e-08
ENSG00000144366	GULP1	1.86424	2.75978	0.568821	2.36865e-09	6.00059e-08
ENSG00000106683	LIMK1	9.7379	6.7523	-0.531527	2.48653e-09	6.2884e-08
ENSG00000108424	KPNB1	87.4478	72.5943	-0.268302	2.49709e-09	6.30429e-08
ENSG00000023734	STRAP	123.483	99.8189	-0.306039	2.52336e-09	6.35974e-08
ENSG00000133318	RTN3	11.9776	15.9212	0.413215	2.56872e-09	6.463e-08
ENSG00000140262	TCF12	37.3498	45.28	0.278112	2.59404e-09	6.51559e-08
ENSG00000157796	WDR19	4.83117	6.56539	0.441831	2.59952e-09	6.51825e-08
ENSG00000157224	CLDN12	12.5607	16.3305	0.38011	2.61617e-09	6.54886e-08
ENSG00000187867	PALM3	6.07103	3.30654	-0.875334	2.72142e-09	6.80079e-08
ENSG00000104043	ATP8B4	2.67679	1.58969	-0.745577	2.74492e-09	6.84791e-08
ENSG00000163297	ANTXR2	17.1562	12.9596	-0.403659	2.88088e-09	7.17495e-08
ENSG00000163590	PPM1L	3.14684	4.52103	0.525416	2.88915e-09	7.18341e-08
ENSG00000072042	RDH11	15.3442	19.6989	0.360789	2.98483e-09	7.40881e-08
ENSG00000169499	PLEKHA2	5.99512	4.1404	-0.532715	2.99311e-09	7.41688e-08
ENSG00000159921	GNE	23.2364	29.3809	0.339083	3.06786e-09	7.58934e-08
ENSG00000188042	ARL4C	6.65244	4.30494	-0.6305	3.09641e-09	7.64715e-08
ENSG00000102908	NFAT5	1.62869	2.41145	0.566153	3.11986e-09	7.69217e-08
ENSG00000148180	GSN	5.52309	7.69648	0.47707	3.14456e-09	7.74013e-08
ENSG00000168778	TCTN2	3.02273	4.90744	0.698639	3.21144e-09	7.89159e-08
ENSG00000185278	ZBTB37	5.16378	3.50697	-0.558965	3.27109e-09	8.02479e-08
ENSG00000125148	MT2A	65.2479	46.3536	-0.494258	3.29374e-09	8.06692e-08
ENSG00000078018	MAP2	3.19865	2.17945	-0.55052	3.48103e-09	8.51148e-08
ENSG00000068305	MEF2A	10.7057	7.64991	-0.482376	3.49177e-09	8.52362e-08
ENSG00000152932	RAB3C	0.0659705	0.33548	2.35615	3.52664e-09	8.5945e-08
ENSG00000071991	CDH19	0.464468	1.08924	1.23346	3.55882e-09	8.65862e-08
ENSG00000066027	PPP2R5A	5.57543	8.42152	0.599399	3.78538e-09	9.19467e-08
ENSG00000184216	IRAK1	29.0266	22.2434	-0.385464	3.88106e-09	9.41157e-08
ENSG00000129562	DAD1	98.0691	126.347	0.365092	3.93959e-09	9.53783e-08
ENSG00000184743	ATL3	4.59093	3.04755	-0.588724	3.98727e-09	9.63742e-08
ENSG00000206527	HACD2	7.75037	10.9311	0.498805	3.99556e-09	9.64165e-08
ENSG00000008869	HEATR5B	3.61553	5.15888	0.510697	4.00646e-09	9.65216e-08
ENSG00000100580	TMED8	7.6352	10.093	0.402309	4.33876e-09	1.04357e-07
ENSG00000101057	MYBL2	110.013	82.7158	-0.411894	4.34976e-09	1.04451e-07
ENSG00000146223	RPL7L1	56.7055	47.3185	-0.261189	4.35892e-09	1.04501e-07
ENSG00000130592	LSP1	8.7856	5.81145	-0.595863	4.37588e-09	1.04737e-07
ENSG00000153774	CFDP1	11.3475	7.65196	-0.56548	4.3963e-09	1.05052e-07
ENSG00000166598	HSP90B1	262.54	318.475	0.278743	4.40331e-09	1.05052e-07
ENSG00000214357	NEURL1B	14.3656	10.4706	-0.456852	4.55224e-09	1.0843e-07
ENSG00000100941	PNN	73.111	57.299	-0.350693	4.58266e-09	1.08979e-07
ENSG00000197324	LRP10	2.87773	4.70518	0.708012	4.74976e-09	1.1277e-07
ENSG00000197586	ENTPD6	14.9837	19.5224	0.379977	4.77188e-09	1.13113e-07
ENSG00000185164	NOMO2	4.56794	6.5174	0.516348	4.78209e-09	1.13174e-07
ENSG00000102678	FGF9	1.60698	0.673095	-1.2508	5.02369e-09	1.1865e-07
ENSG00000091947	TMEM101	9.76309	14.5572	0.575694	5.02961e-09	1.1865e-07
ENSG00000119333	WDR34	20.5957	14.5724	-0.502355	5.05551e-09	1.19071e-07
ENSG00000175548	ALG10B	3.28539	4.67802	0.511697	5.1686e-09	1.2154e-07
ENSG00000196890	HIST3H2BB	94.5703	76.6384	-0.304195	5.18401e-09	1.21709e-07
ENSG00000114302	PRKAR2A	15.2383	19.1951	0.332925	5.51038e-09	1.29165e-07
ENSG00000064300	NGFR	9.77258	6.30335	-0.634087	5.5408e-09	1.29672e-07
ENSG00000162630	B3GALT2	3.64219	1.67606	-1.12723	5.6434e-09	1.31864e-07
ENSG00000180901	KCTD2	6.18745	8.64084	0.485695	5.65298e-09	1.31879e-07
ENSG00000196924	FLNA	78.5994	54.8742	-0.518486	5.67938e-09	1.32286e-07
ENSG00000050405	LIMA1	12.071	9.16177	-0.398551	5.81005e-09	1.35116e-07
ENSG00000159217	IGF2BP1	13.3623	10.173	-0.393158	6.36944e-09	1.47891e-07
ENSG00000104738	MCM4	51.5076	42.1601	-0.289154	6.39798e-09	1.4832e-07
ENSG00000101911	PRPS2	17.0666	12.1788	-0.485765	6.47089e-09	1.49775e-07
ENSG00000138760	SCARB2	19.9517	24.2515	0.281902	6.49171e-09	1.50022e-07
ENSG00000175348	TMEM9B	8.88326	5.45979	-0.703211	6.66207e-09	1.53718e-07
ENSG00000101849	TBL1X	5.75802	3.98473	-0.528298	6.7985e-09	1.5662e-07
ENSG00000125753	VASP	17.084	12.6383	-0.435715	7.05268e-09	1.62223e-07
ENSG00000170144	HNRNPA3	59.7961	47.2983	-0.337924	7.08018e-09	1.62415e-07
ENSG00000169598	DFFB	6.33968	3.60127	-0.823309	7.08308e-09	1.62415e-07
ENSG00000163389	POGLUT1	3.75939	5.46969	0.540451	7.42156e-09	1.69912e-07
ENSG00000175197	DDIT3	17.8539	11.2962	-0.662758	7.84834e-09	1.79404e-07
ENSG00000136868	SLC31A1	18.6222	23.663	0.346118	7.97791e-09	1.82084e-07
ENSG00000213722	DDAH2	20.133	14.1789	-0.510882	8.31302e-09	1.89404e-07
ENSG00000131015	ULBP2	5.76779	10.6659	0.892031	8.32431e-09	1.89404e-07
ENSG00000164187	LMBRD2	10.9383	8.01921	-0.447044	8.35488e-09	1.89806e-07
ENSG00000135298	ADGRB3	1.52003	2.7373	0.847223	8.68045e-09	1.96899e-07
ENSG00000243742	RPLP0P2	1.68905	0.670962	-1.32988	8.76041e-09	1.98408e-07
ENSG00000157954	WIPI2	8.84264	11.5183	0.381488	8.80469e-09	1.98838e-07
ENSG00000134352	IL6ST	30.9409	25.0456	-0.304327	8.80638e-09	1.98838e-07
ENSG00000167721	TSR1	20.6273	16.2753	-0.342594	9.04958e-09	2.04017e-07
ENSG00000172037	LAMB2	5.36133	7.55446	0.490285	9.25047e-09	2.08227e-07
ENSG00000100697	DICER1	73.7891	60.2756	-0.291844	9.35491e-09	2.10257e-07
ENSG00000100596	SPTLC2	4.68997	6.50771	0.471872	9.48071e-09	2.1276e-07
ENSG00000101182	PSMA7	284.941	234.807	-0.279203	9.50445e-09	2.12969e-07
ENSG00000171385	KCND3	0.602194	0.202326	-1.57477	9.7196e-09	2.17459e-07
ENSG00000231419	LINC00689	12.3366	15.9344	0.368652	9.76149e-09	2.18066e-07
ENSG00000079739	PGM1	16.0694	21.4361	0.412775	9.93988e-09	2.21715e-07
ENSG00000115762	PLEKHB2	18.2721	22.665	0.310407	1.01339e-08	2.257e-07
ENSG00000136802	LRRC8A	15.882	12.1195	-0.391836	1.03366e-08	2.29868e-07
ENSG00000131023	LATS1	7.86078	10.6871	0.443957	1.04612e-08	2.3229e-07
ENSG00000169855	ROBO1	47.7112	39.253	-0.28141	1.05045e-08	2.329e-07
ENSG00000084636	COL16A1	5.55083	3.85399	-0.526158	1.08149e-08	2.39422e-07
ENSG00000187957	DNER	0.643892	1.53239	1.26162	1.09991e-08	2.43135e-07
ENSG00000162377	COA7	29.8571	23.6926	-0.334929	1.10188e-08	2.43205e-07
ENSG00000147145	LPAR4	8.60551	5.48854	-0.647639	1.1279e-08	2.48576e-07
ENSG00000106018	VIPR2	1.35102	2.6107	0.945386	1.13603e-08	2.49993e-07
ENSG00000129103	SUMF2	8.48222	11.8382	0.481469	1.16388e-08	2.55742e-07
ENSG00000089006	SNX5	18.3423	14.2683	-0.363194	1.16825e-08	2.56319e-07
ENSG00000123600	METTL8	4.42088	3.14604	-0.488577	1.19898e-08	2.6267e-07
ENSG00000165138	ANKS6	19.0844	14.1006	-0.438213	1.20188e-08	2.62821e-07
ENSG00000165966	PDZRN4	2.13967	0.85849	-1.32211	1.20323e-08	2.62821e-07
ENSG00000110400	NECTIN1	23.5115	31.6721	0.429398	1.21695e-08	2.65425e-07
ENSG00000006468	ETV1	3.23953	4.48413	0.473717	1.21999e-08	2.65695e-07
ENSG00000099869	IGF2-AS	8.12072	4.88646	-0.734587	1.24754e-08	2.71254e-07
ENSG00000131791	PRKAB2	7.80184	10.4457	0.422464	1.2492e-08	2.71254e-07
ENSG00000164751	PEX2	3.77774	5.64842	0.578579	1.26967e-08	2.75294e-07
ENSG00000169439	SDC2	45.8971	56.2196	0.293335	1.28967e-08	2.79221e-07
ENSG00000141682	PMAIP1	25.4613	18.7042	-0.444183	1.31636e-08	2.84582e-07
ENSG00000149289	ZC3H12C	6.11516	4.43289	-0.464219	1.32027e-08	2.85008e-07
ENSG00000114948	ADAM23	6.42888	9.03971	0.494726	1.34354e-08	2.89608e-07
ENSG00000133818	RRAS2	34.9891	25.7957	-0.438337	1.36033e-08	2.928e-07
ENSG00000167193	CRK	25.8895	19.9289	-0.376877	1.39027e-08	2.98807e-07
ENSG00000122483	CCDC18	6.19849	4.32964	-0.520217	1.43819e-08	3.08657e-07
ENSG00000196230	TUBB	1001.69	835.697	-0.261443	1.47632e-08	3.16378e-07
ENSG00000123091	RNF11	31.7048	24.1159	-0.392478	1.48183e-08	3.17098e-07
ENSG00000184867	ARMCX2	64.3098	52.1852	-0.301354	1.48652e-08	3.17641e-07
ENSG00000116604	MEF2D	2.80522	4.27577	0.611201	1.49368e-08	3.1871e-07
ENSG00000084676	NCOA1	31.2359	38.0666	0.285889	1.54687e-08	3.29581e-07
ENSG00000147416	ATP6V1B2	6.55207	8.63784	0.398277	1.58009e-08	3.36173e-07
ENSG00000132694	ARHGEF11	6.16666	8.37903	0.437732	1.60447e-08	3.40869e-07
ENSG00000148842	CNNM2	1.20501	1.83808	0.611406	1.64582e-08	3.4915e-07
ENSG00000126351	THRA	3.78311	5.62628	0.572764	1.65858e-08	3.51352e-07
ENSG00000138434	SSFA2	15.8816	19.807	0.31821	1.6844e-08	3.5631e-07
ENSG00000082397	EPB41L3	5.5432	4.11345	-0.430484	1.7393e-08	3.67397e-07
ENSG00000188229	TUBB4B	235.826	194.276	-0.279902	1.75415e-08	3.70004e-07
ENSG00000186472	PCLO	1.12937	2.00526	0.826056	1.78715e-08	3.76424e-07
ENSG00000084444	FAM234B	3.25091	4.82188	0.565905	1.85221e-08	3.89572e-07
ENSG00000135549	PKIB	1.60171	0.539177	-1.56004	1.87221e-08	3.93217e-07
ENSG00000148120	C9orf3	5.59808	4.0989	-0.445159	1.88655e-08	3.95666e-07
ENSG00000138795	LEF1	6.98896	4.43348	-0.654834	1.89381e-08	3.96624e-07
ENSG00000125037	EMC3	26.8049	33.469	0.320954	1.95127e-08	4.08078e-07
ENSG00000077157	PPP1R12B	1.68859	2.31628	0.456212	1.97955e-08	4.13406e-07
ENSG00000167202	TBC1D2B	3.99872	5.51687	0.461122	2.03592e-08	4.24576e-07
ENSG00000126005	MMP24-AS1	1.15539	2.22797	0.940159	2.04739e-08	4.26366e-07
ENSG00000143933	CALM2	56.8406	46.5106	-0.28951	2.09758e-08	4.36202e-07
ENSG00000110514	MADD	8.05533	10.6044	0.395983	2.10555e-08	4.37243e-07
ENSG00000150893	FREM2	4.06877	5.47196	0.428783	2.1675e-08	4.49475e-07
ENSG00000100065	CARD10	8.66203	5.66545	-0.614853	2.19011e-08	4.53524e-07
ENSG00000132669	RIN2	6.52737	4.21609	-0.637869	2.22555e-08	4.60217e-07
ENSG00000241128	OR14A2	1.87591	0.201509	-3.18962	2.29411e-08	4.7373e-07
ENSG00000154175	ABI3BP	2.13139	1.29491	-0.714367	2.30601e-08	4.75522e-07
ENSG00000163131	CTSS	2.42737	1.25161	-0.954386	2.32925e-08	4.79643e-07
ENSG00000144749	LRIG1	24.7292	19.2547	-0.360584	2.33983e-08	4.8115e-07
ENSG00000143799	PARP1	97.9898	81.8757	-0.259099	2.34808e-08	4.82175e-07
ENSG00000166025	AMOTL1	36.0758	29.5333	-0.289131	2.36937e-08	4.8587e-07
ENSG00000075391	RASAL2	1.82768	2.6403	0.526055	2.40346e-08	4.92175e-07
ENSG00000259623	AC125257.1	6.34298	10.0454	0.664416	2.46497e-08	5.0407e-07
ENSG00000136205	TNS3	8.82513	6.7049	-0.398953	2.50161e-08	5.10856e-07
ENSG00000116406	EDEM3	10.602	13.553	0.356539	2.54134e-08	5.1825e-07
ENSG00000183580	FBXL7	8.15393	5.63382	-0.533074	2.61604e-08	5.32748e-07
ENSG00000275023	MLLT6	5.10809	6.89697	0.431047	2.67256e-08	5.43507e-07
ENSG00000140612	SEC11A	13.9535	17.9821	0.367113	2.70117e-08	5.48568e-07
ENSG00000159055	MIS18A	24.5882	17.3301	-0.503649	2.70934e-08	5.4947e-07
ENSG00000111875	ASF1A	23.2356	16.7329	-0.469255	2.73613e-08	5.54141e-07
ENSG00000051128	HOMER3	10.6918	7.02421	-0.607682	2.76405e-08	5.58384e-07
ENSG00000067900	ROCK1	15.8563	12.5235	-0.338384	2.76465e-08	5.58384e-07
ENSG00000200087	SNORA73B	904.005	624.668	-0.532794	2.80804e-08	5.66372e-07
ENSG00000188706	ZDHHC9	3.63795	5.42266	0.574817	2.83457e-08	5.70942e-07
ENSG00000129116	PALLD	10.7468	8.44831	-0.346544	2.88289e-08	5.79883e-07
ENSG00000177889	UBE2N	24.2579	18.873	-0.361079	2.90901e-08	5.84338e-07
ENSG00000162735	PEX19	16.1294	21.3005	0.399785	2.97328e-08	5.96435e-07
ENSG00000148218	ALAD	7.71079	10.6565	0.463557	3.01542e-08	6.04067e-07
ENSG00000003249	DBNDD1	4.84633	3.05619	-0.659065	3.04539e-08	6.09243e-07
ENSG00000111605	CPSF6	39.4438	32.3054	-0.288199	3.0703e-08	6.13394e-07
ENSG00000106236	NPTX2	13.2991	17.8583	0.420917	3.09e-08	6.16495e-07
ENSG00000092421	SEMA6A	8.33347	6.38013	-0.383838	3.18476e-08	6.34542e-07
ENSG00000155858	LSM11	5.76892	7.88746	0.451733	3.22591e-08	6.41874e-07
ENSG00000077721	UBE2A	13.2537	9.77533	-0.437814	3.27257e-08	6.50137e-07
ENSG00000087245	MMP2	5.8676	8.97946	0.612817	3.27626e-08	6.50137e-07
ENSG00000153044	CENPH	28.3402	19.4671	-0.537988	3.2814e-08	6.50281e-07
ENSG00000127914	AKAP9	13.2253	17.2746	0.386634	3.35737e-08	6.63668e-07
ENSG00000135446	CDK4	102.689	84.8418	-0.275586	3.35795e-08	6.63668e-07
ENSG00000100997	ABHD12	11.3771	15.5283	0.450953	3.42492e-08	6.75998e-07
ENSG00000143341	HMCN1	6.73807	8.71838	0.370327	3.49623e-08	6.8915e-07
ENSG00000131100	ATP6V1E1	30.5091	23.6343	-0.365925	3.50636e-08	6.90223e-07
ENSG00000134109	EDEM1	12.8983	16.718	0.374177	3.53004e-08	6.93958e-07
ENSG00000138029	HADHB	19.2933	24.7788	0.358816	3.56513e-08	6.99924e-07
ENSG00000121297	TSHZ3	43.9086	35.6392	-0.301133	3.60404e-08	7.06622e-07
ENSG00000138768	USO1	47.8701	39.1498	-0.289556	3.69862e-08	7.24202e-07
ENSG00000204388	HSPA1B	9.90976	14.6253	0.56507	3.75284e-08	7.33844e-07
ENSG00000100292	HMOX1	7.55278	3.86631	-0.965205	3.77366e-08	7.36938e-07
ENSG00000117228	GBP1	1.03936	0.396046	-1.39173	3.85268e-08	7.51375e-07
ENSG00000034713	GABARAPL2	12.0174	16.235	0.435689	3.86023e-08	7.51853e-07
ENSG00000157693	TMEM268	3.08932	4.83004	0.646681	3.96346e-08	7.70939e-07
ENSG00000124098	FAM210B	4.57293	2.70252	-0.759441	3.9702e-08	7.71233e-07
ENSG00000172687	ZNF738	8.52626	5.707	-0.574389	4.02643e-08	7.81127e-07
ENSG00000164938	TP53INP1	1.86835	3.10767	0.732707	4.12918e-08	8.00008e-07
ENSG00000135046	ANXA1	3.27841	1.88809	-0.802145	4.24881e-08	8.22106e-07
ENSG00000085998	POMGNT1	13.0848	16.7419	0.355624	4.49229e-08	8.68077e-07
ENSG00000052802	MSMO1	11.2745	15.724	0.480362	4.55756e-08	8.79538e-07
ENSG00000154639	CXADR	5.60709	3.89589	-0.523522	4.70031e-08	9.05901e-07
ENSG00000100796	PPP4R3A	28.1741	22.285	-0.338256	4.73587e-08	9.11563e-07
ENSG00000153107	ANAPC1	7.74323	6.0466	-0.353948	4.74324e-08	9.1179e-07
ENSG00000167461	RAB8A	12.8404	9.57466	-0.42058	4.88123e-08	9.37095e-07
ENSG00000143756	FBXO28	10.1507	7.50964	-0.435371	4.89839e-08	9.39167e-07
ENSG00000174437	ATP2A2	28.4929	23.3886	-0.284681	5.08358e-08	9.73407e-07
ENSG00000138764	CCNG2	9.31514	12.0183	0.36901	5.20052e-08	9.94507e-07
ENSG00000156265	MAP3K7CL	1.72051	0.824239	-1.05994	5.2975e-08	1.01174e-06
ENSG00000101544	ADNP2	11.407	8.67127	-0.397284	5.34509e-08	1.01951e-06
ENSG00000112658	SRF	17.2618	22.5733	0.388315	5.45888e-08	1.03987e-06
ENSG00000127463	EMC1	19.0355	23.5077	0.30382	5.61286e-08	1.06782e-06
ENSG00000088756	ARHGAP28	0.912402	0.493163	-0.893338	5.65883e-08	1.07518e-06
ENSG00000197081	IGF2R	27.1786	21.7994	-0.318425	5.80073e-08	1.10072e-06
ENSG00000137573	SULF1	15.7578	19.3562	0.297499	5.8202e-08	1.103e-06
ENSG00000113712	CSNK1A1	21.3107	17.0233	-0.323561	5.83727e-08	1.10481e-06
ENSG00000163956	LRPAP1	7.72351	9.98965	0.367948	5.96676e-08	1.12787e-06
ENSG00000113638	TTC33	1.7647	2.76262	0.648125	6.24101e-08	1.17784e-06
ENSG00000255302	EID1	78.28	94.9784	0.279444	6.24708e-08	1.17784e-06
ENSG00000104093	DMXL2	3.07103	4.06319	0.404877	6.46593e-08	1.21754e-06
ENSG00000198842	DUSP27	6.0023	3.87606	-0.628067	6.55893e-08	1.23348e-06
ENSG00000122042	UBL3	13.0076	17.0004	0.387818	6.68066e-08	1.25477e-06
ENSG00000040933	INPP4A	3.73804	4.97835	0.409863	6.70121e-08	1.25703e-06
ENSG00000074935	TUBE1	2.66186	3.87221	0.542338	6.74675e-08	1.26397e-06
ENSG00000159200	RCAN1	7.54108	5.59443	-0.432101	6.9413e-08	1.29876e-06
ENSG00000087074	PPP1R15A	10.8541	7.46969	-0.540935	6.98518e-08	1.30532e-06
ENSG00000153561	RMND5A	24.7751	30.5453	0.303065	7.09987e-08	1.32507e-06
ENSG00000221995	TIAF1	1.39812	2.45718	0.810926	7.14758e-08	1.33229e-06
ENSG00000232539	LINC00945	1.77171	0.0765045	-4.44937	7.20593e-08	1.34147e-06
ENSG00000100764	PSMC1	34.499	27.9277	-0.304116	7.25887e-08	1.34962e-06
ENSG00000120742	SERP1	41.8826	33.4573	-0.324218	7.27407e-08	1.35074e-06
ENSG00000112992	NNT	9.15826	7.03775	-0.377851	7.30376e-08	1.353e-06
ENSG00000171320	ESCO2	11.1129	8.48665	-0.387801	7.30458e-08	1.353e-06
ENSG00000167996	FTH1	183.522	151.271	-0.278303	7.41127e-08	1.37104e-06
ENSG00000145687	SSBP2	2.14047	3.01654	0.492896	7.51422e-08	1.38834e-06
ENSG00000025039	RRAGD	28.2144	22.5493	-0.324341	7.68272e-08	1.4177e-06
ENSG00000112759	SLC29A1	51.2952	63.628	0.310243	7.79023e-08	1.43574e-06
ENSG00000138604	GLCE	6.02992	8.31561	0.468119	7.82036e-08	1.43949e-06
ENSG00000063244	U2AF2	52.0867	42.7985	-0.283408	7.84162e-08	1.44161e-06
ENSG00000084628	NKAIN1	5.77286	3.33276	-0.796522	7.89521e-08	1.44959e-06
ENSG00000145293	ENOPH1	86.1888	68.4805	-0.331854	7.91197e-08	1.44959e-06
ENSG00000269793	ZIM2-AS1	4.13705	2.03896	-1.01146	7.92006e-08	1.44959e-06
ENSG00000097033	SH3GLB1	33.3889	27.516	-0.278865	7.93814e-08	1.44959e-06
ENSG00000136826	KLF4	6.22106	3.81259	-0.70369	7.94133e-08	1.44959e-06
ENSG00000076641	PAG1	3.22342	2.31299	-0.47887	7.94401e-08	1.44959e-06
ENSG00000173418	NAA20	17.1	11.5556	-0.561898	8.21325e-08	1.49686e-06
ENSG00000135387	CAPRIN1	98.6199	84.0793	-0.23002	8.36231e-08	1.52215e-06
ENSG00000141449	GREB1L	0.758274	0.356055	-1.08972	8.37828e-08	1.52317e-06
ENSG00000156113	KCNMA1	0.627162	0.369851	-0.763038	8.6807e-08	1.57621e-06
ENSG00000122490	PQLC1	7.1927	5.04514	-0.512542	8.70569e-08	1.5788e-06
ENSG00000005302	MSL3	6.79671	4.7819	-0.509122	8.96769e-08	1.62432e-06
ENSG00000110917	MLEC	50.9898	61.3925	0.26718	9.14683e-08	1.65474e-06
ENSG00000101928	MOSPD1	20.8292	15.3557	-0.441266	9.38989e-08	1.69662e-06
ENSG00000153250	RBMS1	6.50238	4.97407	-0.386855	9.51329e-08	1.71682e-06
ENSG00000149577	SIDT2	3.34212	4.94897	0.564645	9.86283e-08	1.77772e-06
ENSG00000119547	ONECUT2	0.801862	1.24168	0.627635	9.91271e-08	1.78453e-06
ENSG00000136146	MED4	19.9617	14.3769	-0.472127	1.004e-07	1.80523e-06
ENSG00000119446	RBM18	11.2287	8.45198	-0.40809	1.03604e-07	1.86059e-06
ENSG00000196878	LAMB3	4.24263	6.54402	0.620808	1.0501e-07	1.88354e-06
ENSG00000171492	LRRC8D	6.20116	8.5777	0.471887	1.05888e-07	1.89697e-06
ENSG00000020129	NCDN	6.16459	9.4714	0.616071	1.06782e-07	1.91068e-06
ENSG00000107957	SH3PXD2A	10.2893	13.16	0.35357	1.07187e-07	1.91358e-06
ENSG00000214717	ZBED1	5.0572	3.346	-0.595963	1.07204e-07	1.91358e-06
ENSG00000185619	PCGF3	11.8922	9.21147	-0.36682	1.08707e-07	1.93806e-06
ENSG00000166741	NNMT	1.53753	0.564748	-1.46415	1.10433e-07	1.96646e-06
ENSG00000122729	ACO1	6.54561	8.57123	0.387154	1.12116e-07	1.99401e-06
ENSG00000134910	STT3A	18.6983	22.7493	0.282592	1.12407e-07	1.99678e-06
ENSG00000213096	ZNF254	5.3124	3.81955	-0.472378	1.12586e-07	1.99755e-06
ENSG00000046653	GPM6B	27.3368	21.7423	-0.329393	1.13903e-07	2.0185e-06
ENSG00000168610	STAT3	9.3763	11.8566	0.337407	1.15342e-07	2.04154e-06
ENSG00000124541	RRP36	79.9236	64.2994	-0.313316	1.16096e-07	2.05242e-06
ENSG00000092841	MYL6	114.291	97.3117	-0.232294	1.16744e-07	2.0614e-06
ENSG00000149212	SESN3	18.5489	23.6546	0.351803	1.17337e-07	2.0694e-06
ENSG00000148200	NR6A1	1.61234	2.56177	0.669909	1.17958e-07	2.07744e-06
ENSG00000125266	EFNB2	17.0556	12.7567	-0.418053	1.18075e-07	2.07744e-06
ENSG00000125247	TMTC4	4.00195	2.66984	-0.587955	1.18556e-07	2.08342e-06
ENSG00000148730	EIF4EBP2	30.1287	24.5671	-0.294417	1.19862e-07	2.10386e-06
ENSG00000137124	ALDH1B1	112.804	93.7373	-0.267785	1.2021e-07	2.10635e-06
ENSG00000139372	TDG	18.7143	23.5502	0.333087	1.20289e-07	2.10635e-06
ENSG00000214655	ZSWIM8	5.31359	7.14513	0.423754	1.22006e-07	2.13387e-06
ENSG00000169813	HNRNPF	105.298	88.2511	-0.255219	1.22222e-07	2.13458e-06
ENSG00000108306	FBXL20	1.0057	1.6508	0.714545	1.22336e-07	2.13458e-06
ENSG00000116044	NFE2L2	16.2094	12.6791	-0.353624	1.23922e-07	2.15969e-06
ENSG00000112394	SLC16A10	1.58202	2.47722	0.651039	1.24472e-07	2.16673e-06
ENSG00000065911	MTHFD2	46.0911	37.494	-0.297058	1.28826e-07	2.23831e-06
ENSG00000137509	PRCP	3.60674	4.92073	0.449761	1.28888e-07	2.23831e-06
ENSG00000128609	NDUFA5	12.0581	15.243	0.33971	1.29677e-07	2.24936e-06
ENSG00000115694	STK25	16.6187	12.8707	-0.370873	1.30361e-07	2.25858e-06
ENSG00000123933	MXD4	1.18389	2.07598	0.799244	1.32325e-07	2.2899e-06
ENSG00000196693	ZNF33B	5.01663	6.99276	0.481455	1.32635e-07	2.29258e-06
ENSG00000099194	SCD	165.156	138.808	-0.250671	1.35066e-07	2.33186e-06
ENSG00000142544	CTU1	1.70732	3.66492	1.09699	1.38865e-07	2.39465e-06
ENSG00000088832	FKBP1A	29.8343	37.5548	0.332955	1.4106e-07	2.42966e-06
ENSG00000132773	TOE1	17.7747	13.2341	-0.423719	1.41567e-07	2.43554e-06
ENSG00000116237	ICMT	34.2019	27.3054	-0.323417	1.4787e-07	2.54101e-06
ENSG00000148339	SLC25A25	11.0851	8.27038	-0.426168	1.48444e-07	2.54792e-06
ENSG00000136068	FLNB	6.77003	4.7274	-0.519003	1.4915e-07	2.55705e-06
ENSG00000166803	PCLAF	11.9975	7.98571	-0.587334	1.51161e-07	2.58852e-06
ENSG00000150471	ADGRL3	3.74822	2.71221	-0.468545	1.51566e-07	2.59049e-06
ENSG00000112977	DAP	9.70044	6.65972	-0.54327	1.51627e-07	2.59049e-06
ENSG00000229117	RPL41	386.618	458.392	0.245653	1.56596e-07	2.67229e-06
ENSG00000138685	FGF2	6.97077	9.26996	0.411916	1.5837e-07	2.69943e-06
ENSG00000171155	C1GALT1C1	8.31801	12.8134	0.61871	1.59167e-07	2.70988e-06
ENSG00000117697	NSL1	12.6781	9.48808	-0.422024	1.60588e-07	2.73092e-06
ENSG00000116171	SCP2	7.90749	10.1041	0.354095	1.62344e-07	2.75761e-06
ENSG00000177683	THAP5	14.4622	10.898	-0.40574	1.64104e-07	2.78429e-06
ENSG00000083097	DOPEY1	2.12596	3.04029	0.518388	1.68102e-07	2.84884e-06
ENSG00000090857	PDPR	8.98136	11.2045	0.317006	1.702e-07	2.88109e-06
ENSG00000142089	IFITM3	54.8403	41.9078	-0.388046	1.73772e-07	2.93818e-06
ENSG00000175550	DRAP1	27.0294	19.9184	-0.438986	1.8371e-07	3.10266e-06
ENSG00000064703	DDX20	17.1493	13.6494	-0.32806	1.851e-07	3.12255e-06
ENSG00000172927	MYEOV	4.09993	2.35649	-0.794499	1.90103e-07	3.2033e-06
ENSG00000198142	SOWAHC	5.90281	3.88431	-0.598708	1.96079e-07	3.30022e-06
ENSG00000165487	MICU2	42.299	33.3027	-0.345893	1.97345e-07	3.31774e-06
ENSG00000185105	MYADML2	1.37669	0.399669	-1.76841	1.98704e-07	3.33678e-06
ENSG00000124942	AHNAK	32.4139	25.4738	-0.347914	2.02091e-07	3.38979e-06
ENSG00000163349	HIPK1	21.4465	25.9192	0.273601	2.02429e-07	3.39161e-06
ENSG00000072422	RHOBTB1	13.5616	10.037	-0.433714	2.04731e-07	3.42486e-06
ENSG00000166340	TPP1	1.45985	2.55461	0.799834	2.04878e-07	3.42486e-06
ENSG00000146373	RNF217	7.91338	6.04963	-0.385127	2.05986e-07	3.43947e-06
ENSG00000163536	SERPINI1	17.1909	11.7913	-0.542579	2.13495e-07	3.56082e-06
ENSG00000133083	DCLK1	1.82334	1.20386	-0.59496	2.15983e-07	3.59826e-06
ENSG00000126003	PLAGL2	6.1387	8.26315	0.426922	2.24095e-07	3.72918e-06
ENSG00000100592	DAAM1	3.56364	4.83877	0.438597	2.24437e-07	3.73066e-06
ENSG00000101198	NKAIN4	9.07848	4.8652	-0.903241	2.25025e-07	3.73623e-06
ENSG00000145861	C1QTNF2	8.63232	5.51376	-0.645903	2.25903e-07	3.74659e-06
ENSG00000163811	WDR43	43.5985	35.6318	-0.290845	2.27395e-07	3.76709e-06
ENSG00000136485	DCAF7	15.3506	18.8627	0.297212	2.2836e-07	3.77883e-06
ENSG00000167306	MYO5B	1.00503	0.549648	-0.862486	2.3234e-07	3.84038e-06
ENSG00000153904	DDAH1	9.25053	6.79854	-0.439648	2.33337e-07	3.85255e-06
ENSG00000105738	SIPA1L3	3.8229	2.52534	-0.602335	2.38368e-07	3.93121e-06
ENSG00000198561	CTNND1	22.3865	27.0149	0.270472	2.50519e-07	4.12698e-06
ENSG00000255112	CHMP1B	14.568	18.9847	0.383865	2.52047e-07	4.14752e-06
ENSG00000073614	KDM5A	10.2255	12.4471	0.283182	2.60611e-07	4.28366e-06
ENSG00000104969	SGTA	35.6254	28.623	-0.316968	2.62681e-07	4.31289e-06
ENSG00000122696	SLC25A51	11.938	15.8691	0.410352	2.63346e-07	4.31899e-06
ENSG00000142871	CYR61	4.12689	2.07326	-0.998289	2.68761e-07	4.4029e-06
ENSG00000157741	UBN2	4.10921	5.31979	0.373077	2.69593e-07	4.41163e-06
ENSG00000079215	SLC1A3	0.514181	1.06171	1.04203	2.72167e-07	4.44723e-06
ENSG00000164330	EBF1	3.82844	2.32528	-0.718064	2.72372e-07	4.44723e-06
ENSG00000169851	PCDH7	49.2268	41.3537	-0.251723	2.7741e-07	4.52448e-06
ENSG00000135870	RC3H1	6.48588	8.11615	0.323822	2.82952e-07	4.60977e-06
ENSG00000083444	PLOD1	31.0924	38.3596	0.30228	2.8617e-07	4.65706e-06
ENSG00000183762	KREMEN1	16.1638	20.9599	0.374892	2.91461e-07	4.73792e-06
ENSG00000120875	DUSP4	6.5343	4.92067	-0.411024	2.94402e-07	4.78047e-06
ENSG00000100744	GSKIP	4.88893	3.22633	-0.592527	2.95722e-07	4.79662e-06
ENSG00000152556	PFKM	18.7182	23.2032	0.309626	2.98645e-07	4.83871e-06
ENSG00000196531	NACA	87.5518	73.0156	-0.261811	3.01608e-07	4.88135e-06
ENSG00000172915	NBEA	2.1232	2.9702	0.48174	3.0226e-07	4.88653e-06
ENSG00000074527	NTN4	2.12884	3.94731	0.887697	3.02628e-07	4.88713e-06
ENSG00000177239	MAN1B1	9.48681	12.2952	0.371606	3.04092e-07	4.9054e-06
ENSG00000118454	ANKRD13C	11.8956	15.2622	0.360202	3.06476e-07	4.93844e-06
ENSG00000166444	ST5	3.8563	5.00287	0.372071	3.10162e-07	4.99239e-06
ENSG00000070081	NUCB2	3.61201	4.98078	0.464197	3.13089e-07	5.03401e-06
ENSG00000159167	STC1	2.31991	3.8344	0.727041	3.16353e-07	5.08095e-06
ENSG00000132967	HMGB1P5	14.5414	8.29594	-0.816415	3.28338e-07	5.2677e-06
ENSG00000143631	FLG	0.212549	0.0556236	-1.92139	3.29113e-07	5.2744e-06
ENSG00000133313	CNDP2	10.6581	8.46497	-0.330988	3.30728e-07	5.29451e-06
ENSG00000086200	IPO11	17.0259	13.6542	-0.318286	3.3404e-07	5.34174e-06
ENSG00000173898	SPTBN2	4.55429	3.02322	-0.592344	3.37947e-07	5.39836e-06
ENSG00000148516	ZEB1	12.1836	9.66037	-0.334631	3.38369e-07	5.39926e-06
ENSG00000150594	ADRA2A	3.88332	5.92293	0.608726	3.39537e-07	5.41204e-06
ENSG00000001461	NIPAL3	0.2526	0.598798	1.23547	3.45171e-07	5.4959e-06
ENSG00000112655	PTK7	14.7199	18.6009	0.336617	3.51726e-07	5.59094e-06
ENSG00000087087	SRRT	38.5885	32.0217	-0.269272	3.51899e-07	5.59094e-06
ENSG00000086598	TMED2	72.5125	86.8929	0.261405	3.56071e-07	5.65114e-06
ENSG00000136522	MRPL47	60.2952	46.6205	-0.370811	3.59446e-07	5.69436e-06
ENSG00000117632	STMN1	119.486	100.782	-0.245375	3.59567e-07	5.69436e-06
ENSG00000104517	UBR5	18.3749	21.9551	0.256879	3.70787e-07	5.86575e-06
ENSG00000138398	PPIG	22.4493	17.894	-0.326486	3.71549e-07	5.87151e-06
ENSG00000106789	CORO2A	1.18577	0.498081	-1.24623	3.73434e-07	5.89498e-06
ENSG00000138600	SPPL2A	8.96327	6.79357	-0.399473	3.74353e-07	5.90316e-06
ENSG00000065882	TBC1D1	6.7824	5.2155	-0.380731	3.77965e-07	5.95376e-06
ENSG00000188786	MTF1	5.07302	3.6077	-0.494263	3.79078e-07	5.96492e-06
ENSG00000188215	DCUN1D3	3.39032	4.78012	0.498341	3.82869e-07	6.01815e-06
ENSG00000168092	PAFAH1B2	36.3935	43.4943	0.258035	3.85702e-07	6.05623e-06
ENSG00000144893	MED12L	1.72365	2.40785	0.482947	3.90896e-07	6.13125e-06
ENSG00000125398	SOX9	6.21062	4.12965	-0.586802	3.92347e-07	6.14746e-06
ENSG00000131732	ZCCHC9	6.74083	4.81103	-0.484017	3.99829e-07	6.25804e-06
ENSG00000204160	ZDHHC18	6.80054	9.25889	0.445379	4.03074e-07	6.30214e-06
ENSG00000127081	ZNF484	10.8714	14.2287	0.386114	4.08156e-07	6.37484e-06
ENSG00000170581	STAT2	5.8457	7.73462	0.402971	4.18871e-07	6.53527e-06
ENSG00000162909	CAPN2	16.5166	13.3936	-0.302639	4.23525e-07	6.6009e-06
ENSG00000096093	EFHC1	2.78206	2.12493	-0.386977	4.25147e-07	6.61918e-06
ENSG00000074219	TEAD2	15.952	11.6565	-0.455045	4.33468e-07	6.74161e-06
ENSG00000141401	IMPA2	9.59365	6.34026	-0.596207	4.54704e-07	7.06445e-06
ENSG00000151320	AKAP6	2.15711	1.55054	-0.478137	4.60825e-07	7.15201e-06
ENSG00000100600	LGMN	6.8812	10.6001	0.619718	4.69226e-07	7.27472e-06
ENSG00000170145	SIK2	4.99907	6.44996	0.36716	4.72326e-07	7.3151e-06
ENSG00000106692	FKTN	11.7233	14.773	0.334098	4.75813e-07	7.36138e-06
ENSG00000166847	DCTN5	12.1108	14.6887	0.278618	4.82524e-07	7.45738e-06
ENSG00000114200	BCHE	73.9687	87.9508	0.249744	4.91311e-07	7.58522e-06
ENSG00000166477	LEO1	22.0384	16.6159	-0.405394	4.97418e-07	7.66925e-06
ENSG00000099901	RANBP1	54.4034	39.6412	-0.456588	4.97794e-07	7.66925e-06
ENSG00000133997	MED6	9.54958	6.94212	-0.461565	5.11746e-07	7.87598e-06
ENSG00000136867	SLC31A2	7.0609	10.2327	0.536372	5.25167e-07	8.0741e-06
ENSG00000142192	APP	61.4214	71.9028	0.227577	5.28029e-07	8.10964e-06
ENSG00000166165	CKB	54.3217	40.6507	-0.418505	5.3177e-07	8.1586e-06
ENSG00000112186	CAP2	12.2747	8.87738	-0.463879	5.42748e-07	8.31838e-06
ENSG00000164902	PHAX	18.2842	14.1302	-0.370411	5.51402e-07	8.44224e-06
ENSG00000173064	HECTD4	2.47702	3.22344	0.377636	5.5277e-07	8.4544e-06
ENSG00000189060	H1F0	97.0915	79.5813	-0.286139	5.56009e-07	8.49512e-06
ENSG00000147162	OGT	18.8494	22.4355	0.25157	5.57916e-07	8.51544e-06
ENSG00000139651	ZNF740	6.7697	8.59092	0.343243	5.61688e-07	8.56415e-06
ENSG00000137936	BCAR3	10.8479	8.30269	-0.385471	5.73985e-07	8.7426e-06
ENSG00000179218	CALR	231.098	278.069	0.266526	5.77665e-07	8.78957e-06
ENSG00000225733	FGD5-AS1	56.1282	47.2788	-0.24754	5.91344e-07	8.98843e-06
ENSG00000154229	PRKCA	14.3172	11.6582	-0.296217	5.99665e-07	9.10553e-06
ENSG00000072571	HMMR	23.8124	18.495	-0.361057	6.0248e-07	9.13886e-06
ENSG00000166848	TERF2IP	17.8729	22.5867	0.338889	6.0396e-07	9.15189e-06
ENSG00000123416	TUBA1B	608.767	513.621	-0.24534	6.19803e-07	9.37829e-06
ENSG00000077782	FGFR1	7.15783	9.18328	0.358082	6.20173e-07	9.37829e-06
ENSG00000012822	CALCOCO1	1.67667	2.54927	0.609845	6.27633e-07	9.48005e-06
ENSG00000091129	NRCAM	5.97556	4.44174	-0.424886	6.28188e-07	9.48005e-06
ENSG00000164828	SUN1	26.407	22.0172	-0.261126	6.55726e-07	9.88551e-06
ENSG00000146281	PM20D2	17.1723	12.1353	-0.498013	6.59968e-07	9.93929e-06
ENSG00000170266	GLB1	9.00338	12.5509	0.474543	6.62358e-07	9.96511e-06
ENSG00000137807	KIF23	22.4548	18.2532	-0.298267	6.65906e-07	1.00083e-05
ENSG00000163873	GRIK3	2.3913	1.58151	-0.596831	6.68993e-07	1.00444e-05
ENSG00000087111	PIGS	11.8409	15.0521	0.345404	6.82703e-07	1.02399e-05
ENSG00000154277	UCHL1	22.6516	17.2504	-0.390074	6.93512e-07	1.03914e-05
ENSG00000213516	RBMXL1	21.9055	17.2092	-0.345553	7.07525e-07	1.05906e-05
ENSG00000103187	COTL1	3.76101	5.2895	0.492555	7.08441e-07	1.05936e-05
ENSG00000204991	SPIRE2	0.426452	0.889071	1.06234	7.13358e-07	1.06549e-05
ENSG00000141699	RETREG3	12.3658	15.5633	0.330465	7.13988e-07	1.06549e-05
ENSG00000146242	TPBG	4.21133	5.81121	0.466547	7.29474e-07	1.0875e-05
ENSG00000107290	SETX	26.4113	22.4224	-0.236362	7.34794e-07	1.09432e-05
ENSG00000105968	H2AFV	65.0546	54.4717	-0.255457	7.36645e-07	1.09597e-05
ENSG00000120137	PANK3	28.753	23.7986	-0.272532	7.52817e-07	1.11891e-05
ENSG00000164236	ANKRD33B	1.73527	2.70867	0.639799	7.62016e-07	1.13144e-05
ENSG00000163110	PDLIM5	4.83856	6.26118	0.372147	7.69039e-07	1.13993e-05
ENSG00000001036	FUCA2	39.9073	48.8089	0.291042	7.6928e-07	1.13993e-05
ENSG00000185880	TRIM69	1.69744	1.04085	-0.708729	7.7028e-07	1.14026e-05
ENSG00000163597	SNHG16	73.2875	86.0621	0.232202	7.82272e-07	1.15685e-05
ENSG00000164061	BSN	0.0377952	0.144601	1.90453	7.92534e-07	1.17085e-05
ENSG00000128606	LRRC17	9.23761	5.94383	-0.631335	8.23237e-07	1.215e-05
ENSG00000196139	AKR1C3	8.57407	5.97166	-0.521747	8.26705e-07	1.21889e-05
ENSG00000114573	ATP6V1A	14.7003	18.348	0.322271	8.47815e-07	1.24877e-05
ENSG00000154080	CHST9	1.11821	0.642957	-0.792951	8.50445e-07	1.25139e-05
ENSG00000070814	TCOF1	8.40373	6.73555	-0.320403	8.52252e-07	1.2528e-05
ENSG00000165280	VCP	93.4009	79.8355	-0.226964	9.12142e-07	1.3395e-05
ENSG00000196458	ZNF605	5.0481	3.8222	-0.40025	9.3496e-07	1.37165e-05
ENSG00000114739	ACVR2B	8.12439	9.86516	0.280501	9.41949e-07	1.38053e-05
ENSG00000204386	NEU1	8.22019	10.7078	0.382449	9.52724e-07	1.39493e-05
ENSG00000166206	GABRB3	0.377184	0.664204	0.825821	9.55347e-07	1.39738e-05
ENSG00000114770	ABCC5	3.00909	4.00445	0.408756	9.61261e-07	1.40362e-05
ENSG00000143643	TTC13	7.04872	10.0079	0.505436	9.61511e-07	1.40362e-05
ENSG00000131375	CAPN7	19.6706	24.0683	0.291979	9.81334e-07	1.43032e-05
ENSG00000089597	GANAB	59.7472	71.3559	0.255404	9.81746e-07	1.43032e-05
ENSG00000196591	HDAC2	20.8807	17.3841	-0.263596	9.89619e-07	1.44037e-05
ENSG00000155744	FAM126B	1.65206	2.31072	0.483654	9.96132e-07	1.44842e-05
ENSG00000170745	KCNS3	21.2027	15.9837	-0.409743	9.97589e-07	1.44911e-05
ENSG00000125952	MAX	7.25872	9.75022	0.426066	1.03274e-06	1.49869e-05
ENSG00000148229	POLE3	73.8284	87.7513	0.249151	1.04105e-06	1.50927e-05
ENSG00000260565	ERVK13-1	1.502	2.2689	0.59761	1.04459e-06	1.51292e-05
ENSG00000153233	PTPRR	1.21755	0.547005	-1.16426	1.05351e-06	1.52433e-05
ENSG00000244405	ETV5	33.4649	27.8849	-0.264087	1.06771e-06	1.54322e-05
ENSG00000116990	MYCL	4.29603	6.04332	0.49134	1.06865e-06	1.54322e-05
ENSG00000171914	TLN2	5.25538	4.03039	-0.383254	1.0768e-06	1.55346e-05
ENSG00000076003	MCM6	89.9053	76.4047	-0.234295	1.09904e-06	1.58399e-05
ENSG00000127311	HELB	6.49647	8.13735	0.326853	1.10045e-06	1.58414e-05
ENSG00000145431	PDGFC	12.9871	10.1064	-0.361308	1.10129e-06	1.58414e-05
ENSG00000196247	ZNF107	8.96764	6.82301	-0.391576	1.1151e-06	1.60244e-05
ENSG00000110422	HIPK3	28.576	34.4451	0.270063	1.13782e-06	1.6335e-05
ENSG00000059145	UNKL	0.565641	1.04303	0.882196	1.14601e-06	1.64366e-05
ENSG00000058063	ATP11B	19.7573	23.6316	0.259401	1.15295e-06	1.652e-05
ENSG00000168509	HFE2	4.1063	2.25762	-0.86184	1.16033e-06	1.66096e-05
ENSG00000178691	SUZ12	30.4666	24.3286	-0.323384	1.17662e-06	1.68265e-05
ENSG00000158636	EMSY	3.03829	4.03791	0.409734	1.17914e-06	1.68461e-05
ENSG00000185896	LAMP1	17.72	21.5351	0.281555	1.22273e-06	1.7452e-05
ENSG00000158480	SPATA2	2.28731	3.74354	0.71056	1.23372e-06	1.75918e-05
ENSG00000198929	NOS1AP	0.106812	0.383455	1.81009	1.25037e-06	1.7812e-05
ENSG00000029153	ARNTL2	2.5384	1.62867	-0.639106	1.25342e-06	1.78382e-05
ENSG00000267575	AC006504.5	2.84419	4.29662	0.589373	1.25741e-06	1.78778e-05
ENSG00000084234	APLP2	22.4066	26.7469	0.255671	1.26817e-06	1.80134e-05
ENSG00000111670	GNPTAB	2.5589	3.53832	0.462126	1.30774e-06	1.85575e-05
ENSG00000136156	ITM2B	7.82966	10.0827	0.36538	1.3101e-06	1.85732e-05
ENSG00000143198	MGST3	2.26196	3.17905	0.493759	1.33051e-06	1.88445e-05
ENSG00000129159	KCNC1	0.47459	0.811257	0.765978	1.34331e-06	1.90075e-05
ENSG00000047634	SCML1	2.87251	4.38667	0.616611	1.35642e-06	1.91686e-05
ENSG00000104936	DMPK	18.1614	13.3846	-0.443087	1.3573e-06	1.91686e-05
ENSG00000166780	C16orf45	20.2238	15.789	-0.361061	1.36859e-06	1.93095e-05
ENSG00000181754	AMIGO1	8.73105	11.3807	0.38114	1.38655e-06	1.95442e-05
ENSG00000175556	LONRF3	11.1741	8.16218	-0.454285	1.40667e-06	1.98089e-05
ENSG00000138193	PLCE1	11.2455	9.25481	-0.281249	1.40888e-06	1.98211e-05
ENSG00000139636	LMBR1L	1.32126	2.1448	0.698992	1.41669e-06	1.9912e-05
ENSG00000091592	NLRP1	1.04075	1.53428	0.560767	1.42954e-06	2.00735e-05
ENSG00000144229	THSD7B	0.793619	0.337648	-1.22793	1.43125e-06	2.00783e-05
ENSG00000115875	SRSF7	59.0935	49.576	-0.253766	1.45068e-06	2.03316e-05
ENSG00000143147	GPR161	6.8603	5.42596	-0.337614	1.46757e-06	2.05488e-05
ENSG00000136169	SETDB2	1.96199	2.96767	0.601426	1.47646e-06	2.06537e-05
ENSG00000142784	WDTC1	3.91411	5.73596	0.552414	1.48166e-06	2.07067e-05
ENSG00000136997	MYC	24.2616	19.2854	-0.330927	1.50165e-06	2.09663e-05
ENSG00000170381	SEMA3E	0.255861	0.0418411	-2.63953	1.52712e-06	2.13016e-05
ENSG00000196296	ATP2A1	19.0084	13.7629	-0.467761	1.52939e-06	2.13131e-05
ENSG00000151131	C12orf45	2.84865	3.55316	0.317828	1.5473e-06	2.15424e-05
ENSG00000135108	FBXO21	12.2851	15.0255	0.290469	1.55615e-06	2.16452e-05
ENSG00000078589	P2RY10	1.72036	0.54669	-1.65489	1.56177e-06	2.17029e-05
ENSG00000173349	SFT2D3	5.83608	8.82936	0.59972	1.56653e-06	2.17281e-05
ENSG00000277954	AC092376.2	1.37458	0.487254	-1.50924	1.56653e-06	2.17281e-05
ENSG00000184470	TXNRD2	3.81245	2.43563	-0.651157	1.57367e-06	2.18065e-05
ENSG00000116871	MAP7D1	21.3499	17.1599	-0.314061	1.60454e-06	2.22135e-05
ENSG00000166224	SGPL1	10.7071	8.44693	-0.343093	1.63089e-06	2.25571e-05
ENSG00000067082	KLF6	3.75123	2.47524	-0.595976	1.64304e-06	2.27038e-05
ENSG00000103502	CDIPT	5.52994	7.91076	0.516584	1.66554e-06	2.29932e-05
ENSG00000165650	PDZD8	13.6701	11.3259	-0.270718	1.66995e-06	2.30325e-05
ENSG00000197746	PSAP	144.203	171.998	0.253796	1.68609e-06	2.32334e-05
ENSG00000173221	GLRX	1.26693	0.663416	-0.933714	1.6929e-06	2.33054e-05
ENSG00000119778	ATAD2B	7.10436	8.78002	0.30446	1.741e-06	2.3936e-05
ENSG00000100991	TRPC4AP	29.4962	36.1209	0.290368	1.74195e-06	2.3936e-05
ENSG00000117242	PINK1-AS	3.56493	5.27028	0.562648	1.74612e-06	2.3971e-05
ENSG00000129521	EGLN3	1.0586	0.544372	-0.963485	1.74915e-06	2.39901e-05
ENSG00000237765	FAM200B	7.89738	5.4751	-0.525189	1.7508e-06	2.39905e-05
ENSG00000133985	TTC9	2.12327	1.26298	-0.748762	1.76193e-06	2.41206e-05
ENSG00000187134	AKR1C1	0.330055	0.0999615	-1.71996	1.77484e-06	2.42749e-05
ENSG00000175093	SPSB4	23.852	29.5266	0.308682	1.78581e-06	2.44023e-05
ENSG00000116005	PCYOX1	7.72979	9.8535	0.35097	1.78956e-06	2.44308e-05
ENSG00000121440	PDZRN3	20.1355	14.918	-0.432293	1.8077e-06	2.46556e-05
ENSG00000090612	ZNF268	9.92086	7.97569	-0.315372	1.81268e-06	2.47007e-05
ENSG00000153827	TRIP12	32.2477	27.7448	-0.216665	1.82126e-06	2.47947e-05
ENSG00000153015	CWC27	16.5003	11.7111	-0.491624	1.82431e-06	2.48133e-05
ENSG00000187735	TCEA1	28.6301	23.2122	-0.300322	1.84692e-06	2.50977e-05
ENSG00000144746	ARL6IP5	49.4214	61.9436	0.327194	1.86887e-06	2.53726e-05
ENSG00000215417	MIR17HG	16.2785	11.8027	-0.462826	1.9024e-06	2.57897e-05
ENSG00000118707	TGIF2	23.8005	19.0221	-0.325414	1.90309e-06	2.57897e-05
ENSG00000106460	TMEM106B	5.37008	6.64832	0.309372	1.93508e-06	2.61991e-05
ENSG00000123643	SLC36A1	1.04443	1.69794	0.701412	1.96597e-06	2.65929e-05
ENSG00000144567	RETREG2	17.7877	21.7595	0.289857	1.96841e-06	2.6596e-05
ENSG00000134954	ETS1	5.12292	3.35917	-0.608462	1.9698e-06	2.6596e-05
ENSG00000148848	ADAM12	0.324853	0.115763	-1.49096	1.97631e-06	2.66398e-05
ENSG00000107833	NPM3	53.7292	68.7252	0.357101	1.97666e-06	2.66398e-05
ENSG00000198554	WDHD1	12.0976	9.45336	-0.354083	1.99046e-06	2.67909e-05
ENSG00000198130	HIBCH	2.90034	3.98675	0.461399	1.99151e-06	2.67909e-05
ENSG00000116016	EPAS1	1.09851	2.01954	0.886946	1.99645e-06	2.68329e-05
ENSG00000168772	CXXC4	2.47355	3.84234	0.634316	1.99918e-06	2.6845e-05
ENSG00000164305	CASP3	13.963	9.48833	-0.556433	2.00909e-06	2.69536e-05
ENSG00000147471	PLPBP	15.7042	11.9382	-0.391938	2.03239e-06	2.72414e-05
ENSG00000143924	EML4	16.2816	19.4397	0.256054	2.08481e-06	2.78955e-05
ENSG00000121064	SCPEP1	7.22215	9.72715	0.423927	2.08565e-06	2.78955e-05
ENSG00000047346	FAM214A	0.159353	0.393992	1.31205	2.08686e-06	2.78955e-05
ENSG00000100504	PYGL	4.56794	3.14778	-0.534962	2.13366e-06	2.84952e-05
ENSG00000154978	VOPP1	11.2536	8.65072	-0.379305	2.15647e-06	2.87737e-05
ENSG00000159399	HK2	4.87832	3.4829	-0.487828	2.19333e-06	2.92392e-05
ENSG00000084652	TXLNA	29.8324	35.4691	0.249709	2.21112e-06	2.94496e-05
ENSG00000163867	ZMYM6	1.39719	2.15841	0.632442	2.21555e-06	2.94606e-05
ENSG00000254726	MEX3A	7.59791	5.65356	-0.425211	2.21603e-06	2.94606e-05
ENSG00000111640	GAPDH	955.162	811.874	-0.234558	2.21794e-06	2.94606e-05
ENSG00000163703	CRELD1	5.88241	8.5551	0.536502	2.27145e-06	3.01442e-05
ENSG00000106397	PLOD3	18.3216	22.9756	0.325273	2.36512e-06	3.13592e-05
ENSG00000198910	L1CAM	6.29981	3.97852	-0.662404	2.38147e-06	3.15475e-05
ENSG00000133863	TEX15	1.97805	2.6906	0.442155	2.40267e-06	3.17998e-05
ENSG00000129566	TEP1	1.69761	2.39937	0.499732	2.4555e-06	3.24699e-05
ENSG00000182916	TCEAL7	50.7233	37.672	-0.426886	2.47169e-06	3.2635e-05
ENSG00000183943	PRKX	4.07467	2.63087	-0.637197	2.47242e-06	3.2635e-05
ENSG00000142627	EPHA2	28.4104	21.5778	-0.397394	2.47542e-06	3.26454e-05
ENSG00000116191	RALGPS2	8.22859	10.252	0.318819	2.49085e-06	3.28196e-05
ENSG00000239002	SCARNA10	808.36	686.073	-0.236712	2.51682e-06	3.31321e-05
ENSG00000174306	ZHX3	4.01523	5.20033	0.370436	2.53141e-06	3.32945e-05
ENSG00000213281	NRAS	82.875	69.1488	-0.261006	2.56295e-06	3.36793e-05
ENSG00000173598	NUDT4	4.95641	6.24272	0.335257	2.56709e-06	3.36953e-05
ENSG00000008294	SPAG9	6.93767	8.44169	0.283877	2.56874e-06	3.36953e-05
ENSG00000107679	PLEKHA1	1.60788	2.06991	0.365587	2.58237e-06	3.38439e-05
ENSG00000117758	STX12	11.1301	8.33191	-0.415051	2.61804e-06	3.4281e-05
ENSG00000186298	PPP1CC	46.2774	39.0352	-0.245387	2.62773e-06	3.43773e-05
ENSG00000215301	DDX3X	81.2761	69.4718	-0.226144	2.65372e-06	3.46865e-05
ENSG00000183098	GPC6	3.09358	4.29669	0.478838	2.67591e-06	3.49457e-05
ENSG00000178980	SELENOW	21.1729	17.2723	-0.294563	2.68395e-06	3.50196e-05
ENSG00000162928	PEX13	5.45542	7.14743	0.386888	2.7005e-06	3.52044e-05
ENSG00000244005	NFS1	3.04825	4.34529	0.513587	2.73813e-06	3.56634e-05
ENSG00000136261	BZW2	31.0188	25.3332	-0.294472	2.75758e-06	3.5885e-05
ENSG00000173068	BNC2	2.75923	2.03789	-0.436454	2.86068e-06	3.71939e-05
ENSG00000121691	CAT	8.01289	11.0237	0.459039	2.86617e-06	3.72324e-05
ENSG00000163704	PRRT3	1.48334	2.54624	0.778942	2.89169e-06	3.75309e-05
ENSG00000186106	ANKRD46	8.07599	10.2572	0.345557	2.90127e-06	3.76221e-05
ENSG00000004059	ARF5	23.0999	29.9456	0.37104	2.91919e-06	3.78213e-05
ENSG00000105290	APLP1	6.08413	8.79625	0.527186	2.93678e-06	3.80158e-05
ENSG00000108468	CBX1	92.9329	78.0689	-0.251411	2.94048e-06	3.80302e-05
ENSG00000153956	CACNA2D1	7.59467	9.61783	0.341324	2.95047e-06	3.81259e-05
ENSG00000152208	GRID2	0.475378	0.192618	-1.31907	3.01987e-06	3.89886e-05
ENSG00000102580	DNAJC3	13.2628	16.6182	0.32548	3.03544e-06	3.91553e-05
ENSG00000161791	FMNL3	2.48578	3.22914	0.375396	3.05148e-06	3.93278e-05
ENSG00000060339	CCAR1	23.4429	18.811	-0.316059	3.13757e-06	4.0402e-05
ENSG00000177238	TRIM72	19.9837	16.1328	-0.309583	3.20847e-06	4.1279e-05
ENSG00000103274	NUBP1	16.1839	11.697	-0.466512	3.21151e-06	4.1282e-05
ENSG00000115866	DARS	153.282	132.026	-0.215297	3.22491e-06	4.14182e-05
ENSG00000147010	SH3KBP1	8.00215	6.08269	-0.391197	3.25657e-06	4.17885e-05
ENSG00000153317	ASAP1	8.58819	6.88314	-0.320341	3.26388e-06	4.18458e-05
ENSG00000184160	ADRA2C	13.9178	19.5013	0.484567	3.31143e-06	4.24185e-05
ENSG00000198829	SUCNR1	0.127561	0.50603	1.99171	3.32373e-06	4.25391e-05
ENSG00000171307	ZDHHC16	12.7269	16.3641	0.361466	3.36045e-06	4.29348e-05
ENSG00000160058	BSDC1	9.75237	12.3727	0.341104	3.36047e-06	4.29348e-05
ENSG00000150627	WDR17	0.428074	0.863651	1.00166	3.47213e-06	4.4323e-05
ENSG00000138674	SEC31A	29.4339	34.632	0.234496	3.57119e-06	4.55481e-05
ENSG00000006007	GDE1	15.5399	19.2483	0.307275	3.58407e-06	4.56728e-05
ENSG00000145919	BOD1	65.3789	53.5992	-0.285649	3.63211e-06	4.6212e-05
ENSG00000205352	PRR13	12.6245	9.51719	-0.407324	3.63265e-06	4.6212e-05
ENSG00000148411	NACC2	7.36071	9.54585	0.373925	3.64421e-06	4.63192e-05
ENSG00000138792	ENPEP	4.36924	2.99079	-0.544951	3.70453e-06	4.70452e-05
ENSG00000198793	MTOR	15.849	18.8463	0.24928	3.75117e-06	4.75965e-05
ENSG00000105186	ANKRD27	9.50989	11.6719	0.294931	3.77685e-06	4.78812e-05
ENSG00000121931	LRIF1	15.9419	12.3755	-0.36765	3.78672e-06	4.79635e-05
ENSG00000072121	ZFYVE26	2.42957	3.23006	0.408492	3.78984e-06	4.79635e-05
ENSG00000165915	SLC39A13	4.94982	6.85988	0.471308	3.80641e-06	4.81318e-05
ENSG00000103494	RPGRIP1L	4.21536	3.17916	-0.407022	3.87857e-06	4.90023e-05
ENSG00000169967	MAP3K2	12.9177	10.6316	-0.280992	3.88553e-06	4.90481e-05
ENSG00000182220	ATP6AP2	8.86379	10.8223	0.288998	3.91735e-06	4.94075e-05
ENSG00000108669	CYTH1	4.24063	5.54508	0.387546	3.96588e-06	4.99443e-05
ENSG00000105373	NOP53	15.2373	18.9777	0.318036	3.96668e-06	4.99443e-05
ENSG00000186184	POLR1D	10.9536	9.03647	-0.277044	4.00924e-06	5.0437e-05
ENSG00000162542	TMCO4	3.089	1.86703	-0.724021	4.05549e-06	5.09754e-05
ENSG00000170759	KIF5B	124.157	105.759	-0.231236	4.10987e-06	5.16149e-05
ENSG00000130669	PAK4	3.24544	4.64714	0.51795	4.20082e-06	5.27122e-05
ENSG00000125445	MRPS7	23.7618	18.9394	-0.325955	4.23483e-06	5.30939e-05
ENSG00000188846	RPL14	39.2356	33.5601	-0.225332	4.26398e-06	5.34139e-05
ENSG00000162191	UBXN1	23.3448	18.1559	-0.362183	4.27214e-06	5.34473e-05
ENSG00000133639	BTG1	9.25268	12.0028	0.376581	4.2739e-06	5.34473e-05
ENSG00000136144	RCBTB1	13.096	10.3044	-0.346245	4.31173e-06	5.38747e-05
ENSG00000176731	C8orf59	14.7147	10.5773	-0.4743	4.32206e-06	5.39258e-05
ENSG00000165861	ZFYVE1	2.11915	3.23632	0.612433	4.32314e-06	5.39258e-05
ENSG00000071967	CYBRD1	22.0546	18.302	-0.270316	4.41733e-06	5.50542e-05
ENSG00000082898	XPO1	50.5532	42.5315	-0.248885	4.49623e-06	5.59902e-05
ENSG00000117408	IPO13	6.13346	8.42813	0.454775	4.53068e-06	5.63716e-05
ENSG00000180357	ZNF609	5.39374	4.20541	-0.358068	4.53561e-06	5.63853e-05
ENSG00000110497	AMBRA1	7.58362	9.70538	0.353548	4.59988e-06	5.71362e-05
ENSG00000076555	ACACB	1.00071	1.48754	0.572461	4.64252e-06	5.76172e-05
ENSG00000143171	RXRG	17.9322	12.1102	-0.569081	4.71243e-06	5.84358e-05
ENSG00000144645	OSBPL10	0.722034	0.412	-0.818781	4.72796e-06	5.8579e-05
ENSG00000196843	ARID5A	7.24208	4.86368	-0.575374	4.80877e-06	5.95302e-05
ENSG00000174151	CYB561D1	5.30669	7.69079	0.529816	4.91647e-06	6.08125e-05
ENSG00000117020	AKT3	10.3787	12.5186	0.270665	4.99143e-06	6.16879e-05
ENSG00000085760	MTIF2	17.013	13.0135	-0.38409	5.07623e-06	6.26834e-05
ENSG00000112149	CD83	2.91817	1.35448	-1.11028	5.08113e-06	6.26914e-05
ENSG00000198336	MYL4	21.7131	13.5417	-0.679589	5.13597e-06	6.33043e-05
ENSG00000171130	ATP6V0E2	9.1362	6.67538	-0.450952	5.1394e-06	6.33043e-05
ENSG00000171617	ENC1	40.7228	49.148	0.270513	5.15622e-06	6.34585e-05
ENSG00000238622	SNORD97	30.3648	11.569	-1.38223	5.20142e-06	6.39614e-05
ENSG00000100266	PACSIN2	20.3834	16.5563	-0.301177	5.2389e-06	6.43686e-05
ENSG00000163257	DCAF16	10.0179	12.7222	0.346607	5.30786e-06	6.51616e-05
ENSG00000203880	PCMTD2	4.75898	6.3277	0.416615	5.36559e-06	6.58156e-05
ENSG00000099942	CRKL	49.1986	42.0503	-0.226924	5.37101e-06	6.58273e-05
ENSG00000107798	LIPA	4.38655	5.90067	0.428534	5.40559e-06	6.6196e-05
ENSG00000279561	AL845472.1	3.34503	4.92696	0.559078	5.41086e-06	6.62056e-05
ENSG00000175970	UNC119B	11.0436	13.6718	0.310081	5.42044e-06	6.62678e-05
ENSG00000163913	IFT122	2.48699	3.59985	0.527498	5.43893e-06	6.64388e-05
ENSG00000212232	SNORD17	311.134	224.37	-0.471404	5.50681e-06	6.72122e-05
ENSG00000090621	PABPC4	38.725	32.7038	-0.242767	5.55307e-06	6.77208e-05
ENSG00000231607	DLEU2	9.6826	7.34372	-0.396458	5.60688e-06	6.83205e-05
ENSG00000138641	HERC3	2.35579	3.50642	0.571709	5.65503e-06	6.88504e-05
ENSG00000108244	KRT23	8.36116	5.01612	-0.729107	5.69237e-06	6.92478e-05
ENSG00000257923	CUX1	5.56263	6.75279	0.278606	5.7136e-06	6.94288e-05
ENSG00000178996	SNX18	6.68412	5.06424	-0.401096	5.71667e-06	6.94288e-05
ENSG00000141424	SLC39A6	35.6474	42.675	0.259187	5.72999e-06	6.95333e-05
ENSG00000116260	QSOX1	2.00152	2.77411	0.464325	5.74037e-06	6.95461e-05
ENSG00000091622	PITPNM3	9.87178	12.3817	0.324998	5.74048e-06	6.95461e-05
ENSG00000179134	SAMD4B	5.45555	7.19756	0.397101	5.77547e-06	6.98761e-05
ENSG00000128524	ATP6V1F	27.5904	38.8016	0.486656	5.77719e-06	6.98761e-05
ENSG00000109265	KIAA1211	2.99903	2.05646	-0.548698	5.86214e-06	7.08454e-05
ENSG00000198467	TPM2	185.588	162.466	-0.191945	5.89146e-06	7.10989e-05
ENSG00000101166	PRELID3B	99.3764	82.7201	-0.263894	5.89276e-06	7.10989e-05
ENSG00000009830	POMT2	5.08151	6.47052	0.347499	5.92207e-06	7.13941e-05
ENSG00000110315	RNF141	3.2875	4.507	0.460739	5.98117e-06	7.20477e-05
ENSG00000069869	NEDD4	8.7752	6.94953	-0.334363	5.99136e-06	7.21115e-05
ENSG00000134255	CEPT1	5.64366	7.21618	0.35249	6.01374e-06	7.23218e-05
ENSG00000196155	PLEKHG4	0.0994537	0	-6.70867	6.1347e-06	7.37163e-05
ENSG00000170606	HSPA4	62.2687	53.475	-0.219496	6.16726e-06	7.40472e-05
ENSG00000106244	PDAP1	52.0018	43.664	-0.251344	6.24838e-06	7.49603e-05
ENSG00000119771	KLHL29	2.99681	4.04623	0.432995	6.34367e-06	7.60415e-05
ENSG00000260032	NORAD	187.37	216.485	0.208383	6.39197e-06	7.65583e-05
ENSG00000128656	CHN1	11.6182	8.91615	-0.379614	6.47805e-06	7.75262e-05
ENSG00000213949	ITGA1	5.35713	6.70819	0.325462	6.51594e-06	7.79165e-05
ENSG00000105058	FAM32A	30.2073	23.9247	-0.336201	6.5243e-06	7.79532e-05
ENSG00000157119	KLHL40	2.53108	1.10164	-1.18766	6.54083e-06	7.80874e-05
ENSG00000243701	DUBR	1.76393	2.80831	0.675949	6.69338e-06	7.9844e-05
ENSG00000135469	COQ10A	2.65641	4.24309	0.68195	6.76837e-06	8.06732e-05
ENSG00000138386	NAB1	13.0348	16.1287	0.306705	6.82474e-06	8.12794e-05
ENSG00000234444	ZNF736	9.51664	7.59719	-0.328244	6.88435e-06	8.19021e-05
ENSG00000260337	AC091544.5	1.27534	0.579509	-1.14199	6.89354e-06	8.19021e-05
ENSG00000134575	ACP2	10.6385	14.0552	0.399784	6.89369e-06	8.19021e-05
ENSG00000144867	SRPRB	18.2674	22.3273	0.289811	6.91693e-06	8.21121e-05
ENSG00000157227	MMP14	16.5972	20.9933	0.338187	6.96469e-06	8.25538e-05
ENSG00000147041	SYTL5	1.51291	0.613643	-1.29133	6.96674e-06	8.25538e-05
ENSG00000166006	KCNC2	0.28468	0.0606421	-2.22004	6.97093e-06	8.25538e-05
ENSG00000078124	ACER3	5.9663	7.53305	0.336999	7.03755e-06	8.32758e-05
ENSG00000033011	ALG1	3.38706	4.83346	0.508513	7.11846e-06	8.41657e-05
ENSG00000153187	HNRNPU	50.1274	42.665	-0.232416	7.20706e-06	8.50901e-05
ENSG00000128923	MINDY2	25.1364	19.9174	-0.33518	7.21085e-06	8.50901e-05
ENSG00000173812	EIF1	43.7648	35.3886	-0.305499	7.21396e-06	8.50901e-05
ENSG00000259956	RBM15B	15.2533	12.3972	-0.301722	7.22988e-06	8.52097e-05
ENSG00000136111	TBC1D4	3.35741	4.5911	0.445772	7.56051e-06	8.90353e-05
ENSG00000162745	OLFML2B	25.7164	33.2902	0.371305	7.60034e-06	8.94329e-05
ENSG00000198464	ZNF480	10.3594	8.04227	-0.363915	7.68521e-06	9.03595e-05
ENSG00000120324	PCDHB10	1.90701	3.24999	0.761848	7.7592e-06	9.11032e-05
ENSG00000095203	EPB41L4B	1.52321	0.932764	-0.71336	7.76083e-06	9.11032e-05
ENSG00000173821	RNF213	2.33137	1.80901	-0.368896	7.79637e-06	9.14476e-05
ENSG00000133812	SBF2	3.73344	4.64433	0.315271	7.9295e-06	9.29353e-05
ENSG00000165490	DDIAS	10.1656	7.68394	-0.403998	8.00522e-06	9.37482e-05
ENSG00000136754	ABI1	11.063	14.1087	0.350931	8.03552e-06	9.40284e-05
ENSG00000139163	ETNK1	17.7226	21.4691	0.277597	8.125e-06	9.49951e-05
ENSG00000136943	CTSV	3.45759	5.0287	0.544347	8.13102e-06	9.49951e-05
ENSG00000196092	PAX5	0.0326403	0.177242	2.37771	8.17059e-06	9.53818e-05
ENSG00000099810	MTAP	6.17833	5.01238	-0.300668	8.38924e-06	9.78568e-05
ENSG00000004139	SARM1	1.42241	2.02073	0.506494	8.40453e-06	9.79576e-05
ENSG00000092847	AGO1	8.10294	9.68396	0.256989	8.51395e-06	9.91545e-05
ENSG00000103253	HAGHL	2.85817	1.83071	-0.641782	8.61963e-06	0.000100306
ENSG00000156467	UQCRB	16.3517	19.8583	0.280762	8.67689e-06	0.000100893
ENSG00000128039	SRD5A3	2.86405	1.71744	-0.740235	8.85431e-06	0.000102875
ENSG00000108389	MTMR4	11.5346	9.38428	-0.297763	8.87921e-06	0.000103083
ENSG00000103657	HERC1	6.3187	7.55825	0.257179	8.88785e-06	0.000103102
ENSG00000023902	PLEKHO1	8.00512	6.30183	-0.346669	9.09879e-06	0.000105466
ENSG00000166619	BLCAP	17.1395	21.7465	0.342293	9.19487e-06	0.000106496
ENSG00000163840	DTX3L	8.1585	6.33034	-0.366269	9.22001e-06	0.000106703
ENSG00000138744	NAAA	3.19708	4.63193	0.533991	9.26474e-06	0.000107137
ENSG00000163013	FBXO41	0.806096	1.37068	0.757111	9.43833e-06	0.000108994
ENSG00000147459	DOCK5	0.536199	0.844802	0.655532	9.44017e-06	0.000108994
ENSG00000062598	ELMO2	16.1346	19.7465	0.291076	9.71755e-06	0.000112109
ENSG00000185728	YTHDF3	19.5659	16.0374	-0.285039	9.72763e-06	0.000112138
ENSG00000145386	CCNA2	108.495	92.4519	-0.230283	9.83756e-06	0.000113316
ENSG00000114353	GNAI2	7.64668	6.03556	-0.343623	9.9506e-06	0.000114529
ENSG00000132793	LPIN3	5.3713	7.27749	0.437602	9.97974e-06	0.000114775
ENSG00000113456	RAD1	7.03422	5.32062	-0.400483	1.01531e-05	0.000116678
ENSG00000135324	MRAP2	8.78423	12.369	0.489754	1.01971e-05	0.000117092
ENSG00000161682	FAM171A2	7.11014	9.8289	0.466086	1.02189e-05	0.000117206
ENSG00000171444	MCC	7.8387	6.39682	-0.293298	1.02229e-05	0.000117206
ENSG00000175283	DOLK	11.7681	8.15806	-0.53575	1.02846e-05	0.000117818
ENSG00000151208	DLG5	14.629	17.9818	0.297866	1.02923e-05	0.000117818
ENSG00000077235	GTF3C1	23.3059	27.6319	0.245505	1.04776e-05	0.000119846
ENSG00000134986	NREP	3.4802	2.56529	-0.439632	1.04882e-05	0.000119875
ENSG00000009954	BAZ1B	72.5486	63.1091	-0.200841	1.051e-05	0.00012003
ENSG00000101417	PXMP4	3.05922	4.30281	0.488912	1.0542e-05	0.000120303
ENSG00000105829	BET1	4.63704	6.19988	0.427423	1.05792e-05	0.000120634
ENSG00000135083	CCNJL	0.930777	0.415049	-1.17324	1.06734e-05	0.000121614
ENSG00000115307	AUP1	33.1984	39.8286	0.263687	1.09216e-05	0.000124346
ENSG00000136213	CHST12	1.53654	2.08249	0.43849	1.1261e-05	0.000128111
ENSG00000107077	KDM4C	3.30411	4.42944	0.425516	1.136e-05	0.000129137
ENSG00000168779	SHOX2	1.9554	2.97196	0.608372	1.14387e-05	0.000129933
ENSG00000159082	SYNJ1	2.36278	3.26802	0.472323	1.15152e-05	0.000130701
ENSG00000221963	APOL6	1.94471	1.34088	-0.523567	1.16071e-05	0.000131642
ENSG00000179085	DPM3	4.13968	8.39679	1.03356	1.16337e-05	0.000131843
ENSG00000088298	EDEM2	7.93581	11.7389	0.557404	1.17746e-05	0.000133337
ENSG00000157168	NRG1	1.57895	2.20684	0.483174	1.18314e-05	0.000133877
ENSG00000113013	HSPA9	98.1453	84.8259	-0.210218	1.18506e-05	0.000133945
ENSG00000136040	PLXNC1	1.82444	1.19986	-0.603496	1.18556e-05	0.000133945
ENSG00000020922	MRE11	8.14833	10.1887	0.321165	1.19784e-05	0.000135229
ENSG00000172943	PHF8	5.1396	3.87817	-0.40572	1.20508e-05	0.000135942
ENSG00000232956	SNHG15	15.0374	11.6917	-0.362516	1.21752e-05	0.000137241
ENSG00000156697	UTP14A	17.5684	13.8686	-0.341017	1.23039e-05	0.000138586
ENSG00000113851	CRBN	6.90827	8.65539	0.328244	1.24097e-05	0.00013967
ENSG00000135148	TRAFD1	7.88748	10.2867	0.379583	1.24537e-05	0.000140059
ENSG00000089050	RBBP9	7.32258	9.57027	0.386385	1.24775e-05	0.00014022
ENSG00000147274	RBMX	109.74	93.3233	-0.233485	1.27102e-05	0.000142726
ENSG00000101193	GID8	50.6164	59.3683	0.230081	1.27384e-05	0.00014292
ENSG00000103356	EARS2	13.3662	10.8255	-0.305965	1.27469e-05	0.00014292
ENSG00000017797	RALBP1	8.62955	6.87888	-0.327263	1.2793e-05	0.000143328
ENSG00000101871	MID1	7.46068	5.82829	-0.357126	1.28196e-05	0.000143517
ENSG00000178573	MAF	4.69622	3.48458	-0.42963	1.28391e-05	0.000143626
ENSG00000037474	NSUN2	26.3968	22.1171	-0.256112	1.28731e-05	0.000143898
ENSG00000186283	TOR3A	4.67057	6.46804	0.47624	1.29893e-05	0.000145086
ENSG00000059915	PSD	0.79015	1.47788	0.893764	1.30718e-05	0.000145897
ENSG00000184277	TM2D3	2.95968	3.82975	0.37046	1.31416e-05	0.000146566
ENSG00000143162	CREG1	10.0866	14.5581	0.528744	1.32037e-05	0.000147147
ENSG00000164733	CTSB	8.99512	11.2515	0.324381	1.32269e-05	0.000147294
ENSG00000141994	DUS3L	10.288	7.59383	-0.441808	1.32576e-05	0.000147524
ENSG00000104687	GSR	51.8074	43.8593	-0.239114	1.33103e-05	0.000147999
ENSG00000106211	HSPB1	156.99	132.296	-0.246722	1.33577e-05	0.000148415
ENSG00000188191	PRKAR1B	3.89546	2.63263	-0.562252	1.33797e-05	0.000148546
ENSG00000127663	KDM4B	2.32057	1.72235	-0.429573	1.33942e-05	0.000148596
ENSG00000283196	AC006453.2	5.50578	3.3219	-0.726789	1.34159e-05	0.000148724
ENSG00000167088	SNRPD1	34.945	27.6805	-0.335194	1.34405e-05	0.000148886
ENSG00000119655	NPC2	7.08907	9.94296	0.486059	1.34797e-05	0.000149208
ENSG00000139668	WDFY2	3.18179	4.02622	0.338876	1.35117e-05	0.00014945
ENSG00000185070	FLRT2	2.18067	1.74292	-0.32337	1.35452e-05	0.000149708
ENSG00000142687	KIAA0319L	5.46893	6.87129	0.326314	1.36632e-05	0.000150899
ENSG00000178904	DPY19L3	14.5135	11.4878	-0.33652	1.3699e-05	0.000151181
ENSG00000124212	PTGIS	4.39859	2.78667	-0.660365	1.37874e-05	0.000152043
ENSG00000172954	LCLAT1	4.95877	6.39484	0.368548	1.38512e-05	0.000152632
ENSG00000143545	RAB13	10.1808	13.18	0.372183	1.39131e-05	0.0001532
ENSG00000124831	LRRFIP1	7.42578	5.91713	-0.325121	1.39482e-05	0.000153472
ENSG00000151967	SCHIP1	0.501779	0.215631	-1.2311	1.3981e-05	0.000153718
ENSG00000125733	TRIP10	10.3086	7.88392	-0.384335	1.4056e-05	0.000154332
ENSG00000143333	RGS16	21.6725	16.9772	-0.352565	1.40577e-05	0.000154332
ENSG00000136770	DNAJC1	6.44133	9.25348	0.519351	1.4255e-05	0.000156381
ENSG00000158445	KCNB1	0.0796517	0.012031	-2.64673	1.43682e-05	0.000157505
ENSG00000141098	GFOD2	3.49727	4.55298	0.380265	1.44201e-05	0.000157892
ENSG00000146966	DENND2A	4.53116	3.19004	-0.506192	1.44249e-05	0.000157892
ENSG00000085063	CD59	18.798	22.4886	0.258367	1.44445e-05	0.00015799
ENSG00000111696	NT5DC3	4.80703	6.26229	0.383015	1.45903e-05	0.000159466
ENSG00000181588	MEX3D	23.6381	16.7947	-0.493463	1.4665e-05	0.000160164
ENSG00000171124	FUT3	1.22877	0.419058	-1.54687	1.47838e-05	0.000161342
ENSG00000142279	WTIP	1.03114	1.53668	0.568894	1.48286e-05	0.000161711
ENSG00000237819	AC002454.1	5.11305	2.05675	-1.32105	1.48792e-05	0.000162143
ENSG00000154727	GABPA	18.1786	21.7965	0.262779	1.49175e-05	0.000162384
ENSG00000154734	ADAMTS1	59.8926	51.0881	-0.230076	1.49234e-05	0.000162384
ENSG00000177409	SAMD9L	0.286559	0.0824279	-1.78277	1.49352e-05	0.000162393
ENSG00000065154	OAT	25.907	31.7353	0.292457	1.4974e-05	0.000162695
ENSG00000142208	AKT1	30.7175	25.9031	-0.246892	1.51041e-05	0.000163987
ENSG00000196236	XPNPEP3	5.44764	4.18019	-0.385343	1.52457e-05	0.000165402
ENSG00000116337	AMPD2	12.6006	15.8552	0.329175	1.54202e-05	0.000167173
ENSG00000163682	RPL9	304.133	347.666	0.192986	1.54843e-05	0.000167744
ENSG00000174684	B4GAT1	13.8921	18.7155	0.431013	1.5535e-05	0.00016817
ENSG00000084754	HADHA	35.4929	42.2711	0.25283	1.55514e-05	0.000168225
ENSG00000128567	PODXL	8.28536	6.36961	-0.381637	1.56019e-05	0.000168646
ENSG00000198862	LTN1	13.1423	15.617	0.249835	1.58299e-05	0.000170947
ENSG00000160584	SIK3	3.01367	3.8846	0.36278	1.58378e-05	0.000170947
ENSG00000139354	GAS2L3	9.2877	7.41075	-0.325842	1.58498e-05	0.00017095
ENSG00000133193	FAM104A	22.6887	18.3777	-0.30503	1.60666e-05	0.000173162
ENSG00000131507	NDFIP1	5.37242	7.04064	0.386749	1.61291e-05	0.000173709
ENSG00000158467	AHCYL2	1.30231	1.97609	0.604073	1.61577e-05	0.00017389
ENSG00000132475	H3F3B	67.4828	58.8147	-0.198296	1.62406e-05	0.000174654
ENSG00000072310	SREBF1	7.99487	6.15351	-0.376052	1.62572e-05	0.000174706
ENSG00000278626	AC023310.4	2.98134	0.753836	-1.95946	1.63936e-05	0.000176043
ENSG00000088205	DDX18	37.3981	31.8259	-0.232403	1.64171e-05	0.000176168
ENSG00000198873	GRK5	0.629301	1.09448	0.807991	1.64468e-05	0.000176357
ENSG00000129946	SHC2	1.76414	0.94891	-0.893322	1.65099e-05	0.000176905
ENSG00000242779	ZNF702P	2.43821	1.51928	-0.691891	1.65624e-05	0.000177339
ENSG00000222041	CYTOR	3.95755	2.54527	-0.638285	1.67054e-05	0.000178686
ENSG00000152558	TMEM123	125.011	147.017	0.234341	1.67125e-05	0.000178686
ENSG00000130159	ECSIT	7.98856	11.1078	0.4691	1.68594e-05	0.000180127
ENSG00000116774	OLFML3	3.14016	1.87765	-0.756469	1.68787e-05	0.000180202
ENSG00000172725	CORO1B	7.51023	5.52326	-0.44334	1.69763e-05	0.000181113
ENSG00000163812	ZDHHC3	7.32993	5.86665	-0.323178	1.7001e-05	0.000181245
ENSG00000213676	ATF6B	8.96846	11.8062	0.394155	1.70781e-05	0.000181937
ENSG00000111707	SUDS3	20.135	23.9725	0.253277	1.73728e-05	0.000184942
ENSG00000155846	PPARGC1B	1.8638	2.46473	0.403217	1.74815e-05	0.000185886
ENSG00000165304	MELK	67.3629	56.6535	-0.249898	1.74867e-05	0.000185886
ENSG00000095015	MAP3K1	6.38955	8.00463	0.323163	1.76384e-05	0.000187363
ENSG00000080822	CLDND1	13.1644	16.1463	0.294081	1.77333e-05	0.000188236
ENSG00000113312	TTC1	25.6181	19.7237	-0.373451	1.80063e-05	0.000190996
ENSG00000104613	INTS10	8.44996	10.6041	0.32624	1.80914e-05	0.000191761
ENSG00000150967	ABCB9	0.412998	0.706513	0.776131	1.82442e-05	0.000193242
ENSG00000164347	GFM2	21.3962	25.713	0.266539	1.83555e-05	0.000194281
ENSG00000136938	ANP32B	32.9705	26.0707	-0.338117	1.8479e-05	0.000195448
ENSG00000088387	DOCK9	4.43736	5.42012	0.289521	1.85734e-05	0.000196305
ENSG00000134291	TMEM106C	19.4011	23.547	0.279097	1.86092e-05	0.000196543
ENSG00000100811	YY1	23.0266	19.427	-0.244767	1.87356e-05	0.000197736
ENSG00000120254	MTHFD1L	18.9403	15.5291	-0.283568	1.89852e-05	0.000200228
ENSG00000204950	LRRC10B	38.7184	49.6559	0.360411	1.91396e-05	0.000201711
ENSG00000219438	FAM19A5	4.80258	3.14837	-0.607435	1.9428e-05	0.000204605
ENSG00000136816	TOR1B	11.0231	14.2415	0.367866	1.94747e-05	0.00020495
ENSG00000233016	SNHG7	22.287	17.8784	-0.31654	1.95775e-05	0.000205884
ENSG00000109814	UGDH	15.1015	18.452	0.291098	1.96934e-05	0.000206935
ENSG00000101255	TRIB3	4.08636	2.70261	-0.598483	1.97055e-05	0.000206935
ENSG00000136450	SRSF1	193.282	168.106	-0.201464	1.97723e-05	0.00020749
ENSG00000106733	NMRK1	4.00741	2.60417	-0.616292	1.98314e-05	0.000207962
ENSG00000125089	SH3TC1	3.06709	1.89041	-0.700469	1.99048e-05	0.000208583
ENSG00000163507	KIAA1524	42.3307	35.2121	-0.264908	2.0063e-05	0.000210092
ENSG00000162636	FAM102B	2.78951	3.8528	0.463459	2.01051e-05	0.000210383
ENSG00000189079	ARID2	9.79394	11.5312	0.236173	2.01816e-05	0.000211022
ENSG00000160789	LMNA	40.0345	33.876	-0.24169	2.01948e-05	0.000211022
ENSG00000139324	TMTC3	18.5534	22.4039	0.273293	2.02851e-05	0.000211816
ENSG00000151883	PARP8	1.03923	0.654595	-0.673234	2.04017e-05	0.000212876
ENSG00000179364	PACS2	2.91903	2.10131	-0.479533	2.04156e-05	0.000212876
ENSG00000136295	TTYH3	29.0893	23.6202	-0.300707	2.0519e-05	0.000213804
ENSG00000035862	TIMP2	18.1015	15.0156	-0.268888	2.07423e-05	0.000215977
ENSG00000083720	OXCT1	15.4048	12.0157	-0.355684	2.08587e-05	0.000217037
ENSG00000106829	TLE4	6.90891	5.5322	-0.31936	2.10391e-05	0.000218759
ENSG00000149084	HSD17B12	12.3023	14.757	0.263317	2.10625e-05	0.000218848
ENSG00000124380	SNRNP27	14.0276	9.43367	-0.568366	2.1199e-05	0.000220111
ENSG00000130477	UNC13A	0.201992	0.444131	1.12847	2.12809e-05	0.000220806
ENSG00000144857	BOC	0.822383	1.25547	0.601947	2.13034e-05	0.000220884
ENSG00000170035	UBE2E3	22.1443	17.4322	-0.346483	2.14492e-05	0.000222021
ENSG00000164674	SYTL3	6.61246	9.21816	0.477471	2.14579e-05	0.000222021
ENSG00000085511	MAP3K4	18.1277	21.5691	0.25065	2.14695e-05	0.000222021
ENSG00000176974	SHMT1	7.35717	9.1562	0.316318	2.14733e-05	0.000222021
ENSG00000051108	HERPUD1	12.7602	10.0837	-0.341765	2.15872e-05	0.000223043
ENSG00000174669	SLC29A2	12.3533	8.93251	-0.470827	2.20793e-05	0.000227968
ENSG00000014138	POLA2	9.54819	7.63903	-0.320745	2.23211e-05	0.000230302
ENSG00000134215	VAV3	14.4157	11.7791	-0.293036	2.24333e-05	0.000231298
ENSG00000074054	CLASP1	13.3597	15.6625	0.229652	2.26636e-05	0.00023351
ENSG00000150687	PRSS23	0.952571	0.599807	-0.668189	2.26991e-05	0.000233712
ENSG00000185567	AHNAK2	1.10515	0.671276	-0.723919	2.28395e-05	0.000234994
ENSG00000134697	GNL2	31.358	26.4826	-0.242186	2.32648e-05	0.000239202
ENSG00000166068	SPRED1	18.9166	15.8169	-0.256288	2.33634e-05	0.000240048
ENSG00000136856	SLC2A8	3.96829	5.59574	0.494511	2.34086e-05	0.000240346
ENSG00000130702	LAMA5	5.43604	3.84034	-0.501898	2.34718e-05	0.000240827
ENSG00000100647	SUSD6	1.07779	1.92722	0.83802	2.38501e-05	0.000244538
ENSG00000185298	CCDC137	22.9422	17.9571	-0.354553	2.39287e-05	0.000245153
ENSG00000077380	DYNC1I2	25.2649	21.0112	-0.264357	2.39433e-05	0.000245153
ENSG00000163634	THOC7	33.6737	25.5292	-0.398552	2.39956e-05	0.000245518
ENSG00000137207	YIPF3	19.9995	25.307	0.33681	2.40205e-05	0.000245603
ENSG00000183718	TRIM52	1.63983	2.4272	0.562729	2.44871e-05	0.0002502
ENSG00000091986	CCDC80	1.33781	0.926184	-0.523314	2.45208e-05	0.00025037
ENSG00000119686	FLVCR2	1.46162	2.63085	0.855266	2.4616e-05	0.000251168
ENSG00000109189	USP46	11.1978	13.5882	0.280074	2.47222e-05	0.000252078
ENSG00000203814	HIST2H2BF	375.15	331.263	-0.179631	2.4784e-05	0.000252533
ENSG00000113615	SEC24A	6.26667	7.83865	0.325475	2.4906e-05	0.000253601
ENSG00000148798	INA	3.07899	4.76886	0.639989	2.50168e-05	0.000254554
ENSG00000196323	ZBTB44	3.73916	4.80482	0.364276	2.50716e-05	0.000254935
ENSG00000148110	MFSD14B	33.3804	39.581	0.247007	2.50898e-05	0.000254944
ENSG00000184557	SOCS3	3.98704	2.45631	-0.70548	2.51654e-05	0.000255536
ENSG00000266412	NCOA4	33.3252	39.2847	0.235881	2.51976e-05	0.000255688
ENSG00000234420	ZNF37BP	2.52494	3.34372	0.410572	2.53949e-05	0.000257512
ENSG00000188070	C11orf95	9.42349	11.6036	0.303207	2.57796e-05	0.000261233
ENSG00000198265	HELZ	5.08557	6.0901	0.258448	2.58956e-05	0.000262229
ENSG00000010278	CD9	31.523	39.147	0.313907	2.5937e-05	0.000262467
ENSG00000112110	MRPL18	59.0674	47.7217	-0.305899	2.59779e-05	0.000262701
ENSG00000030582	GRN	20.1391	29.1297	0.531044	2.6236e-05	0.000265129
ENSG00000197563	PIGN	3.30669	4.03902	0.290811	2.66152e-05	0.000268777
ENSG00000004700	RECQL	26.8559	21.6812	-0.309478	2.68881e-05	0.000271347
ENSG00000134909	ARHGAP32	1.99236	2.63407	0.399871	2.69349e-05	0.000271633
ENSG00000183530	PRR14L	11.5764	13.7382	0.246409	2.70831e-05	0.000272811
ENSG00000136003	ISCU	12.5483	15.6661	0.322443	2.70886e-05	0.000272811
ENSG00000175224	ATG13	9.42584	11.5571	0.293455	2.72219e-05	0.000273815
ENSG00000080608	PUM3	72.3253	61.4224	-0.234937	2.72255e-05	0.000273815
ENSG00000128228	SDF2L1	11.1053	16.1492	0.536865	2.74063e-05	0.000275445
ENSG00000221988	PPT2	5.2001	7.33667	0.49009	2.75336e-05	0.000276536
ENSG00000057704	TMCC3	4.56346	3.362	-0.445239	2.79758e-05	0.000280787
ENSG00000181218	HIST3H2A	120.39	94.8375	-0.343291	2.80468e-05	0.000281308
ENSG00000168389	MFSD2A	22.6516	17.9581	-0.334593	2.81551e-05	0.000282202
ENSG00000169139	UBE2V2	14.9683	12.0169	-0.315112	2.8219e-05	0.00028265
ENSG00000173705	SUSD5	10.129	7.64293	-0.407101	2.83281e-05	0.00028355
ENSG00000116521	SCAMP3	13.0107	16.7223	0.360729	2.83658e-05	0.000283735
ENSG00000274020	LINC01138	0.531675	0.238446	-1.14218	2.84494e-05	0.000284378
ENSG00000134313	KIDINS220	7.79846	9.22421	0.241912	2.85446e-05	0.000285136
ENSG00000165675	ENOX2	6.99379	5.1999	-0.427486	2.86983e-05	0.000286478
ENSG00000114988	LMAN2L	28.3558	34.4756	0.279872	2.93861e-05	0.000293145
ENSG00000120519	SLC10A7	1.39572	2.14828	0.624757	2.94667e-05	0.00029375
ENSG00000104131	EIF3J	27.493	22.2209	-0.304332	2.98689e-05	0.000297559
ENSG00000180228	PRKRA	19.8599	15.6342	-0.345113	3.00373e-05	0.000299035
ENSG00000106066	CPVL	8.17941	10.6311	0.379012	3.01137e-05	0.000299593
ENSG00000177311	ZBTB38	5.11686	4.11926	-0.312997	3.01515e-05	0.000299767
ENSG00000157654	PALM2-AKAP2	1.75705	1.10252	-0.678645	3.0228e-05	0.000300324
ENSG00000107789	MINPP1	6.47302	8.7057	0.427448	3.03556e-05	0.000301389
ENSG00000139613	SMARCC2	10.9026	12.9484	0.247002	3.053e-05	0.000302917
ENSG00000110987	BCL7A	4.43995	5.89277	0.406576	3.05539e-05	0.00030295
ENSG00000171004	HS6ST2	31.3478	26.7608	-0.22747	3.06219e-05	0.00030342
ENSG00000131067	GGT7	4.91496	6.9172	0.495014	3.06676e-05	0.000303669
ENSG00000135926	TMBIM1	6.0949	8.01328	0.389096	3.0836e-05	0.000305131
ENSG00000186767	SPIN4	6.21879	8.16313	0.394394	3.10675e-05	0.000307216
ENSG00000178502	KLHL11	8.84955	11.7923	0.412006	3.11275e-05	0.000307603
ENSG00000164023	SGMS2	1.08479	1.64067	0.599973	3.16274e-05	0.000312334
ENSG00000134265	NAPG	10.2548	12.7259	0.312013	3.16597e-05	0.000312444
ENSG00000167965	MLST8	6.01471	4.22409	-0.513363	3.18676e-05	0.000314285
ENSG00000140326	CDAN1	2.76482	3.89088	0.486072	3.19918e-05	0.000315299
ENSG00000057252	SOAT1	9.19414	11.2094	0.284824	3.21393e-05	0.000316541
ENSG00000243697	AC009108.1	12.4419	7.44408	-0.74551	3.23493e-05	0.000318397
ENSG00000160867	FGFR4	149.226	117.041	-0.350684	3.25356e-05	0.000319884
ENSG00000061337	LZTS1	4.51761	3.27816	-0.466893	3.25438e-05	0.000319884
ENSG00000163584	RPL22L1	21.3093	16.0539	-0.407795	3.2655e-05	0.000320763
ENSG00000166326	TRIM44	10.9048	9.24459	-0.238878	3.2767e-05	0.000321649
ENSG00000128683	GAD1	0.491738	0.896679	0.864262	3.30469e-05	0.000324181
ENSG00000119335	SET	233.379	195.385	-0.256218	3.31597e-05	0.000325071
ENSG00000224660	SH3BP5-AS1	1.67616	2.55799	0.616301	3.32604e-05	0.000325841
ENSG00000174851	YIF1A	12.2632	16.1808	0.394696	3.36867e-05	0.000329799
ENSG00000137801	THBS1	0.208407	0.0541264	-1.9362	3.37447e-05	0.000330147
ENSG00000164659	KIAA1324L	16.5143	19.5477	0.243348	3.38031e-05	0.0003305
ENSG00000197296	FITM2	5.53071	7.33073	0.40649	3.38692e-05	0.000330926
ENSG00000133056	PIK3C2B	0.583667	0.961368	0.71795	3.39523e-05	0.000331518
ENSG00000163513	TGFBR2	1.94306	1.18498	-0.711272	3.40373e-05	0.000332128
ENSG00000171208	NETO2	6.77263	5.30224	-0.349858	3.42891e-05	0.000334364
ENSG00000176994	SMCR8	13.6163	10.6191	-0.359228	3.47203e-05	0.000338345
ENSG00000278259	MYO19	6.80725	5.55587	-0.294321	3.5474e-05	0.000345461
ENSG00000140285	FGF7	14.1859	11.3145	-0.323728	3.55346e-05	0.000345823
ENSG00000153147	SMARCA5	40.9472	35.6685	-0.198826	3.60646e-05	0.00035075
ENSG00000234545	FAM133B	14.4856	11.5067	-0.331181	3.616e-05	0.000351446
ENSG00000123191	ATP7B	0.501879	0.876185	0.794722	3.67941e-05	0.000357373
ENSG00000153048	CARHSP1	23.001	17.8793	-0.364651	3.69616e-05	0.000358764
ENSG00000262202	AC007952.4	5.08195	1.99062	-1.34972	3.70267e-05	0.000359013
ENSG00000113356	POLR3G	3.19959	4.75453	0.569091	3.7036e-05	0.000359013
ENSG00000020426	MNAT1	11.4412	8.80872	-0.373119	3.70722e-05	0.000359128
ENSG00000151806	GUF1	16.1653	13.1686	-0.296605	3.74239e-05	0.000362297
ENSG00000151468	CCDC3	30.2101	37.2283	0.301067	3.76904e-05	0.000364637
ENSG00000102743	SLC25A15	10.6834	7.03816	-0.605278	3.77799e-05	0.000365263
ENSG00000099991	CABIN1	5.40105	6.9501	0.36194	3.80234e-05	0.000367275
ENSG00000165806	CASP7	23.9572	19.7584	-0.279577	3.80377e-05	0.000367275
ENSG00000133101	CCNA1	5.79353	3.66729	-0.665947	3.85986e-05	0.000372252
ENSG00000001561	ENPP4	6.30033	4.62924	-0.442331	3.86037e-05	0.000372252
ENSG00000087008	ACOX3	8.98515	6.85097	-0.392853	3.87232e-05	0.00037316
ENSG00000154114	TBCEL	3.60181	4.71923	0.39225	3.89226e-05	0.000374836
ENSG00000011007	ELOA	32.562	27.2628	-0.255533	3.90766e-05	0.000376074
ENSG00000162695	SLC30A7	12.219	14.7032	0.268506	3.94998e-05	0.000379804
ENSG00000167670	CHAF1A	23.3367	19.4999	-0.260437	3.95157e-05	0.000379804
ENSG00000136159	NUDT15	24.411	18.6018	-0.389056	4.01075e-05	0.000385241
ENSG00000165355	FBXO33	5.6723	7.5986	0.42411	4.03127e-05	0.00038696
ENSG00000164253	WDR41	8.19165	10.148	0.311273	4.05883e-05	0.000389352
ENSG00000079335	CDC14A	3.69165	4.96365	0.430459	4.11349e-05	0.000394338
ENSG00000137502	RAB30	1.68357	2.38529	0.505761	4.13867e-05	0.000396494
ENSG00000177830	CHID1	6.49274	8.21124	0.335848	4.21174e-05	0.000403233
ENSG00000151498	ACAD8	2.88342	3.89626	0.432493	4.22917e-05	0.000404639
ENSG00000179242	CDH4	26.086	20.7652	-0.329331	4.24979e-05	0.000406349
ENSG00000110344	UBE4A	24.9994	29.0542	0.216506	4.26617e-05	0.000407545
ENSG00000184185	KCNJ12	3.19708	2.05981	-0.632066	4.26783e-05	0.000407545
ENSG00000123179	EBPL	11.2812	16.3825	0.542481	4.29543e-05	0.000409915
ENSG00000131378	RFTN1	2.03055	1.2322	-0.732859	4.30745e-05	0.000410796
ENSG00000066739	ATG2B	4.40463	5.3703	0.283556	4.31554e-05	0.000411241
ENSG00000196730	DAPK1	27.2079	23.337	-0.220802	4.3177e-05	0.000411241
ENSG00000112335	SNX3	79.2046	65.7688	-0.266371	4.3422e-05	0.000413308
ENSG00000103066	PLA2G15	3.91403	5.53735	0.500561	4.34523e-05	0.00041333
ENSG00000123728	RAP2C	16.2984	13.16	-0.305839	4.36867e-05	0.000415292
ENSG00000135597	REPS1	11.2599	13.4818	0.261261	4.38812e-05	0.000416871
ENSG00000079246	XRCC5	140.486	123.623	-0.184673	4.40461e-05	0.000418168
ENSG00000155629	PIK3AP1	0.972034	0.509478	-0.934578	4.44352e-05	0.000421592
ENSG00000185432	METTL7A	1.26164	2.19395	0.799976	4.49247e-05	0.000425938
ENSG00000132938	MTUS2	2.29729	1.58638	-0.531926	4.49741e-05	0.000425938
ENSG00000099999	RNF215	0.892048	1.34449	0.583989	4.498e-05	0.000425938
ENSG00000163479	SSR2	15.7024	18.6383	0.245359	4.51827e-05	0.000427583
ENSG00000136710	CCDC115	6.42301	8.5387	0.416683	4.56374e-05	0.000431609
ENSG00000120071	KANSL1	6.08936	7.26348	0.253193	4.56886e-05	0.000431794
ENSG00000136026	CKAP4	53.5856	62.2259	0.215119	4.57156e-05	0.000431794
ENSG00000124193	SRSF6	80.8063	69.2233	-0.222666	4.60025e-05	0.000434226
ENSG00000163644	PPM1K	3.27079	4.13449	0.338556	4.62287e-05	0.000436081
ENSG00000205212	CCDC144NL	8.04087	5.92697	-0.442919	4.63554e-05	0.000436997
ENSG00000176749	CDK5R1	1.81361	2.87609	0.653686	4.69752e-05	0.000442558
ENSG00000111052	LIN7A	13.545	16.7091	0.305043	4.70656e-05	0.000443126
ENSG00000113621	TXNDC15	6.4771	8.31572	0.362554	4.71273e-05	0.000443424
ENSG00000156219	ART3	0.381403	0.916188	1.26518	4.71678e-05	0.000443521
ENSG00000168758	SEMA4C	11.1193	13.5392	0.285076	4.76202e-05	0.000447491
ENSG00000182963	GJC1	15.2587	12.8803	-0.24305	4.80586e-05	0.000451322
ENSG00000128585	MKLN1	9.70918	11.6182	0.25987	4.86412e-05	0.000456503
ENSG00000171467	ZNF318	9.61208	11.5162	0.259439	4.92717e-05	0.000462126
ENSG00000115944	COX7A2L	11.5211	13.8758	0.269649	4.94032e-05	0.000463064
ENSG00000108551	RASD1	0.856019	1.93252	1.17588	4.9505e-05	0.000463724
ENSG00000143919	CAMKMT	0.889441	1.59179	0.855901	4.95877e-05	0.000464204
ENSG00000121851	POLR3GL	13.8882	10.154	-0.45057	4.96513e-05	0.000464504
ENSG00000197329	PELI1	3.77056	2.5628	-0.557248	4.99538e-05	0.000467038
ENSG00000105699	LSR	1.41707	0.54362	-1.37075	4.99983e-05	0.000467149
ENSG00000175920	DOK7	7.64788	5.00149	-0.61639	5.00291e-05	0.000467149
ENSG00000106400	ZNHIT1	7.46806	9.29976	0.317788	5.01589e-05	0.000468065
ENSG00000150764	DIXDC1	7.29722	5.86269	-0.315337	5.03762e-05	0.000469796
ENSG00000129472	RAB2B	8.72844	11.2875	0.36886	5.11717e-05	0.000476913
ENSG00000223496	EXOSC6	14.2439	17.3143	0.282264	5.18145e-05	0.000482598
ENSG00000196912	ANKRD36B	1.57719	2.29189	0.542316	5.18905e-05	0.000483001
ENSG00000103266	STUB1	27.0686	21.4217	-0.340201	5.20288e-05	0.000483983
ENSG00000257727	CNPY2	9.85338	12.6988	0.368792	5.24164e-05	0.000487281
ENSG00000171246	NPTX1	0.184745	0.0309786	-2.47406	5.2511e-05	0.000487853
ENSG00000239521	GATS	1.4642	2.32945	0.666032	5.27092e-05	0.00048913
ENSG00000196396	PTPN1	24.3549	19.9999	-0.286868	5.27148e-05	0.00048913
ENSG00000134684	YARS	17.0425	14.5561	-0.228263	5.32144e-05	0.000493455
ENSG00000162878	PKDCC	6.36816	8.79985	0.464105	5.36829e-05	0.000497486
ENSG00000188662	HILS1	5.44808	2.84699	-0.929142	5.37828e-05	0.000498099
ENSG00000127946	HIP1	22.584	19.1573	-0.237582	5.40808e-05	0.000500468
ENSG00000178695	KCTD12	4.74897	6.5544	0.465256	5.41064e-05	0.000500468
ENSG00000065328	MCM10	18.2749	14.996	-0.282663	5.42723e-05	0.000501687
ENSG00000120992	LYPLA1	15.2278	18.1678	0.256138	5.45899e-05	0.000504306
ENSG00000082438	COBLL1	1.08982	1.50332	0.461386	5.48523e-05	0.000506413
ENSG00000105438	KDELR1	35.436	43.3295	0.288806	5.50556e-05	0.000507841
ENSG00000125482	TTF1	16.6515	12.9923	-0.354037	5.50758e-05	0.000507841
ENSG00000134440	NARS	67.1825	58.3895	-0.201749	5.52382e-05	0.00050902
ENSG00000104442	ARMC1	27.3173	22.1105	-0.304746	5.52816e-05	0.000509102
ENSG00000185585	OLFML2A	21.331	26.6872	0.322574	5.59197e-05	0.000514657
ENSG00000169554	ZEB2	12.3115	10.6166	-0.213337	5.67001e-05	0.000521514
ENSG00000168309	FAM107A	7.18041	9.23984	0.362944	5.68134e-05	0.00052223
ENSG00000170004	CHD3	18.3289	15.6489	-0.229746	5.6914e-05	0.000522829
ENSG00000151623	NR3C2	2.77323	1.74052	-0.677343	5.73273e-05	0.000526297
ENSG00000086967	MYBPC2	4.05134	2.38133	-0.776723	5.74807e-05	0.000527377
ENSG00000113296	THBS4	2.70291	1.76255	-0.613721	5.77195e-05	0.000529132
ENSG00000155380	SLC16A1	46.026	53.2578	0.211683	5.77741e-05	0.000529132
ENSG00000213614	HEXA	3.07664	3.92656	0.350751	5.77796e-05	0.000529132
ENSG00000108107	RPL28	36.797	42.295	0.199921	5.78736e-05	0.000529664
ENSG00000108587	GOSR1	8.85395	10.8757	0.297606	5.87541e-05	0.000537388
ENSG00000023909	GCLM	16.0367	13.0145	-0.300423	5.87931e-05	0.000537412
ENSG00000064115	TM7SF3	3.74355	5.15326	0.456186	5.90465e-05	0.000539394
ENSG00000178741	COX5A	45.7897	55.8614	0.285816	5.91627e-05	0.000540121
ENSG00000165338	HECTD2	4.49843	3.5758	-0.331509	5.9442e-05	0.000542335
ENSG00000196437	ZNF569	6.77851	4.98894	-0.435804	5.97366e-05	0.000544685
ENSG00000131374	TBC1D5	15.3535	13.1599	-0.222421	6.04428e-05	0.000550784
ENSG00000112029	FBXO5	37.4693	31.1918	-0.26396	6.09396e-05	0.000554968
ENSG00000132661	NXT1	34.4331	26.0594	-0.405909	6.17574e-05	0.000562069
ENSG00000164924	YWHAZ	85.6453	74.8166	-0.194753	6.21861e-05	0.000565621
ENSG00000108604	SMARCD2	7.27796	9.47852	0.380413	6.28159e-05	0.000570997
ENSG00000063601	MTMR1	6.19522	4.7881	-0.37144	6.31211e-05	0.000573418
ENSG00000280152	AC009078.3	0.5423	1.11655	1.03239	6.35944e-05	0.000577362
ENSG00000168487	BMP1	2.921	3.90576	0.419041	6.37273e-05	0.000578098
ENSG00000196199	MPHOSPH8	13.9305	16.9259	0.283841	6.37539e-05	0.000578098
ENSG00000149428	HYOU1	23.8889	28.1508	0.235635	6.4249e-05	0.000582229
ENSG00000000460	C1orf112	7.09663	5.65908	-0.326912	6.48095e-05	0.000586948
ENSG00000169105	CHST14	9.27504	12.6137	0.439126	6.53678e-05	0.000591641
ENSG00000167130	DOLPP1	23.5049	28.8756	0.296092	6.55669e-05	0.000593079
ENSG00000160818	GPATCH4	12.6365	10.1687	-0.31241	6.60877e-05	0.000597423
ENSG00000118260	CREB1	7.49162	6.17502	-0.278426	6.61934e-05	0.000597838
ENSG00000184357	HIST1H1B	757.154	638.841	-0.245264	6.62147e-05	0.000597838
ENSG00000114650	SCAP	11.3559	14.4196	0.342373	6.62909e-05	0.00059816
ENSG00000087884	AAMDC	2.2769	3.91049	0.779401	6.63932e-05	0.000598717
ENSG00000132688	NES	351.612	292.142	-0.26741	6.65204e-05	0.000599496
ENSG00000196159	FAT4	0.407794	0.642038	0.649383	6.74977e-05	0.000607933
ENSG00000101306	MYLK2	4.11141	2.6131	-0.650613	6.76852e-05	0.000609249
ENSG00000245522	AC026250.1	0.750987	0.232107	-1.71528	6.85729e-05	0.000616863
ENSG00000139618	BRCA2	14.9127	12.7795	-0.222435	6.87573e-05	0.000618145
ENSG00000185900	POMK	32.4404	39.8039	0.292921	6.88766e-05	0.00061884
ENSG00000117143	UAP1	14.1842	17.4291	0.297768	6.90357e-05	0.000619892
ENSG00000151150	ANK3	0.605527	0.419943	-0.526994	6.92466e-05	0.000621407
ENSG00000110042	DTX4	7.85376	6.07971	-0.369529	6.93022e-05	0.000621528
ENSG00000144815	NXPE3	33.4635	29.1791	-0.197907	7.0128e-05	0.000628552
ENSG00000134490	TMEM241	3.39258	4.72538	0.471398	7.01856e-05	0.000628686
ENSG00000184208	C22orf46	2.43384	1.47332	-0.719608	7.07251e-05	0.000632979
ENSG00000154429	CCSAP	8.45739	10.2826	0.282415	7.07508e-05	0.000632979
ENSG00000117139	KDM5B	5.20406	6.41536	0.299226	7.07942e-05	0.000632984
ENSG00000145730	PAM	6.78112	8.13053	0.263046	7.12301e-05	0.000636233
ENSG00000204650	LINC02210	1.78718	2.36195	0.404351	7.12439e-05	0.000636233
ENSG00000198189	HSD17B11	20.9432	25.5168	0.283094	7.25449e-05	0.000647459
ENSG00000188735	TMEM120B	9.95491	8.05519	-0.308549	7.32293e-05	0.000653171
ENSG00000120705	ETF1	60.5634	52.7894	-0.198125	7.32865e-05	0.000653287
ENSG00000118680	MYL12B	136.412	115.876	-0.235319	7.37454e-05	0.00065698
ENSG00000084090	STARD7	98.5213	111.45	0.178096	7.42102e-05	0.000660721
[truncated: 12,774 more rows]

## Sheet: RD_VS_RH4
Ensembl Gene ID	Official Gene Symbol	RD RPKM	RH4 RPKM	log2FC	P-value	FDR
[truncated: 14,744 more rows]
