# Supplementary material for: Circ-ZNF609 regulates G1-S progression in rhabdomyosarcoma
Source: Oncogene. 2019 Jan 22;38(20):3843–54. doi: 10.1038/s41388-019-0699-4 (PMC6544520; doi:10.1038/s41388-019-0699-4)
Supplement: Supplementary file 3 — Table S2 [file 41388_2019_699_MOESM3_ESM.xls]

## Sheet: Foglio1
			CT mean
Time after transfection (hours)	Sample	IFN-A1/13	IFN-A10	IFN-A21	IFN-B1	HPRT
6	si-SCR#1	28.7654	35.5785	34.8876	34.9751	25.4699
	si-SCR#2	28.7795	35.8947	35.1446	35.2989	25.73
	si-Circ #1	28.62	36.5242	35.0859	33.7828	25.8274
	si-Circ #2	28.7367	34.7653	34.3415	34.8999	25.9487
12	si-SCR#1	27.7337	35.1384	34.7278	33.587	26.0474
	si-SCR#2	28.0606	36.4434	35.5444	36.0151	26.1263
	si-Circ #1	28.0374	34.4868	35.6164	35.6557	26.1085
	si-Circ #2	27.9596	35.7075	35.3014	34.9633	26.153
24	si-SCR#1	29.0795	36.3789	33.4995	31.1442	26.6841
	si-SCR#2	28.9584	36.6875	34.362	32.2318	26.3822
	si-Circ #1	28.9237	35.8155	36.3142	31.7658	26.5508
	si-Circ #2	28.9071	36.1217	40	33.6292	26.4639
48	si-SCR#1	28.5146	35.4734	34.3852	29.0046	26.7669
	si-SCR#2	28.5859	33.9822	33.6649	29.1317	26.7619
	si-Circ #1	28.6735	33.7879	34.3977	28.443	26.9297
	si-Circ #2	28.6549	34.1927	34.058	28.7438	27.2217
