# Supplementary material for: Circ-ZNF609 regulates G1-S progression in rhabdomyosarcoma
Source: Oncogene. 2019 Jan 22;38(20):3843–54. doi: 10.1038/s41388-019-0699-4 (PMC6544520; doi:10.1038/s41388-019-0699-4)
Supplement: Supplementary file 4 — Table S3 [file 41388_2019_699_MOESM4_ESM.xls]

## Sheet: ggea_rank_RD
GENE.SET	NR.RELS	RAW.SCORE	NORM.SCORE	P.VALUE
hsa03030_DNA_replication	5	4.52	0.904	0.000999
hsa03410_Base_excision_repair	5	4.52	0.904	0.000999
hsa03420_Nucleotide_excision_repair	5	4.52	0.904	0.000999
hsa04610_Complement_and_coagulation_cascades	5	4.31	0.862	0.000999
hsa05410_Hypertrophic_cardiomyopathy_(HCM)	17	14.4	0.845	0.000999
hsa05412_Arrhythmogenic_right_ventricular_cardiomyopathy_(ARVC)	20	15.7	0.783	0.000999
hsa04612_Antigen_processing_and_presentation	18	12.2	0.679	0.000999
hsa04512_ECM-receptor_interaction	327	221	0.676	0.000999
hsa04145_Phagosome	26	17.4	0.668	0.000999
hsa05414_Dilated_cardiomyopathy_(DCM)	35	23.1	0.659	0.000999
hsa04330_Notch_signaling_pathway	68	43.2	0.635	0.000999
hsa04510_Focal_adhesion	654	394	0.602	0.000999
hsa04110_Cell_cycle	243	143	0.589	0.000999
hsa05206_MicroRNAs_in_cancer	162	95.2	0.587	0.000999
hsa05165_Human_papillomavirus_infection	767	446	0.582	0.000999
hsa04151_PI3K-Akt_signaling_pathway	1040	584	0.563	0.000999
hsa03320_PPAR_signaling_pathway	78	47.4	0.607	0.002
hsa05222_Small_cell_lung_cancer	174	99.6	0.573	0.003
hsa05144_Malaria	6	4.49	0.748	0.00699
hsa04710_Circadian_rhythm	39	23.8	0.611	0.00699
hsa05217_Basal_cell_carcinoma	82	47.6	0.58	0.00699
hsa05150_Staphylococcus_aureus_infection	3	2.31	0.77	0.018
hsa04215_Apoptosis	35	20.8	0.594	0.021
hsa04114_Oocyte_meiosis	227	126	0.555	0.025
hsa04115_p53_signaling_pathway	40	23.2	0.581	0.044
hsa04015_Rap1_signaling_pathway	572	311	0.544	0.046
hsa05120_Epithelial_cell_signaling_in_Helicobacter_pylori_infection	48	27.7	0.578	0.049

## Sheet: ggea_rank_RH4
GENE.SET	NR.RELS	RAW.SCORE	NORM.SCORE	P.VALUE
hsa04512_ECM-receptor_interaction	268	154	0.574	0.000999
hsa04350_TGF-beta_signaling_pathway	73	41.1	0.563	0.002
hsa04390_Hippo_signaling_pathway	191	103	0.54	0.003
hsa04510_Focal_adhesion	569	298	0.523	0.00599
hsa04151_PI3K-Akt_signaling_pathway	921	475	0.516	0.00599
hsa05010_Alzheimer's_disease	27	15.8	0.587	0.011
hsa04924_Renin_secretion	45	25.6	0.569	0.011
hsa04010_MAPK_signaling_pathway	710	368	0.518	0.012
hsa04727_GABAergic_synapse	167	89.4	0.535	0.013
hsa05410_Hypertrophic_cardiomyopathy_(HCM)	10	6.34	0.634	0.018
hsa04022_cGMP-PKG_signaling_pathway	180	95.3	0.529	0.028
hsa05412_Arrhythmogenic_right_ventricular_cardiomyopathy_(ARVC)	12	7.15	0.596	0.038
hsa04270_Vascular_smooth_muscle_contraction	160	84.4	0.527	0.043
hsa04971_Gastric_acid_secretion	109	58.2	0.534	0.045
