# Supplementary material for: Circ-ZNF609 regulates G1-S progression in rhabdomyosarcoma
Source: Oncogene. 2019 Jan 22;38(20):3843–54. doi: 10.1038/s41388-019-0699-4 (PMC6544520; doi:10.1038/s41388-019-0699-4)
Supplement: Supplementary file 5 — Table S4 [file 41388_2019_699_MOESM5_ESM.xls]

## Sheet: Foglio1
		5'-SEQUENCE-3'
GAPDH	FW	GGAAGGTGAAGGTCGGAGTC
	REV	TTACCAGAGTTAAAAGCAGCCC
E2F1	FW	GCTGGACCACCTGATGAATATC
	REV	CAATGCTACGAAGGTCCTGAC
CycA2	FW	CTGAGAATGGAGCATCTAGTTTTG
	REV	GAGGTATGGGTCAGCATCTATC
CycB1	FW	CTGTGTCAGGCTTTCTCTGATG
	REV	CGACCCAGTAGGTATTTTGG
CycB2	FW	CTCTGCAGTGACTACGTTAAG
	REV	GTCTCCTGCAGAAGCCTAAAC
CDK1	FW	CAGGTCAAGTGGTAGCCATG
	REV	GGAATCCTGCATAAGCACATC
RB	FW	GACCTAGATGAGATGTCGTTC
	REV	GCATTATCAACTTTGGTACTGG
TCF19	FW	CAGGAAGAAACTCCGTGTAGAC
	REV	CAGCAACAAGGAGCTGCACAG
CENPU	FW	TCCTCCTTTACATAGCACAGC
	REV	CGATTTCACTTGCTTCATTTCC
MCM7	FW	CTGTCATACATTGATCGACTGG
	REV	CTCTAAGGTCAGTTCTCCACTC
ZWINT	FW	ATGGAGGCAGCGGAGACAGA
	REV	TCCGCTACCTGAAGCTGGCTG
AKT3	FW	TGAAGTGGCACACACTCTAACT
	REV	CCGCTCTCTCGACAAATGGA
ACTB	FW	CGTACCACTGGCATCGTGAT
	REV	GTAGTCAGTCAGGTCCCGGC
IFN-B1	FW	CCTGTTGTGCTTCTCCACTAC
	REV	CAGCTGCTTAATCTCCTCAGG
HPRT	FW	GCCATCACATTGTAGCCCTCTG
	REV	TTTATGTCCCCTGTTGACTGGTC
