# Supplementary material for: Circ-ZNF609 regulates G1-S progression in rhabdomyosarcoma
Source: Oncogene. 2019 Jan 22;38(20):3843–54. doi: 10.1038/s41388-019-0699-4 (PMC6544520; doi:10.1038/s41388-019-0699-4)
Supplement: Supplementary file 6 — Table S5 [file 41388_2019_699_MOESM6_ESM.xls]

## Sheet: Sheet1
Samples	Raw read pairs	Read pairs after pre-processing	Uniquely mapped	Multi-mapping
Myoblast samples
si-SCR #A	12763666	12374915	11537224	543193
si-SCR #B	11936533	11497264	10442658	800869
si-Circ #A	13945881	13107530	12420755	431148
si-Circ #B	15195995	13107530	14131452	572133
Rhabdomyosarcoma samples
si-SCR #A_RD	48815381	45547327	40448536	4506550
si-SCR #B_RD	52563981	49719911	43847577	5295725
si-Circ #A_RD	15574058	14783830	13789333	742049
si-Circ #B_RD	44512028	41741565	41741565	3003656
si-SCR #A_RH4	24625505	23336626	21556550	1431078
si-SCR #B_RH4	28511708	27062592	27062592	1798982
si-Circ #A_RH4	16164266	15289614	13673860	1298524
si-Circ #B_RH4	15532326	14544653	12661101	1558587
